# Supplementary material for: 2-(10-Phenyl­anthracen-9-yl)-2,3-di­hydro-1H-naphtho­[1,8-de][1,3,2]di­aza­borinine
Source: IUCrdata. 2025 Jul 1;10(Pt 7):x250575. doi: 10.1107/S2414314625005759 (PMC12326472; doi:10.1107/S2414314625005759)
Supplement: Supplementary file 1 [file x-10-x250575-sup1.cif]

##############################################################################
#                                                                            #
# This CIF contains the data for a data article accepted for                 #
# publication in IUCrData. It conforms to the requirements of                #
# Notes for Authors for IUCrData, and has been                               #
# peer reviewed under the auspices of IUCrData.                              #
#                                                                            #
# Full details of the Crystallographic Information File format               #
# are given in the paper "The Crystallographic Information File (CIF):       #
# a New Standard Archive File for Crystallography" by S. R. Hall, F. H.      #
# Allen and I. D. Brown [Acta Cryst. (1991), A47, 655-685].                  #
#                                                                            #
# The current version of the core CIF dictionary is obtainable from          #
# ftp://ftp.iucr.org/pub/cif_core.dic.                                       #
#                                                                            #
# Software is freely available for graphical display of the structure(s)     #
# in this CIF. For information consult the CIF software page                 #
# http://www.iucr.org/resources/cif/software.                                #
#                                                                            #
# This file may be used for bona fide research purposes within the           #
# scientific community so long as proper attribution is given to the data    # 
# article from which it was obtained.                                        #
#                                                                            #
##############################################################################
data_global
_audit_creation_method     'SHELXL-2014/7'
_journal_date_recd_electronic     2025-06-16
_journal_date_accepted     2025-06-25
_journal_name_full     'IUCrData'
_journal_year     2025
_journal_volume     10
_journal_issue      7
_journal_page_first     0
_journal_page_last     0
_journal_paper_category     HO
_journal_paper_doi     10.1107/S2414314625005759
_journal_coeditor_code     HB4524
_publ_contact_author_name     'Shimin Zhou'
_publ_contact_author_address
;
Shandong Shanke Institute for Industrial Development Research, Jinan 250022,
 China
;
_publ_contact_author_email     '15069091550@163.com'
_publ_contact_author_fax     ?
_publ_contact_author_phone     ?
_publ_section_title
;\
2-(10-Phenylanthracen-9-yl)-2,3-dihydro-1<i>H</i>-naphtho[1,8-<i>de</i>][1,3,2]\
diazaborinine
;
loop_
    _publ_author_name
    _publ_author_footnote
    _publ_author_address
    'Meng, Fanyi' .
;
Shandong Experimental High School, Jinan, 250001, People's Republic of China
;
    'Zhou, Shimin' .
;
Shandong Shanke Institute for Industrial Development Research, Jinan 250022,
People's Republic of China
;
_publ_section_synopsis
;
A naphtho[1,8-<i>de</i>][1,3,2]-diazaborinine-substituted anthracene structure
is reported.
;
data_I
_chemical_name_systematic
;\
2-(10-Phenylanthracen-9-yl)-2,3-dihydro-1<i>H</i>-naphtho[1,8-<i>de</i>]\
[1,3,2]diazaborinine
;
_chemical_name_common     ?
_chemical_formula_moiety     'C30 H21 B N2'
_chemical_formula_sum     'C30 H21 B N2'
_chemical_formula_iupac     'C30 H21 B N2'
_chemical_formula_weight     420.30
_chemical_melting_point     ?
_space_group_crystal_system     monoclinic
_space_group_name_H-M_alt     'P 21/c'
_space_group_name_Hall     '-P 2ybc'
loop_
    _space_group_symop_operation_xyz
    'x, y, z'
    '-x, y+1/2, -z+1/2'
    '-x, -y, -z'
    'x, -y-1/2, z-1/2'
_cell_length_a     17.5431(7)
_cell_length_b     8.6734(3)
_cell_length_c     14.3967(5)
_cell_angle_alpha     90
_cell_angle_beta     95.268(2)
_cell_angle_gamma     90
_cell_volume     2181.32(14)
_cell_formula_units_Z     4
_cell_measurement_reflns_used     8257
_cell_measurement_theta_min     2.53
_cell_measurement_theta_max     72.36
_cell_measurement_temperature     150(2)
_exptl_crystal_description     plate
_exptl_crystal_colour     yellow
_exptl_crystal_size_max     0.600
_exptl_crystal_size_mid     0.300
_exptl_crystal_size_min     0.030
_exptl_crystal_density_diffrn     1.280
_exptl_crystal_density_meas     ?
_exptl_crystal_density_method     ?
_exptl_crystal_F_000     880
_exptl_absorpt_coefficient_mu     0.568
_exptl_absorpt_correction_type     multi-scan
_exptl_absorpt_process_details
;
(SADABS; Krause <i>et al.</i>,  2015)
;
_exptl_absorpt_correction_T_min     0.727
_exptl_absorpt_correction_T_max     0.983
_diffrn_ambient_temperature     150(2)
_diffrn_source     ?
_diffrn_radiation_type     CuK\a
_diffrn_radiation_wavelength     1.54178
_diffrn_measurement_device_type     'Bruker APEXII CCD'
_diffrn_measurement_method     '\f and \w scans'
_diffrn_detector_area_resol_mean     8.3
_diffrn_reflns_number     21224
_diffrn_reflns_av_R_equivalents     0.0746
_diffrn_reflns_av_unetI/netI     0.0609
_diffrn_reflns_theta_min     2.529
_diffrn_reflns_theta_max     72.393
_diffrn_reflns_theta_full     67.679
_diffrn_measured_fraction_theta_max     0.995
_diffrn_measured_fraction_theta_full     0.998
_diffrn_reflns_limit_h_min     -21
_diffrn_reflns_limit_h_max     21
_diffrn_reflns_limit_k_min     -10
_diffrn_reflns_limit_k_max     8
_diffrn_reflns_limit_l_min     -17
_diffrn_reflns_limit_l_max     17
_refine_special_details     ?
_reflns_number_total     4302
_reflns_number_gt     3582
_reflns_threshold_expression     'I > 2\s(I)'
_refine_ls_structure_factor_coef     Fsqd
_refine_ls_matrix_type     full
_refine_ls_R_factor_all     0.0733
_refine_ls_R_factor_gt     0.0658
_refine_ls_wR_factor_gt     0.1809
_refine_ls_wR_factor_ref     0.1912
_refine_ls_goodness_of_fit_ref     1.058
_refine_ls_restrained_S_all     1.058
_refine_ls_number_reflns     4302
_refine_ls_number_parameters     299
_refine_ls_number_restraints     0
_refine_ls_hydrogen_treatment     constr
_refine_ls_weighting_scheme     calc
_refine_ls_weighting_details
              'w=1/[\s^2^(Fo^2^)+(0.1385P)^2^+0.0802P] where P=(Fo^2^+2Fc^2^)/3'
_atom_sites_solution_hydrogens     geom
_atom_sites_solution_primary     direct
_atom_sites_solution_secondary     ?
_refine_ls_shift/su_max     0.000
_refine_ls_shift/su_mean     0.000
_refine_diff_density_max     0.309
_refine_diff_density_min     -0.463
_refine_ls_extinction_method
;
<i>SHELXL2014/7</i> (Sheldrick, 2015)
;
_refine_ls_extinction_coef     0.0049(10)
_refine_ls_extinction_expression
                                  'Fc^*^=kFc[1+0.001xFc^2^\l^3^/sin(2\q)]^-1/4^'
loop_
    _atom_type_symbol
    _atom_type_description
    _atom_type_scat_dispersion_real
    _atom_type_scat_dispersion_imag
    _atom_type_scat_source
    'C' 'C' 0.0181 0.0091
                         'International Tables Vol C Tables 4.2.6.8 and 6.1.1.4'
    'H' 'H' 0.0000 0.0000
                         'International Tables Vol C Tables 4.2.6.8 and 6.1.1.4'
    'N' 'N' 0.0311 0.0180
                         'International Tables Vol C Tables 4.2.6.8 and 6.1.1.4'
    'B' 'B' 0.0090 0.0039
                         'International Tables Vol C Tables 4.2.6.8 and 6.1.1.4'
_computing_data_collection
;
APEX2 (Bruker, 2014)
;
_computing_cell_refinement
;
SAINT (Bruker, 2014)
;
_computing_data_reduction
;
SAINT (Bruker, 2014)
;
_computing_structure_solution
;
SHELXS97 (Sheldrick, 2008)
;
_computing_structure_refinement
;
<i>SHELXL2014/7</i> (Sheldrick, 2015)
;
_computing_molecular_graphics
;
SHELXTL (Sheldrick, 2008)
;
_computing_publication_material
;
SHELXTL (Sheldrick, 2008)
;
loop_
    _atom_site_type_symbol
    _atom_site_label
    _atom_site_fract_x
    _atom_site_fract_y
    _atom_site_fract_z
    _atom_site_U_iso_or_equiv
    _atom_site_adp_type
    _atom_site_calc_flag
    _atom_site_occupancy
    _atom_site_disorder_assembly
    _atom_site_disorder_group
    N N1 0.40392(7) 0.71226(15) 0.48003(8) 0.0253(3) Uani d 1 . .
    H H1n 0.4102 0.6708 0.5360 0.030 Uiso calc 1 . .
    N N2 0.32303(7) 0.77065(15) 0.34048(8) 0.0258(3) Uani d 1 . .
    H H2n 0.2787 0.7630 0.3069 0.031 Uiso calc 1 . .
    C C1 0.38142(8) 0.85573(17) 0.30400(10) 0.0229(3) Uani d 1 . .
    C C2 0.37099(9) 0.92903(18) 0.21940(10) 0.0283(4) Uani d 1 . .
    H H2 0.3225 0.9253 0.1843 0.034 Uiso calc 1 . .
    C C3 0.43185(10) 1.00993(18) 0.18426(11) 0.0318(4) Uani d 1 . .
    H H3 0.4237 1.0623 0.1262 0.038 Uiso calc 1 . .
    C C4 0.50265(10) 1.01356(19) 0.23321(11) 0.0309(4) Uani d 1 . .
    H H4 0.5435 1.0659 0.2078 0.037 Uiso calc 1 . .
    C C5 0.58784(9) 0.9433(2) 0.37404(12) 0.0315(4) Uani d 1 . .
    H H5 0.6299 0.9936 0.3500 0.038 Uiso calc 1 . .
    C C6 0.59746(9) 0.8743(2) 0.45948(11) 0.0319(4) Uani d 1 . .
    H H6 0.6461 0.8783 0.4943 0.038 Uiso calc 1 . .
    C C7 0.53651(9) 0.79721(19) 0.49716(10) 0.0275(4) Uani d 1 . .
    H H7 0.5442 0.7503 0.5569 0.033 Uiso calc 1 . .
    C C8 0.46576(8) 0.79027(17) 0.44684(10) 0.0233(3) Uani d 1 . .
    C C9 0.45398(8) 0.86217(16) 0.35783(10) 0.0226(3) Uani d 1 . .
    C C10 0.51564(9) 0.94070(18) 0.32070(10) 0.0264(4) Uani d 1 . .
    C C11 0.29367(8) 0.38239(19) 0.36154(10) 0.0285(4) Uani d 1 . .
    H H11 0.3309 0.4444 0.3354 0.034 Uiso calc 1 . .
    C C12 0.28219(9) 0.2357(2) 0.33022(11) 0.0318(4) Uani d 1 . .
    H H12 0.3111 0.1964 0.2828 0.038 Uiso calc 1 . .
    C C13 0.22677(9) 0.14105(19) 0.36864(11) 0.0313(4) Uani d 1 . .
    H H13 0.2192 0.0382 0.3470 0.038 Uiso calc 1 . .
    C C14 0.18461(9) 0.19629(19) 0.43598(10) 0.0282(4) Uani d 1 . .
    H H14 0.1479 0.1311 0.4607 0.034 Uiso calc 1 . .
    C C15 0.19434(8) 0.35107(18) 0.47053(10) 0.0245(4) Uani d 1 . .
    C C16 0.25144(8) 0.44634(18) 0.43274(10) 0.0241(3) Uani d 1 . .
    C C17 0.26557(8) 0.59722(18) 0.46628(10) 0.0242(4) Uani d 1 . .
    C C18 0.22333(8) 0.65395(18) 0.53736(10) 0.0246(4) Uani d 1 . .
    C C19 0.23519(9) 0.80720(19) 0.57303(11) 0.0287(4) Uani d 1 . .
    H H19 0.2711 0.8721 0.5466 0.034 Uiso calc 1 . .
    C C20 0.19669(9) 0.8622(2) 0.64341(11) 0.0319(4) Uani d 1 . .
    H H20 0.2066 0.9635 0.6665 0.038 Uiso calc 1 . .
    C C21 0.14117(9) 0.7681(2) 0.68292(11) 0.0327(4) Uani d 1 . .
    H H21 0.1142 0.8069 0.7322 0.039 Uiso calc 1 . .
    C C22 0.12693(9) 0.6227(2) 0.64991(11) 0.0292(4) Uani d 1 . .
    H H22 0.0896 0.5617 0.6766 0.035 Uiso calc 1 . .
    C C23 0.16661(8) 0.55915(18) 0.57620(10) 0.0243(4) Uani d 1 . .
    C C24 0.15212(8) 0.40916(18) 0.54149(10) 0.0242(4) Uani d 1 . .
    C C25 0.09206(8) 0.31027(18) 0.57894(10) 0.0253(4) Uani d 1 . .
    C C26 0.02449(9) 0.2781(2) 0.52390(11) 0.0342(4) Uani d 1 . .
    H H26 0.0157 0.3231 0.4637 0.041 Uiso calc 1 . .
    C C27 -0.03026(9) 0.1806(2) 0.55622(13) 0.0394(4) Uani d 1 . .
    H H27 -0.0760 0.1593 0.5179 0.047 Uiso calc 1 . .
    C C28 -0.01857(10) 0.1149(2) 0.64349(13) 0.0382(4) Uani d 1 . .
    H H28 -0.0558 0.0472 0.6650 0.046 Uiso calc 1 . .
    C C29 0.04799(11) 0.1482(2) 0.69986(12) 0.0382(4) Uani d 1 . .
    H H29 0.0561 0.1047 0.7605 0.046 Uiso calc 1 . .
    C C30 0.10270(9) 0.2451(2) 0.66742(10) 0.0316(4) Uani d 1 . .
    H H30 0.1481 0.2672 0.7063 0.038 Uiso calc 1 . .
    B B1 0.33158(10) 0.6966(2) 0.42817(12) 0.0240(4) Uani d 1 . .
loop_
    _atom_site_aniso_label
    _atom_site_aniso_U_11
    _atom_site_aniso_U_22
    _atom_site_aniso_U_33
    _atom_site_aniso_U_12
    _atom_site_aniso_U_13
    _atom_site_aniso_U_23
    N1 0.0295(6) 0.0258(7) 0.0196(6) -0.0046(5) -0.0034(5) 0.0037(5)
    N2 0.0264(6) 0.0237(7) 0.0257(6) -0.0020(5) -0.0062(5) 0.0004(5)
    C1 0.0307(7) 0.0151(7) 0.0221(7) 0.0003(5) -0.0025(5) -0.0026(5)
    C2 0.0397(8) 0.0203(8) 0.0234(7) 0.0032(6) -0.0042(6) -0.0002(6)
    C3 0.0521(9) 0.0205(8) 0.0227(7) 0.0015(7) 0.0030(6) 0.0035(6)
    C4 0.0426(8) 0.0202(8) 0.0306(8) -0.0042(6) 0.0066(6) -0.0003(6)
    C5 0.0317(7) 0.0285(9) 0.0343(8) -0.0101(6) 0.0031(6) -0.0058(6)
    C6 0.0282(7) 0.0332(10) 0.0329(8) -0.0060(6) -0.0039(6) -0.0057(7)
    C7 0.0315(7) 0.0273(9) 0.0225(7) -0.0036(6) -0.0052(6) -0.0017(6)
    C8 0.0287(7) 0.0191(8) 0.0214(7) -0.0024(5) -0.0016(5) -0.0040(5)
    C9 0.0302(7) 0.0152(8) 0.0219(7) -0.0012(5) -0.0009(5) -0.0043(5)
    C10 0.0349(8) 0.0179(8) 0.0263(7) -0.0028(6) 0.0031(6) -0.0050(6)
    C11 0.0310(7) 0.0274(9) 0.0262(8) -0.0006(6) -0.0022(6) 0.0001(6)
    C12 0.0371(8) 0.0306(9) 0.0267(8) 0.0043(7) -0.0029(6) -0.0040(6)
    C13 0.0397(8) 0.0206(9) 0.0314(8) 0.0004(6) -0.0079(6) -0.0044(6)
    C14 0.0313(7) 0.0245(9) 0.0269(8) -0.0040(6) -0.0071(6) 0.0006(6)
    C15 0.0267(7) 0.0232(8) 0.0218(7) -0.0027(6) -0.0076(5) 0.0019(6)
    C16 0.0265(6) 0.0234(8) 0.0211(7) -0.0020(6) -0.0058(5) 0.0005(6)
    C17 0.0251(6) 0.0241(8) 0.0217(7) -0.0019(6) -0.0062(5) 0.0004(6)
    C18 0.0256(7) 0.0246(8) 0.0219(7) -0.0027(6) -0.0063(5) 0.0004(6)
    C19 0.0289(7) 0.0255(9) 0.0302(8) -0.0052(6) -0.0050(6) -0.0016(6)
    C20 0.0365(8) 0.0242(9) 0.0334(8) -0.0014(7) -0.0054(6) -0.0070(6)
    C21 0.0356(8) 0.0338(10) 0.0281(8) 0.0010(7) 0.0002(6) -0.0062(7)
    C22 0.0306(7) 0.0308(9) 0.0254(7) -0.0019(6) -0.0017(6) -0.0006(6)
    C23 0.0249(6) 0.0256(8) 0.0209(7) -0.0013(6) -0.0063(5) 0.0014(6)
    C24 0.0243(6) 0.0253(8) 0.0212(7) -0.0027(6) -0.0073(5) 0.0022(6)
    C25 0.0282(7) 0.0220(8) 0.0248(7) -0.0027(6) -0.0032(6) -0.0009(6)
    C26 0.0333(8) 0.0380(10) 0.0294(8) -0.0073(7) -0.0072(6) 0.0072(7)
    C27 0.0311(8) 0.0440(11) 0.0418(9) -0.0119(7) -0.0042(7) 0.0017(8)
    C28 0.0399(9) 0.0350(10) 0.0408(9) -0.0110(7) 0.0101(7) -0.0023(7)
    C29 0.0504(10) 0.0370(10) 0.0273(8) -0.0049(8) 0.0035(7) 0.0049(7)
    C30 0.0363(8) 0.0331(9) 0.0239(8) -0.0041(7) -0.0048(6) 0.0010(6)
    B1 0.0284(7) 0.0184(9) 0.0244(8) -0.0013(6) -0.0017(6) -0.0043(6)
_geom_special_details
;
 All esds (except the esd in the dihedral angle between two l.s. planes)
 are estimated using the full covariance matrix.  The cell esds are taken
 into account individually in the estimation of esds in distances, angles
 and torsion angles; correlations between esds in cell parameters are only
 used when they are defined by crystal symmetry.  An approximate (isotropic)
 treatment of cell esds is used for estimating esds involving l.s. planes.
;
loop_
    _geom_bond_atom_site_label_1
    _geom_bond_atom_site_label_2
    _geom_bond_site_symmetry_2
    _geom_bond_distance
    _geom_bond_publ_flag
    N1 H1n . 0.8800 ?
    N1 C8 . 1.3993(19) ?
    N1 B1 . 1.4186(19) ?
    N2 H2n . 0.8800 ?
    N2 C1 . 1.4030(19) ?
    N2 B1 . 1.412(2) ?
    C1 C9 . 1.429(2) ?
    C2 C1 . 1.371(2) ?
    C2 H2 . 0.9500 ?
    C3 C2 . 1.410(2) ?
    C3 H3 . 0.9500 ?
    C4 C3 . 1.371(2) ?
    C4 H4 . 0.9500 ?
    C4 C10 . 1.409(2) ?
    C5 H5 . 0.9500 ?
    C5 C6 . 1.364(2) ?
    C5 C10 . 1.420(2) ?
    C6 H6 . 0.9500 ?
    C6 C7 . 1.411(2) ?
    C7 H7 . 0.9500 ?
    C7 C8 . 1.3799(19) ?
    C8 C9 . 1.423(2) ?
    C10 C9 . 1.423(2) ?
    C11 H11 . 0.9500 ?
    C11 C12 . 1.359(2) ?
    C12 H12 . 0.9500 ?
    C12 C13 . 1.423(2) ?
    C13 H13 . 0.9500 ?
    C13 C14 . 1.360(2) ?
    C14 H14 . 0.9500 ?
    C15 C14 . 1.436(2) ?
    C15 C24 . 1.409(2) ?
    C16 C11 . 1.431(2) ?
    C16 C15 . 1.443(2) ?
    C17 C16 . 1.409(2) ?
    C17 C18 . 1.406(2) ?
    C18 C19 . 1.433(2) ?
    C18 C23 . 1.443(2) ?
    C19 H19 . 0.9500 ?
    C19 C20 . 1.355(2) ?
    C20 H20 . 0.9500 ?
    C20 C21 . 1.428(2) ?
    C21 H21 . 0.9500 ?
    C21 C22 . 1.363(2) ?
    C22 H22 . 0.9500 ?
    C22 C23 . 1.432(2) ?
    C24 C23 . 1.408(2) ?
    C24 C25 . 1.497(2) ?
    C25 C26 . 1.392(2) ?
    C25 C30 . 1.391(2) ?
    C26 H26 . 0.9500 ?
    C26 C27 . 1.391(2) ?
    C27 H27 . 0.9500 ?
    C27 C28 . 1.378(3) ?
    C28 H28 . 0.9500 ?
    C28 C29 . 1.390(3) ?
    C29 H29 . 0.9500 ?
    C30 C29 . 1.388(2) ?
    C30 H30 . 0.9500 ?
    B1 C17 . 1.582(2) ?
loop_
    _geom_angle_atom_site_label_1
    _geom_angle_atom_site_label_2
    _geom_angle_atom_site_label_3
    _geom_angle_site_symmetry_1
    _geom_angle_site_symmetry_3
    _geom_angle
    _geom_angle_publ_flag
    C8 N1 H1n . . 118.3 ?
    C8 N1 B1 . . 123.41(12) ?
    B1 N1 H1n . . 118.3 ?
    C1 N2 H2n . . 118.2 ?
    C1 N2 B1 . . 123.54(12) ?
    B1 N2 H2n . . 118.2 ?
    N2 C1 C9 . . 117.52(12) ?
    C2 C1 N2 . . 122.27(13) ?
    C2 C1 C9 . . 120.20(14) ?
    C1 C2 H2 . . 119.8 ?
    C1 C2 C3 . . 120.39(14) ?
    C3 C2 H2 . . 119.8 ?
    C2 C3 H3 . . 119.8 ?
    C4 C3 C2 . . 120.48(14) ?
    C4 C3 H3 . . 119.8 ?
    C3 C4 H4 . . 119.5 ?
    C3 C4 C10 . . 120.91(15) ?
    C10 C4 H4 . . 119.5 ?
    C6 C5 H5 . . 119.6 ?
    C6 C5 C10 . . 120.74(14) ?
    C10 C5 H5 . . 119.6 ?
    C5 C6 H6 . . 119.4 ?
    C5 C6 C7 . . 121.27(14) ?
    C7 C6 H6 . . 119.4 ?
    C6 C7 H7 . . 120.1 ?
    C8 C7 C6 . . 119.71(14) ?
    C8 C7 H7 . . 120.1 ?
    N1 C8 C9 . . 117.80(12) ?
    C7 C8 N1 . . 122.01(13) ?
    C7 C8 C9 . . 120.19(14) ?
    C8 C9 C1 . . 121.30(14) ?
    C8 C9 C10 . . 119.70(13) ?
    C10 C9 C1 . . 119.00(13) ?
    C4 C10 C5 . . 122.65(14) ?
    C4 C10 C9 . . 118.97(14) ?
    C5 C10 C9 . . 118.39(14) ?
    C12 C11 H11 . . 119.0 ?
    C12 C11 C16 . . 122.02(15) ?
    C16 C11 H11 . . 119.0 ?
    C11 C12 H12 . . 120.1 ?
    C11 C12 C13 . . 119.81(15) ?
    C13 C12 H12 . . 120.1 ?
    C12 C13 H13 . . 119.7 ?
    C14 C13 C12 . . 120.66(15) ?
    C14 C13 H13 . . 119.7 ?
    C13 C14 H14 . . 119.3 ?
    C13 C14 C15 . . 121.42(15) ?
    C15 C14 H14 . . 119.3 ?
    C14 C15 C16 . . 117.98(14) ?
    C24 C15 C14 . . 122.12(14) ?
    C24 C15 C16 . . 119.87(14) ?
    C11 C16 C15 . . 118.11(14) ?
    C17 C16 C11 . . 121.29(14) ?
    C17 C16 C15 . . 120.60(14) ?
    C16 C17 B1 . . 119.92(13) ?
    C18 C17 C16 . . 119.11(14) ?
    C18 C17 B1 . . 120.87(13) ?
    C17 C18 C19 . . 121.09(14) ?
    C17 C18 C23 . . 120.72(14) ?
    C19 C18 C23 . . 118.19(14) ?
    C18 C19 H19 . . 119.1 ?
    C20 C19 C18 . . 121.89(15) ?
    C20 C19 H19 . . 119.1 ?
    C19 C20 H20 . . 119.9 ?
    C19 C20 C21 . . 120.13(15) ?
    C21 C20 H20 . . 119.9 ?
    C20 C21 H21 . . 120.0 ?
    C22 C21 C20 . . 119.98(15) ?
    C22 C21 H21 . . 120.0 ?
    C21 C22 H22 . . 119.0 ?
    C21 C22 C23 . . 121.92(15) ?
    C23 C22 H22 . . 119.0 ?
    C22 C23 C18 . . 117.86(14) ?
    C24 C23 C18 . . 119.83(14) ?
    C24 C23 C22 . . 122.30(14) ?
    C15 C24 C25 . . 119.38(14) ?
    C23 C24 C15 . . 119.86(13) ?
    C23 C24 C25 . . 120.77(13) ?
    C26 C25 C24 . . 120.04(13) ?
    C30 C25 C24 . . 121.55(13) ?
    C30 C25 C26 . . 118.39(14) ?
    C25 C26 H26 . . 119.7 ?
    C27 C26 C25 . . 120.62(15) ?
    C27 C26 H26 . . 119.7 ?
    C26 C27 H27 . . 119.8 ?
    C28 C27 C26 . . 120.46(15) ?
    C28 C27 H27 . . 119.8 ?
    C27 C28 H28 . . 120.2 ?
    C27 C28 C29 . . 119.54(16) ?
    C29 C28 H28 . . 120.2 ?
    C28 C29 H29 . . 120.0 ?
    C30 C29 C28 . . 119.94(15) ?
    C30 C29 H29 . . 120.0 ?
    C25 C30 H30 . . 119.5 ?
    C29 C30 C25 . . 121.03(14) ?
    C29 C30 H30 . . 119.5 ?
    N1 B1 C17 . . 121.18(13) ?
    N2 B1 N1 . . 116.33(14) ?
    N2 B1 C17 . . 122.47(13) ?
loop_
    _geom_torsion_atom_site_label_1
    _geom_torsion_atom_site_label_2
    _geom_torsion_atom_site_label_3
    _geom_torsion_atom_site_label_4
    _geom_torsion_site_symmetry_1
    _geom_torsion_site_symmetry_2
    _geom_torsion_site_symmetry_3
    _geom_torsion_site_symmetry_4
    _geom_torsion
    _geom_torsion_publ_flag
    N1 C8 C9 C1 . . . . 0.2(2) ?
    N1 C8 C9 C10 . . . . -179.01(13) ?
    N1 B1 C17 C16 . . . . -100.23(17) ?
    N1 B1 C17 C18 . . . . 76.1(2) ?
    N2 C1 C9 C8 . . . . -2.5(2) ?
    N2 C1 C9 C10 . . . . 176.75(12) ?
    N2 B1 C17 C16 . . . . 77.95(19) ?
    N2 B1 C17 C18 . . . . -105.73(17) ?
    C1 N2 B1 N1 . . . . 0.1(2) ?
    C1 N2 B1 C17 . . . . -178.11(13) ?
    C2 C1 C9 C8 . . . . 178.45(13) ?
    C2 C1 C9 C10 . . . . -2.3(2) ?
    C3 C2 C1 N2 . . . . -178.32(14) ?
    C3 C2 C1 C9 . . . . 0.7(2) ?
    C3 C4 C10 C5 . . . . -179.27(15) ?
    C3 C4 C10 C9 . . . . 0.2(2) ?
    C4 C3 C2 C1 . . . . 1.4(2) ?
    C4 C10 C9 C1 . . . . 1.8(2) ?
    C4 C10 C9 C8 . . . . -178.90(14) ?
    C5 C6 C7 C8 . . . . 0.3(2) ?
    C5 C10 C9 C1 . . . . -178.64(13) ?
    C5 C10 C9 C8 . . . . 0.6(2) ?
    C6 C5 C10 C4 . . . . 178.42(15) ?
    C6 C5 C10 C9 . . . . -1.1(2) ?
    C6 C7 C8 N1 . . . . 178.50(14) ?
    C6 C7 C8 C9 . . . . -0.8(2) ?
    C7 C8 C9 C1 . . . . 179.54(13) ?
    C7 C8 C9 C10 . . . . 0.3(2) ?
    C8 N1 B1 N2 . . . . -2.6(2) ?
    C8 N1 B1 C17 . . . . 175.65(13) ?
    C10 C4 C3 C2 . . . . -1.9(2) ?
    C10 C5 C6 C7 . . . . 0.6(3) ?
    C11 C12 C13 C14 . . . . 0.5(2) ?
    C11 C16 C15 C14 . . . . 1.50(19) ?
    C11 C16 C15 C24 . . . . 179.29(12) ?
    C12 C13 C14 C15 . . . . 0.0(2) ?
    C14 C15 C24 C23 . . . . 176.77(12) ?
    C14 C15 C24 C25 . . . . -3.4(2) ?
    C15 C16 C11 C12 . . . . -1.0(2) ?
    C15 C24 C23 C18 . . . . 1.5(2) ?
    C15 C24 C23 C22 . . . . -178.31(13) ?
    C15 C24 C25 C26 . . . . -70.4(2) ?
    C15 C24 C25 C30 . . . . 107.78(17) ?
    C16 C11 C12 C13 . . . . -0.1(2) ?
    C16 C15 C14 C13 . . . . -1.1(2) ?
    C16 C15 C24 C23 . . . . -0.9(2) ?
    C16 C15 C24 C25 . . . . 178.91(12) ?
    C16 C17 C18 C19 . . . . -179.38(12) ?
    C16 C17 C18 C23 . . . . 0.4(2) ?
    C17 C16 C11 C12 . . . . 178.19(13) ?
    C17 C16 C15 C14 . . . . -177.68(12) ?
    C17 C16 C15 C24 . . . . 0.1(2) ?
    C17 C18 C19 C20 . . . . -177.97(14) ?
    C17 C18 C23 C22 . . . . 178.55(13) ?
    C17 C18 C23 C24 . . . . -1.3(2) ?
    C18 C17 C16 C11 . . . . -179.02(13) ?
    C18 C17 C16 C15 . . . . 0.1(2) ?
    C18 C19 C20 C21 . . . . -1.4(2) ?
    C19 C18 C23 C22 . . . . -1.62(19) ?
    C19 C18 C23 C24 . . . . 178.57(12) ?
    C19 C20 C21 C22 . . . . 0.1(2) ?
    C20 C21 C22 C23 . . . . 0.4(2) ?
    C21 C22 C23 C18 . . . . 0.4(2) ?
    C21 C22 C23 C24 . . . . -179.83(14) ?
    C23 C18 C19 C20 . . . . 2.2(2) ?
    C23 C24 C25 C26 . . . . 109.45(17) ?
    C23 C24 C25 C30 . . . . -72.4(2) ?
    C24 C15 C14 C13 . . . . -178.80(13) ?
    C24 C25 C26 C27 . . . . 177.03(16) ?
    C24 C25 C30 C29 . . . . -177.20(16) ?
    C25 C24 C23 C18 . . . . -178.35(12) ?
    C25 C24 C23 C22 . . . . 1.8(2) ?
    C25 C26 C27 C28 . . . . 0.3(3) ?
    C25 C30 C29 C28 . . . . 0.1(3) ?
    C26 C25 C30 C29 . . . . 1.0(3) ?
    C26 C27 C28 C29 . . . . 0.9(3) ?
    C27 C28 C29 C30 . . . . -1.1(3) ?
    C30 C25 C26 C27 . . . . -1.2(3) ?
    B1 N1 C8 C7 . . . . -176.85(15) ?
    B1 N1 C8 C9 . . . . 2.4(2) ?
    B1 N2 C1 C2 . . . . -178.65(14) ?
    B1 N2 C1 C9 . . . . 2.3(2) ?
    B1 C17 C16 C11 . . . . -2.6(2) ?
    B1 C17 C16 C15 . . . . 176.51(12) ?
    B1 C17 C18 C19 . . . . 4.3(2) ?
    B1 C17 C18 C23 . . . . -175.91(12) ?
loop_
    _geom_hbond_atom_site_label_D
    _geom_hbond_atom_site_label_H
    _geom_hbond_atom_site_label_A
    _geom_hbond_site_symmetry_A
    _geom_hbond_distance_DH
    _geom_hbond_distance_HA
    _geom_hbond_distance_DA
    _geom_hbond_angle_DHA
    C2 H2 Cg6 4_575 0.95 2.86 3.7466(17) 156
    C3 H3 Cg3 2_655 0.95 2.85 3.4906(17) 125
    C4 H4 Cg1 2_655 0.95 2.67 3.5538(18) 156
    C6 H6 Cg4 3_666 0.95 2.83 3.6552(17) 146
    C27 H27 Cg6 3_566 0.95 2.73 3.5364(18) 143
_shelx_space_group_comment
;
The symmetry employed for this shelxl refinement is uniquely defined
by the following loop, which should always be used as a source of
symmetry information in preference to the above space-group names.
They are only intended as comments.
;
_shelx_estimated_absorpt_T_min     0.727
_shelx_estimated_absorpt_T_max     0.983
_shelx_hkl_file
;
   0   0   1    0.50    0.60
   0   0   1    0.20    0.20
   0   0  -1    0.90    0.20
   0   0  -1    0.20    0.50
   0   0   2 4181.28  415.16
   0   0  -2 3900.21  415.06
   0   0   3   -0.10    1.70
   0   0  -3    0.20    0.50
   0   0  -3   -1.10    1.50
   0   0   3    0.00    0.40
   0   0  -4   93.69   13.00
   0   0   4  117.49   11.50
   0   0   4  101.79   13.30
   0   0  -4  114.99   11.60
   0   0   5    0.60    0.70
   0   0   5    4.30    3.60
   0   0  -5   -0.20    1.10
   0   0   6 5094.59  500.05
   0   0   6 4624.14  501.95
   0   0   7    4.00    6.30
   0   0   7    0.20    2.70
   0   0   7    2.60    1.20
   0   0   7   -0.70    7.00
   0   0   8 2741.93  273.27
   0   0   8 2564.94  277.67
   0   0   9    0.40    2.50
   0   0   9    4.70   15.20
   0   0   9    1.10    2.70
   0   0   9  -32.50   17.00
   0   0 -10 2009.60  228.18
   0   0  10 2428.56  228.18
   0   0 -11    1.10    4.80
   0   0  11    0.10    2.80
   0   0 -11    0.80    2.30
   0   0 -12   37.40    6.00
   0   0 -12   42.30    7.30
   0   0  12   67.09    6.70
   0   0 -13    1.50    2.20
   0   0 -13    0.20    4.20
   0   0  13    1.20    3.20
   0   0 -14  106.79   13.60
   0   0  14  155.18   14.10
   0   0 -14  112.19   14.80
   0   0 -15    0.10    1.90
   0   0 -16   16.20    9.80
   0   0 -16    7.80    3.00
   0   0 -17    2.50    1.70
   0   1   0   -0.10    0.20
   0   1   0    1.00    0.40
   0   1   0    0.70    0.40
   0   1   1  350.36   37.80
   0   1   1  364.96   37.30
   0  -1  -1  352.16   37.80
   0  -1  -1  385.76   37.30
   0  -1   1  357.56   37.40
   0   1  -2  556.94   51.89
   0   1  -2  475.75   52.39
   0   1   2  470.55   52.69
   0   1   2  492.15   51.89
   0  -1  -2  499.85   52.79
   0  -1   2  522.55   52.39
   0  -1  -2  508.15   51.89
   0   1   3 2651.63  270.57
   0   1  -3 2351.26  270.07
   0  -1  -3 2567.64  270.57
   0  -1   3 2846.82  270.27
   0  -1  -3 2703.13  269.27
   0   1   4   86.19    9.00
   0   1  -4   89.79    9.00
   0   1   4   76.09   11.70
   0  -1   4   79.39   10.50
   0   1   5  114.49   12.70
   0   1  -5  115.89   12.70
   0   1   5  118.29   15.50
   0  -1  -5  134.29   12.90
   0  -1   5  120.79   15.20
   0   1   6 1074.79  105.09
   0   1   6 1025.20  101.79
   0   1  -6  991.50  101.79
   0   1   6  914.91  104.29
   0  -1   6  835.02  103.59
   0  -1   6 1098.89  104.59
   0   1   7 1461.15  140.19
   0   1   7 1388.36  135.79
   0   1   7 1183.78  138.89
   0  -1   7 1156.98  138.29
   0  -1   7 1414.26  139.49
   0   1   8  228.58   35.90
   0   1   8  283.27   28.40
   0   1   8  300.67   36.70
   0  -1   8  221.08   33.10
   0  -1   8  313.77   35.70
   0   1  -9    1.10    2.70
   0   1   9   -7.00   20.00
   0   1   9    1.40    2.00
   0   1   9    2.70   17.50
   0   1   9    2.20    2.30
   0  -1  -9    0.00    2.20
   0  -1  -9   -3.90    4.00
   0  -1   9    5.50   16.80
   0   1  10   20.70    3.40
   0   1  10    8.40    5.50
   0   1 -10   20.20    3.60
   0   1  10   22.10    3.90
   0  -1  10   27.90    4.70
   0  -1 -10   10.70    4.60
   0  -1  10   24.60    5.80
   0  -1 -10   18.80    3.40
   0   1 -11   32.60    5.50
   0   1  11   42.50    5.40
   0  -1 -11   33.30    6.20
   0  -1  11   46.50    7.10
   0  -1  11   59.89    6.50
   0  -1 -11   31.90    5.30
   0   1 -12  131.39   15.70
   0   1  12  165.08   15.70
   0  -1 -12  115.89   16.20
   0  -1  12  155.88   16.60
   0  -1 -12  147.29   15.70
   0   1 -13   24.00    4.40
   0   1  13   38.70    4.60
   0  -1 -13   27.70    5.10
   0  -1 -13   30.30    4.60
   0   1  14   11.90    3.00
   0   1 -14    4.00    2.50
   0  -1 -14    4.90    3.50
   0  -1 -14    7.90    2.50
   0   1 -15  185.68   20.50
   0  -1 -15  187.88   20.50
   0  -1 -15  203.28   21.00
   0   1 -16    3.50    2.70
   0  -1 -16    5.00    3.20
   0  -1 -16   -1.00    2.50
   0   1 -17   15.00    2.70
   0  -1 -17   21.70    4.00
   0  -1 -17   21.40    3.00
   0   2   1 3973.00  429.86
   0   2   1 4398.86  429.96
   0   2   2 4039.90  461.85
   0   2   2 4317.57  462.05
   0  -2   2 4961.30  461.15
   0  -2   2 4645.84  461.15
   0   2   3   17.00    3.90
   0   2   3   13.50    2.00
   0  -2   3   16.70    3.00
   0  -2  -3   23.60    2.40
   0  -2   3   13.10    2.80
   0   2   4  165.48   19.80
   0   2   4  169.78   17.50
   0   2   4  150.78   19.60
   0   2  -4  168.08   17.40
   0  -2  -4  171.68   17.60
   0  -2   4  173.68   18.80
   0   2   5  523.25   54.69
   0   2   5  503.25   54.49
   0   2  -5  506.65   51.79
   0   2   5  502.75   51.79
   0  -2   5  474.55   53.29
   0   2   6  793.22   84.09
   0   2  -6  804.22   84.19
   0   2   6  859.31   87.89
   0   2   6  759.12   87.19
   0  -2   6  742.63   85.99
   0  -2   6  957.40   86.99
   0   2   7  625.14   63.09
   0   2   7  507.95   61.69
   0   2   7  555.54   57.29
   0  -2   7  488.05   60.09
   0  -2   7  607.44   61.29
   0   2   8  225.58   36.90
   0   2   8  270.67   29.20
   0   2   8  322.77   40.30
   0  -2  -8  300.17   29.40
   0  -2  -8  275.37   29.60
   0   2   9   48.20    6.20
   0   2   9   10.80   23.60
   0   2   9   51.39    6.60
   0   2   9   38.80   29.60
   0  -2  -9   56.89    6.60
   0  -2   9   46.90    7.80
   0  -2  -9   49.20    6.70
   0   2  10   46.60    5.80
   0   2  10   34.50    9.40
   0   2  10   36.40    6.60
   0   2 -10   45.10    6.20
   0  -2 -10   45.90    6.60
   0  -2  10   57.79    6.70
   0  -2 -10   55.49    6.20
   0   2 -11    9.40    3.20
   0   2  11   11.90    2.80
   0  -2 -11   10.30    3.10
   0  -2 -11   10.70    3.60
   0   2  12  160.48   17.40
   0   2 -12  142.49   17.60
   0  -2 -12  147.99   17.90
   0  -2  12  187.28   18.40
   0  -2 -12  172.58   17.70
   0   2 -13  112.69   13.30
   0   2  13  108.39   11.80
   0  -2 -13   82.39   12.90
   0  -2 -13   98.99   12.30
   0   2  14    0.70    2.10
   0   2 -14    0.90    2.40
   0  -2 -14    4.20    2.40
   0  -2 -14    2.00    2.80
   0   2 -15    4.00    2.30
   0   2  15    1.30    2.10
   0  -2 -15    3.60    2.20
   0  -2 -15    0.90    2.70
   0   2 -16    1.90    1.90
   0   2  16    2.90    2.20
   0  -2 -16    1.60    2.50
   0  -2 -16    3.80    2.10
   0   2 -17   10.80    1.90
   0  -2 -17    2.50    2.20
   0  -2 -17    3.80    2.50
   0   3   0    0.50    0.60
   0   3   1 1016.30  111.09
   0   3  -1 1156.08  110.49
   0   3   1 1047.60  111.09
   0   3   1 1081.19  110.59
   0   3   2  212.98   23.10
   0   3   2  208.58   23.20
   0   3   2  208.08   21.80
   0   3   3 2292.27  251.17
   0   3  -3 2439.26  249.88
   0   3   3 2396.86  249.68
   0   3   3 2467.25  251.47
   0  -3  -3 2561.44  249.88
   0   3   4  346.07   38.90
   0   3   4  331.37   36.50
   0   3   4  333.27   39.00
   0   3  -4  343.67   36.40
   0  -3   4  400.06   37.10
   0   3   5  166.08   18.10
   0   3   5  173.28   22.90
   0   3   5  186.38   22.30
   0   3  -5  171.58   18.10
   0  -3   5  171.68   19.60
   0   3   6   17.00    2.60
   0   3   6   21.10   10.00
   0   3   6    0.30    8.90
   0  -3   6   10.60    5.90
   0  -3   6   19.60    7.30
   0   3   7  496.35   49.60
   0   3   7  390.36   48.10
   0   3   7  365.16   41.10
   0  -3  -7  414.46   41.30
   0  -3   7  345.27   41.20
   0  -3   7  428.46   44.70
   0   3   8   55.69   22.50
   0   3   8    1.80    2.30
   0   3   8    3.00    2.40
   0  -3  -8    0.80    3.30
   0  -3  -8    4.20    3.60
   0  -3  -8    7.30    9.50
   0  -3   8   15.60   13.70
   0  -3  -8    4.50    2.90
   0  -3   8    0.80    2.80
   0   3  -9   55.39    7.60
   0   3   9   49.70    7.20
   0   3   9   48.20    6.70
   0  -3   9   50.09    7.20
   0  -3  -9   48.20    7.00
   0  -3  -9   57.89    7.10
   0  -3  -9   78.09    8.90
   0   3 -10    6.70    3.50
   0   3  10    2.50    2.30
   0  -3 -10    5.80    3.40
   0  -3 -10   28.30   13.70
   0  -3 -10    5.60    3.00
   0   3  11    4.40    2.30
   0   3 -11    1.10    3.20
   0  -3 -11    1.10    2.80
   0  -3  11   -4.30    3.10
   0  -3 -11    0.30    2.90
   0   3 -12  221.28   25.10
   0   3  12  218.48   24.80
   0  -3 -12  259.37   25.20
   0  -3  12  261.17   25.40
   0  -3 -12  215.98   25.10
   0   3  13   65.99    8.20
   0   3 -13   77.09    8.80
   0  -3 -13   56.29    8.50
   0  -3  13   81.09    9.20
   0  -3 -13   77.19    8.80
   0   3  14  257.07   27.20
   0   3 -14  251.07   27.50
   0  -3 -14  289.87   27.60
   0  -3 -14  242.68   27.50
   0   3  15  342.07   35.90
   0   3 -15  311.97   36.10
   0  -3 -15  354.46   36.30
   0  -3 -15  365.06   35.90
   0   3  16  182.48   17.10
   0   3 -16  160.28   17.30
   0  -3  16  126.39   18.30
   0  -3 -16  177.78   17.30
   0   4   0  482.45   49.80
   0   4   1 1212.68  113.29
   0   4  -1 1100.49  112.99
   0   4   1  981.40  112.99
   0   4   2  548.15   52.19
   0   4   2  487.05   51.89
   0   4  -2  570.94   50.79
   0   4   2  454.35   50.79
   0   4  -2  411.96   51.49
   0   4   3  650.13   68.79
   0   4   3  638.04   66.99
   0   4  -3  631.94   67.49
   0   4   3  682.03   69.09
   0   4  -4  220.68   22.80
   0   4   4  225.38   26.80
   0   4   4  210.18   22.80
   0   4   5   10.20   10.00
   0   4   5    7.70    2.10
   0   4   5    9.40   10.40
   0  -4   5    4.80    2.80
   0   4   6    8.10   12.70
   0   4   6    3.50    2.00
   0  -4  -6    4.10    3.40
   0  -4  -6    6.60    6.20
   0   4   7  250.87   27.20
   0   4   7  261.47   27.40
   0  -4   7  238.78   27.40
   0  -4  -7  280.67   27.40
   0   4   8  359.66   37.80
   0   4   8  345.57   37.50
   0  -4  -8  388.56   37.70
   0  -4   8  342.67   37.80
   0   4   9  424.56   43.50
   0  -4   9  375.56   43.80
   0  -4  -9  454.45   43.80
   0   4  10  288.77   30.20
   0   4 -10  279.87   30.70
   0  -4  10  280.27   30.50
   0  -4 -10  294.97   30.40
   0   4 -11  339.07   34.80
   0   4  11  322.27   34.40
   0  -4 -11  329.37   34.70
   0  -4  11  322.57   34.80
   0   4 -12 1244.68  123.69
   0   4  12 1140.59  123.49
   0  -4  12 1231.58  123.79
   0  -4 -12 1176.68  123.69
   0   4 -13    3.30    3.20
   0   4  13    2.60    2.00
   0  -4 -13    5.80    2.40
   0  -4  13    2.70    3.20
   0  -4 -13   -2.50    4.00
   0  -4  13    6.70    5.20
   0   4 -14  100.39   11.10
   0   4  14  105.09   10.80
   0  -4  14  119.89   12.50
   0  -4  14   71.19   13.10
   0  -4 -14   94.19   11.00
   0   4  15  232.28   22.70
   0   4 -15  211.98   23.00
   0  -4 -15  204.88   22.90
   0   4 -16   92.99   11.30
   0  -4 -16  107.69   11.10
   0   5   0   -0.80    1.50
   0   5   0    0.80    3.00
   0   5   1  282.07   26.80
   0   5  -1  287.17   26.70
   0   5  -1  264.77   28.50
   0   5   1  210.38   28.50
   0  -5  -1  227.08   30.20
   0   5  -2  121.09   11.40
   0   5  -2   91.79   12.90
   0   5   2  105.69   11.50
   0  -5  -2  100.69   15.20
   0  -5  -2  108.99   12.80
   0   5   3   13.40    7.10
   0   5   3   12.70    2.50
   0   5  -3    7.70    3.20
   0   5  -3   11.00    2.20
   0  -5   3   12.60    5.30
   0  -5  -3   10.50    3.60
   0  -5  -3   13.40    6.80
   0  -5   3    7.40    3.30
   0   5  -4    2.60    2.90
   0   5   4   -2.00   14.50
   0   5   4    4.00    3.50
   0   5  -4    0.60    2.00
   0  -5  -4   -0.50    5.60
   0  -5   4    2.20    2.90
   0  -5  -4   -2.30    2.40
   0  -5   4    4.70    5.10
   0  -5  -4    1.00    3.30
   0   5   5    1.50    2.50
   0   5  -5    0.50    2.50
   0  -5   5    2.40    9.00
   0  -5   5   -0.20    2.50
   0  -5   5   -1.90    5.20
   0  -5  -5   -1.70    3.20
   0  -5  -5   -2.00    5.50
   0  -5  -5    2.50    2.40
   0   5   6  189.38   22.90
   0   5   6  172.98   22.70
   0  -5   6  193.38   29.10
   0  -5  -6  244.38   23.70
   0  -5  -6  259.97   26.30
   0  -5  -6  233.38   22.80
   0  -5   6  188.88   23.00
   0   5   7   18.40    4.60
   0   5   7   10.20    3.50
   0  -5  -7   20.30    3.60
   0  -5   7   20.90    6.90
   0  -5  -7   17.90    7.10
   0  -5  -8 1173.78  113.79
   0  -5  -8 1011.00  112.79
   0   5   9  187.68   22.90
   0  -5   9  191.88   23.20
   0  -5   9  269.07   26.20
   0  -5  -9  228.88   23.20
   0   5  10  428.66   48.50
   0  -5  10  434.56   48.90
   0  -5  10  559.34   50.99
   0  -5 -10  455.15   48.70
   0   5  11   44.30    6.20
   0  -5 -11   55.59    6.70
   0  -5  11   41.30    6.50
   0  -5  11   60.49    9.60
   0   5 -12   20.00    5.30
   0   5  12   11.10    2.80
   0  -5  12   11.90    5.90
   0  -5 -12   15.00    3.10
   0  -5  12   16.50    3.70
   0   5 -13   16.00    5.00
   0   5  13   15.70    2.80
   0  -5  13   14.60    7.00
   0  -5 -13   13.20    3.10
   0  -5  13   13.50    3.30
   0   5  14   72.89    8.00
   0   5 -14   62.89    8.90
   0  -5  14   53.99   10.20
   0  -5 -14   75.09    8.20
   0  -5  14   84.49    8.80
   0   5  15    4.30    1.60
   0  -5 -15    2.80    1.70
   0  -5  15    1.60    2.40
   0   6   0    3.20    5.30
   0   6   0    2.70    2.90
   0  -6   0   -2.30    4.50
   0  -6   0    0.50    3.60
   0  -6   0   -0.30    5.80
   0   6   1  194.08   26.40
   0   6  -1  211.88   26.20
   0  -6   1  227.88   27.10
   0  -6   1  251.37   24.80
   0  -6  -1  232.38   27.00
   0  -6  -1  232.58   24.30
   0  -6   1  184.38   23.60
   0   6   2   39.10    5.50
   0   6   2   33.00    9.20
   0   6  -2   34.10    5.30
   0   6  -2   28.10    7.40
   0  -6   2   51.79    7.60
   0  -6   2   39.00    9.90
   0  -6  -2   36.90    6.50
   0  -6   2   32.70    5.60
   0  -6  -2   41.30    9.30
   0   6   3    2.60    6.70
   0   6   3    9.50    3.80
   0   6  -3    3.00    3.70
   0   6  -3    2.30    6.00
   0  -6  -3    3.90    3.50
   0  -6   3    5.60    7.20
   0  -6   3    6.50    3.30
   0  -6   3    5.80    4.90
   0  -6  -3    6.90    5.50
   0  -6  -3    4.30    3.70
   0   6   4   49.40    7.10
   0   6   4   43.30   13.60
   0  -6   4   50.49   11.70
   0  -6  -4   48.00    7.60
   0  -6   4   34.10    6.50
   0  -6  -4   59.09    6.50
   0  -6  -4   48.20   10.30
   0  -6   4   54.49    8.80
   0   6   5   28.30    5.40
   0   6   5   20.50    5.60
   0   6   5   18.10   13.20
   0  -6   5   22.70    4.60
   0  -6   5   29.10    7.60
   0  -6   5   29.10   10.00
   0  -6  -5   26.40    5.40
   0  -6  -5   31.30    4.10
   0  -6  -5   23.60    7.80
   0  -6  -6  232.28   26.90
   0  -6  -6  266.37   26.00
   0  -6  -6  253.47   29.30
   0  -6   6  199.98   26.20
   0  -6   6  282.07   28.40
   0   6   7  106.29   14.80
   0  -6  -7  140.79   18.60
   0  -6  -7  145.69   15.90
   0  -6  -7  150.38   14.90
   0  -6   7  110.79   15.20
   0  -6   7  151.88   17.70
   0   6   8   -4.90    2.80
   0  -6   8    0.20    5.60
   0  -6   8    0.50    2.70
   0  -6  -8    2.40    2.60
   0  -6  -8   -0.50    2.90
   0  -6  -8   -2.90    5.90
   0   6   9   14.40    4.10
   0  -6  -9   20.30    4.00
   0  -6   9   10.60    3.70
   0  -6  -9   25.50    5.80
   0   6  10   12.70    3.10
   0  -6  10    6.30    3.40
   0  -6 -10   13.70    3.20
   0  -6 -10   21.40    4.80
   0  -6 -10   31.20    9.30
   0  -6  10    5.10    5.50
   0   6  11   15.20    3.10
   0  -6  11    9.40    5.40
   0  -6 -11   15.30    3.30
   0  -6  11   17.80    3.70
   0  -6 -11   36.80   10.90
   0   6  12   41.40    5.40
   0  -6  12   35.70    5.60
   0  -6 -12   49.10    5.70
   0  -6  12   43.90    7.70
   0   6  13   32.80    4.20
   0  -6  13   18.60    7.10
   0  -6 -13   34.50    4.10
   0  -6  13   29.00    4.30
   0   6  14   53.99    6.10
   0  -6  14   42.20    6.50
   0  -6 -14   59.09    6.20
   0   7   0   -4.00   12.10
   0  -7   0   -0.60    3.80
   0  -7   0    1.30    5.00
   0  -7   0    3.10    6.00
   0   7  -1   33.80   14.40
   0  -7  -1   26.60    8.80
   0  -7   1   37.40    6.80
   0  -7  -1   36.00    6.50
   0  -7   1   33.30    9.60
   0  -7   2    0.90    4.30
   0  -7  -2    5.50    6.00
   0  -7   2   -0.50    6.70
   0  -7   2    0.90    3.60
   0  -7  -2   -2.80    3.40
   0  -7   3    9.80    7.40
   0  -7  -3   15.60    4.50
   0  -7   3   11.60    4.00
   0  -7  -3   12.40    6.70
   0  -7   3   11.50    5.50
   0  -7  -4  237.18   26.50
   0  -7   4  230.18   30.00
   0  -7  -4  247.78   29.20
   0  -7   4  212.38   26.00
   0  -7   4  273.37   27.80
   0  -7  -5   41.50    6.30
   0  -7  -5   31.40    8.60
   0  -7   5   37.10    7.70
   0  -7   5   33.00    5.50
   0  -7   5   16.80    9.00
   0   7   6   85.39   11.20
   0  -7  -6  103.59   15.20
   0  -7   6   65.29   14.80
   0  -7   6   90.09   11.60
   0  -7   6   98.49   14.10
   0  -7  -6   95.49   12.00
   0  -7  -6  123.89   10.90
   0   7   7   36.80    5.70
   0  -7  -7   52.69    6.40
   0  -7   7   28.40    8.50
   0   7   8  127.29   15.70
   0  -7   8  124.99   16.10
   0  -7   8  121.09   18.00
   0  -7  -8  183.48   20.00
   0  -7  -8  150.88   16.70
   0   7   9  129.19   16.70
   0  -7  -9  175.18   18.00
   0  -7  -9  192.38   16.80
   0  -7   9  121.59   18.60
   0  -7   9  146.39   17.30
   0   7  10    0.30    2.30
   0  -7  10    2.20    2.80
   0  -7 -10    6.60    2.50
   0  -7 -10   12.60    7.40
   0  -7  10    4.90    9.60
   0   7  11   70.89    9.10
   0  -7  11   67.29   10.80
   0  -7 -11  100.69    9.30
   0  -7  11   88.19   10.50
   0   7  12    2.50    2.00
   0  -7  12    2.60    2.50
   0  -7 -12    9.90    2.20
   0   7  13    2.60    2.00
   0  -7  13    5.40    2.60
   0  -8   0    4.30    4.20
   0  -8   0    9.10    6.80
   0  -8   1    6.70    4.40
   0  -8  -1    9.80    7.10
   0  -8   1    3.70    5.20
   0  -8   1   11.80    7.10
   0  -8  -1    6.90    4.00
   0  -8   2  602.64   58.59
   0  -8  -2  557.34   61.89
   0  -8   2  579.24   61.79
   0  -8  -2  450.35   57.89
   0  -8   3  126.39   16.50
   0  -8   3  135.59   20.90
   0  -8   3  155.38   17.50
   0  -8  -3  138.49   19.00
   0  -8  -4   97.59   12.20
   0  -8   4   90.69   12.10
   0  -8  -4   94.39   15.30
   0  -8   4  104.59   13.50
   0  -8   4   84.99   15.90
   0  -8  -5  412.16   43.80
   0  -8  -5  466.75   46.80
   0  -8   5  331.27   45.40
   0  -8   5  432.06   43.30
   0  -8   5  415.86   44.40
   0  -8   6 1081.89  131.29
   0  -8  -6 1263.07  131.29
   0  -8   6 1259.17  130.89
   0  -8  -6 1468.05  133.99
   0   8   7  573.94   54.79
   0  -8   7  506.55   54.79
   0  -8  -7  498.75   55.09
   0   8   8  324.47   33.50
   0  -8   8  297.37   33.80
   0  -8  -8  331.97   34.30
   0   8   9    2.90    2.60
   0  -8   9   -0.30    4.80
   0  -8  -9    3.70    6.20
   0  -8   9    0.70    3.20
   0  -8  -9    0.90    3.70
   0   8  10  102.99   11.50
   0  -8  10  105.99   12.00
   0   8  11  284.47   31.30
   0  -8  11  321.27   31.80
   0  -9   0    0.50    5.60
   0  -9   0    0.30    3.80
   0  -9   1    5.00    6.40
   0  -9  -1    4.50    6.40
   0  -9   1    8.80    4.30
   0  -9  -1   11.20    4.20
   0  -9   2    0.40    5.30
   0  -9  -2   16.40    4.60
   0  -9   2   24.10    8.20
   0  -9  -2   18.20    7.40
   0  -9   2   30.10    6.00
   0  -9   3    9.40    5.60
   0  -9  -3   10.50    3.90
   0  -9  -3   13.50    6.90
   0  -9   3   13.00    5.20
   0  -9   3   13.70    7.10
   0  -9  -4  358.26   39.60
   0  -9   4  335.27   41.00
   0  -9   4  379.06   46.90
   0  -9  -4  415.16   42.40
   0  -9  -5   43.40    6.80
   0  -9  -5   42.50    8.80
   0  -9   5   37.20    7.00
   0  -9   5   40.60    9.50
   0  -9   5   34.00    5.80
   0  -9   6    1.60    3.20
   0  -9  -6    1.90    2.80
   0  -9  -6   -1.30    5.70
   0  -9   6    1.10    4.50
   0  -9  -7  100.09   12.90
   0  -9   7   78.09   10.10
   0  -9  -7   71.39   10.00
   0  -9  -8  606.44   64.59
   0 -10   0   11.00    4.00
   0 -10   0   15.20    6.60
   0 -10   1    5.90    3.90
   0 -10  -1    6.70    3.60
   0 -10  -1   10.30    5.40
   0 -10   1    7.30    5.70
   0 -10   2  307.47   31.50
   0 -10   2  245.18   30.10
   0 -10  -2  274.67   29.50
   0 -10   3   79.79   14.90
   0 -10  -3  103.29   11.20
   0 -10   3   87.89   11.20
   0 -10  -4  173.78   18.70
   0 -10  -4  125.89   16.10
   0 -10  -5   25.50    5.00
   0 -10  -5   27.60    6.50
   0 -10  -6  433.46   47.60
   1   0 -17    1.50    1.60
   1   0 -16  157.58   16.90
   1   0 -15   10.00    9.10
   1   0 -15   -2.20    1.90
   1   0 -14    6.30    4.50
   1   0 -14    6.60    2.50
  -1   0  14   12.70    4.00
   1   0 -13   -2.00    2.10
   1   0 -13    2.70    4.10
  -1   0  13    1.70    3.20
  -1   0  12   55.79    6.10
   1   0 -12   35.80    5.60
   1   0 -12   37.10    7.00
   1   0 -11    5.30    4.80
   1   0 -11    2.00    2.50
  -1   0  11    0.70    3.00
  -1   0  10  253.87   23.50
   1   0 -10  189.18   23.20
  -1   0   9   -0.90    2.20
  -1   0   9    2.90    2.80
  -1   0   9    7.30   14.40
  -1   0   9  -18.70   19.20
  -1   0   8  939.61  114.49
  -1   0   8 1324.67  120.29
  -1   0   8 1162.78  118.59
  -1   0   7   -0.30    1.20
  -1   0   7    5.30    6.30
  -1   0   7    0.00    2.20
  -1   0   7    0.30    1.10
  -1   0   7   -7.60    7.30
  -1   0   6   96.99   14.30
  -1   0   6  114.59   11.30
  -1   0   6   89.39   14.80
  -1   0   5    3.20    3.70
  -1   0   5   -2.20    3.20
  -1   0   5    0.10    0.60
   1   0  -5   -0.30    1.30
   1   0  -4 1291.77  132.59
  -1   0   4 1422.56  132.59
  -1   0   4 1097.09  133.89
  -1   0   4 1343.37  134.39
   1   0  -3   -0.10    0.60
  -1   0   3    0.60    0.50
  -1   0   3    0.20    1.70
  -1   0   3    0.20    1.70
  -1   0   2  393.56   48.40
  -1   0   2  516.45   47.70
   1   0  -2  476.65   47.70
   1   0  -1    1.30    0.60
   1   0   0 1369.56  140.69
   1   0   1    0.20    0.20
  -1   0  -1    0.10    0.20
   1   0   1   -1.00    0.50
   1   0   1    0.30    0.40
  -1   0  -1    0.40    0.60
   1   0   2  969.90   98.99
   1   0   2  980.40   98.19
  -1   0  -2  918.71   98.99
   1   0   3    0.10    0.70
   1   0   3    1.30    1.60
  -1   0  -3   -2.00    1.70
  -1   0  -3    1.00    0.50
   1   0   3    0.30    0.40
   1   0   4  262.17   27.70
   1   0   4  272.17   26.10
  -1   0  -4  216.48   27.50
  -1   0  -4  249.48   26.10
  -1   0  -5    0.70    1.10
   1   0   5    2.00    3.60
  -1   0  -5   -0.30    3.40
   1   0   5    0.30    0.70
   1   0   5    0.30    1.40
   1   0   6  628.84   61.99
  -1   0  -6  557.64   64.69
   1   0   6  606.74   64.89
   1   0   7   -4.10    7.20
   1   0   7    0.00    3.30
   1   0   7    0.40    1.10
   1   0   8    8.40   10.00
   1   0   8    2.20    1.60
   1   0   8    6.00   10.70
   1   0   9   15.60   18.20
   1   0   9  -11.20   16.60
   1   0   9   -2.90    2.80
  -1   0  -9   -4.30    2.50
  -1   0 -10   14.30    5.30
   1   0  10   23.00    3.80
  -1   0 -10   17.70    3.70
  -1   0 -11    1.30    4.30
   1   0  11   -0.20    3.10
  -1   0 -11    4.70    2.60
  -1   0 -12   -2.80    4.30
  -1   0 -12    5.00    2.40
   1   0  12   -0.60    3.00
   1   0  13   -4.40    3.10
  -1   0 -13   -0.50    2.30
  -1   0 -13   -0.10    4.10
   1   0  14    4.20    3.70
  -1   0 -14   -1.00    4.50
  -1   0 -14    0.40    2.10
  -1   0 -15    0.90    2.00
  -1   0 -15    1.70    4.50
  -1   0 -16   15.80    3.30
  -1   0 -16   20.00    8.90
  -1   0 -17    1.00    1.90
   1   1 -17   51.89    5.60
   1  -1 -17   45.50    5.50
   1  -1 -17   35.90    5.90
   1   1 -16   34.10    6.00
   1  -1 -16   38.90    5.90
   1  -1 -16   39.60    5.60
  -1   1  15   -1.40    2.80
   1   1 -15    0.70    2.00
   1  -1 -15   -2.60    2.00
   1  -1 -15    2.40    3.30
   1   1 -14   36.50    5.30
  -1   1  14   48.60    5.50
   1  -1 -14   38.60    5.30
   1  -1 -14   29.50    5.80
  -1   1  13   41.40    4.90
   1   1 -13   24.40    4.60
   1  -1 -13   32.90    4.80
   1  -1 -13   33.30    5.50
   1   1 -12    8.30    2.80
  -1   1  12    7.80    2.80
   1  -1 -12    8.30    3.90
  -1  -1  12   12.40    5.00
   1  -1 -12    9.90    2.80
   1   1 -11   -0.90    2.70
  -1   1  11    3.10    2.60
   1  -1 -11    2.90    2.40
  -1  -1  11    5.90    4.40
  -1  -1  11    8.50    6.10
   1  -1 -11    2.10    3.70
  -1   1  10   23.90    4.00
  -1   1  10   22.10    4.30
   1   1 -10   23.60    4.00
   1  -1 -10   26.50    4.00
  -1  -1  10   30.10    6.10
  -1  -1  10   30.20    5.10
   1  -1 -10   17.90    4.90
  -1   1   9  533.35   51.09
  -1   1   9  440.96   59.59
  -1   1   9  484.05   62.79
  -1   1   9  509.05   50.89
   1   1  -9  470.55   50.99
   1  -1  -9  504.55   50.99
   1  -1  -9  455.45   51.29
  -1   1   8  668.73   65.19
  -1   1   8  565.84   69.89
  -1   1   8  683.23   71.89
  -1  -1   8  529.95   68.79
  -1  -1   8  709.03   71.09
  -1   1   7  185.58   19.50
  -1   1   7  172.68   24.00
  -1   1   7  200.58   25.50
  -1  -1   7  170.68   23.60
  -1  -1   7  202.08   24.50
  -1   1   6    2.50    1.10
  -1   1   6   -0.30    5.70
  -1   1   6   -0.20    5.10
  -1  -1   6    2.30    5.70
  -1  -1   6    4.90    4.30
  -1   1   5  382.26   44.20
  -1   1   5  400.46   42.10
   1   1  -5  400.96   42.10
  -1   1   5  399.96   44.60
  -1  -1   5  470.85   44.50
   1  -1  -5  392.06   42.10
  -1   1   4    6.00    1.10
  -1   1   4    3.60    3.00
  -1   1   4    4.10    3.50
   1   1  -4    7.70    1.20
  -1  -1   4    8.10    3.40
   1  -1  -4    7.60    1.40
  -1  -1   4    5.40    3.20
  -1   1   3    8.10    2.90
  -1   1   3    4.80    2.70
  -1   1   3    8.00    1.10
   1   1  -3   10.10    1.20
  -1  -1   3    5.40    2.40
   1  -1  -3    8.40    1.30
  -1  -1   3    4.50    1.90
  -1   1   2  956.60  100.09
  -1   1   2  972.50   99.99
  -1   1   2  891.71   98.99
   1  -1  -2 1018.60   99.09
  -1  -1   2 1045.40   99.79
  -1  -1   2  907.11   99.49
   1   1  -1 1671.43  168.78
  -1   1   1 1686.73  169.08
   1  -1  -1 1569.44  169.08
  -1   1   0  466.85   52.59
  -1  -1   0  531.05   52.89
   1  -1   0  544.45   52.59
   1  -1   0  508.85   52.89
   1   1   1  171.38   19.10
   1   1   1  182.78   18.70
  -1   1  -1  200.48   18.90
   1  -1   1  151.48   18.90
  -1  -1  -1  197.58   18.70
   1   1   2  339.97   35.20
   1   1   2  327.57   36.00
  -1   1  -2  307.87   35.70
  -1   1  -2  343.77   35.10
   1  -1   2  386.16   35.50
  -1  -1  -2  299.57   36.00
  -1  -1  -2  354.26   35.20
   1  -1   2  361.66   35.80
   1   1   3 1329.17  143.59
  -1   1  -3 1468.55  142.29
   1   1   3 1377.26  142.39
  -1   1  -3 1335.77  143.29
   1  -1   3 1487.15  143.39
  -1  -1  -3 1230.48  143.59
  -1  -1  -3 1466.95  142.39
   1   1   4   34.20    7.10
   1   1   4   40.80    4.30
  -1   1  -4   39.10    4.30
  -1   1  -4   29.30    5.80
  -1  -1  -4   39.70    4.40
  -1  -1  -4   34.00    7.00
   1  -1   4   46.10    6.20
   1   1   5  155.18   17.40
  -1   1  -5  110.59   16.30
  -1   1  -5  138.49   14.40
   1   1   5  141.59   14.60
  -1  -1  -5  126.29   17.10
  -1  -1  -5  139.19   14.60
   1  -1   5  149.59   16.70
   1   1   6   41.20    9.30
  -1   1  -6   46.90    5.50
  -1   1  -6   44.30    8.60
   1   1   6   48.20    5.00
  -1  -1  -6   26.10    8.40
   1  -1   6   38.80    8.40
   1   1   7  204.68   22.20
   1   1   7  209.18   27.50
   1  -1   7  227.98   26.70
   1   1   8   48.10    7.00
   1   1   8   38.40   14.90
   1   1   8   49.80    5.30
   1   1   8   35.00   15.70
  -1  -1  -8   50.59    5.60
   1  -1   8   37.90   12.00
   1  -1   8   37.00    5.20
   1   1   9   -1.90    2.10
   1   1   9   -2.50    2.30
   1   1   9  -15.50   19.70
   1   1   9   18.20   19.00
   1  -1   9    2.20    3.80
   1  -1   9    2.40   15.90
  -1  -1  -9   -1.90    2.40
  -1  -1  -9   -1.30    4.00
   1   1  10    9.80    2.60
   1   1  10    9.30    3.40
  -1   1 -10    9.50    3.10
  -1  -1 -10    9.70    3.60
   1  -1  10    8.00    4.70
  -1  -1 -10    6.60    2.80
   1  -1  10   11.20    3.90
   1   1  11   16.70    3.20
   1   1  11    8.80    5.10
  -1   1 -11   12.00    3.50
   1  -1  11   24.60    4.80
  -1  -1 -11   16.70    3.40
   1  -1  11   20.60    5.50
   1   1  12   10.20    2.70
  -1   1 -12   10.20    3.00
  -1  -1 -12    5.60    3.60
   1  -1  12   14.60    5.60
   1  -1  12   -3.30    4.90
  -1  -1 -12    7.70    2.70
  -1   1 -13    9.80    3.00
   1   1  13   12.80    3.00
  -1  -1 -13   14.50    3.80
  -1  -1 -13   14.10    3.10
  -1   1 -14   -2.30    2.10
   1   1  14    1.70    2.60
  -1  -1 -14    2.40    2.20
  -1  -1 -14    2.70    3.30
  -1   1 -15    2.50    2.00
   1   1  15   -1.20    3.60
  -1  -1 -15    1.80    2.10
  -1  -1 -15   -0.10    3.20
  -1   1 -16   10.80    2.40
  -1  -1 -16   12.60    3.70
  -1  -1 -16    7.80    2.40
  -1   1 -17    2.30    1.70
  -1  -1 -17    8.20    3.80
  -1  -1 -17    2.00    1.70
   1   2 -17    0.10    1.80
   1  -2 -17    2.10    2.40
   1  -2 -17    1.10    2.10
  -1   2  16    8.70    2.20
   1   2 -16    4.80    2.10
   1  -2 -16    5.60    2.60
   1  -2 -16    4.80    2.20
   1   2 -15  109.19   12.30
  -1   2  15  117.49   12.20
   1  -2 -15  109.79   12.30
   1  -2 -15  105.29   12.60
  -1   2  14  129.29   12.80
   1   2 -14  109.69   12.80
   1  -2 -14  115.69   12.90
   1  -2 -14  103.99   13.20
   1   2 -13   47.80    7.70
  -1   2  13   63.19    6.90
   1  -2 -13   52.09    6.90
   1  -2 -13   51.29    7.80
   1   2 -12   -0.70    2.60
  -1   2  12    1.00    2.10
   1  -2 -12   -0.80    3.00
   1  -2 -12    3.40    2.50
  -1  -2  12    3.10    4.20
  -1   2  11    3.20    2.20
   1   2 -11    3.40    2.80
   1  -2 -11    3.00    3.20
   1  -2 -11    2.70    2.40
  -1   2  10    3.20    2.40
  -1   2  10    2.10    3.40
  -1   2  10    4.10    6.40
   1   2 -10    3.00    2.90
   1  -2 -10    3.90    3.20
   1  -2 -10    8.20    2.80
  -1  -2  10    0.30    3.60
  -1   2   9   38.30   25.80
   1   2  -9   68.99    9.20
  -1   2   9   65.99    7.50
  -1   2   9   39.10   23.00
  -1   2   9   45.70    9.90
  -1   2   9   73.89    7.70
   1  -2  -9   62.49    7.90
   1  -2  -9   69.29    7.70
  -1   2   8  362.16   39.50
  -1   2   8  422.56   51.29
  -1   2   8  369.56   46.70
   1  -2  -8  403.76   39.60
   1  -2  -8  362.96   39.80
  -1   2   7    0.60    8.90
  -1   2   7    3.20   10.20
  -1   2   7    1.10    1.30
  -1  -2   7  -10.40    7.50
  -1  -2   7    0.20    7.20
  -1   2   6   30.40    3.60
  -1   2   6   34.80    8.90
  -1   2   6   18.00    8.10
  -1  -2   6   36.30    7.90
  -1  -2   6   18.90    6.50
   1   2  -5   40.60    5.20
  -1   2   5   42.20    8.30
  -1   2   5   47.20    5.00
  -1   2   5   51.99    9.20
  -1  -2   5   38.80    6.90
  -1   2   4   32.90    4.00
  -1   2   4   31.70    6.60
   1   2  -4   38.10    4.10
  -1   2   4   42.80    7.20
  -1  -2   4   31.60    5.70
   1  -2  -4   37.90    4.40
  -1   2   3  965.20  105.39
  -1   2   3  997.50  105.39
   1   2  -3 1064.19  103.69
  -1   2   3  922.21  103.79
   1  -2  -3 1042.20  103.89
  -1  -2   3 1030.10  104.59
  -1  -2   3 1040.70  104.39
  -1   2   2 5388.66  611.14
  -1   2   2 6133.99  611.14
  -1  -2   2 6315.97  610.34
  -1   2   1  646.44   69.69
  -1   2   1  710.33   70.39
  -1   2   1  665.03   70.49
   1  -2  -1  693.73   69.79
   1   2   0 3068.89  328.77
  -1   2   0 3327.37  328.37
   1   2   1   52.79    6.60
  -1   2  -1   55.09    6.10
   1   2   1   56.89    6.00
  -1  -2  -1   53.89    6.90
   1  -2   1   60.29    6.10
   1   2   2  568.64   59.89
  -1   2  -2  529.15   59.19
  -1   2  -2  584.24   59.19
   1   2   2  576.34   58.89
  -1  -2  -2  561.54   60.09
  -1  -2  -2  611.24   58.89
  -1   2  -3   29.50    3.40
  -1   2  -3   27.20    4.70
   1   2   3   25.80    5.00
   1   2   3   32.90    3.50
   1  -2   3   32.90    4.50
  -1  -2  -3   30.10    3.60
  -1   2  -4  233.68   24.40
   1   2   4  255.77   26.90
  -1   2  -4  230.78   25.90
   1  -2   4  262.57   25.90
  -1  -2  -4  212.98   26.70
  -1  -2  -4  225.18   24.70
   1   2   5   76.69    8.30
  -1   2  -5   78.39    8.30
   1   2   5   76.29   12.00
  -1  -2  -5   68.59   11.90
  -1   2  -6   -1.10    1.90
   1   2   6   -1.80    6.50
   1   2   6    1.60    1.20
   1  -2   6    2.10    5.50
   1  -2   6    2.50    5.20
   1   2   7   70.19   14.70
   1   2   7   44.90   13.20
   1   2   7   64.69    7.10
   1  -2   7   45.00   11.00
   1  -2   7   92.49   15.00
   1   2   8   17.60    3.20
   1   2   8   18.40   16.70
   1   2   8   26.50   14.70
   1   2   8   14.30    3.20
   1  -2   8   10.90   11.90
  -1  -2  -8   13.90    3.70
  -1  -2  -8   18.00    3.50
  -1  -2  -8   31.40    5.50
   1   2   9   12.20   26.00
   1   2   9   11.30   23.70
  -1   2  -9   19.10    4.50
   1   2   9   17.40    3.40
   1   2   9    9.60    2.80
   1  -2   9   15.50    3.80
  -1  -2  -9   14.00    3.30
  -1  -2  -9   20.00    4.10
  -1   2 -10   17.10    4.10
   1   2  10   19.20    3.60
   1  -2  10   24.00    4.60
  -1  -2 -10   26.20    4.40
  -1  -2 -10   30.20    4.10
  -1   2 -11   30.40    5.00
   1   2  11   33.90    4.60
  -1  -2 -11   32.40    5.30
  -1  -2 -11   31.60    4.80
   1  -2  11   31.80    5.60
  -1   2 -12   15.40    3.50
   1   2  12   15.70    3.00
  -1  -2 -12    9.20    3.70
   1  -2  12   21.50    4.60
  -1  -2 -12   13.10    3.30
  -1   2 -13    2.10    2.70
  -1  -2 -13   -2.40    4.00
   1  -2  13    1.50    4.30
   1   2  14   53.59    5.80
  -1   2 -14   41.60    5.90
  -1  -2 -14   40.00    5.80
  -1  -2 -14   44.00    6.20
  -1   2 -15    1.60    2.10
   1   2  15    2.00    2.10
  -1  -2 -15   -1.60    2.00
  -1  -2 -15    4.00    2.70
   1   2  16    2.50    2.70
  -1   2 -16    3.10    1.90
  -1  -2 -16    0.80    1.90
  -1  -2 -16   -3.00    2.40
  -1   2 -17    3.90    2.00
  -1  -2 -17    5.00    2.20
   1  -2  17    2.60    8.10
  -1  -2 -17    3.60    2.40
   1   3 -17    7.40    2.30
   1  -3 -17   17.10    2.60
   1   3 -16   53.99    6.80
   1  -3 -16   54.69    6.80
  -1   3  15  185.08   16.60
   1   3 -15  154.08   16.60
   1  -3 -15  153.68   17.00
  -1  -3  15  122.59   18.00
   1   3 -14    3.00    2.60
  -1   3  14    1.30    2.00
   1  -3 -14   -0.90    2.80
   1  -3 -14    5.80    2.50
  -1  -3  14    7.30    4.50
   1   3 -13   13.00    3.40
  -1   3  13   17.40    3.00
   1  -3 -13    8.40    3.30
   1  -3 -13   15.40    3.30
  -1  -3  13   15.70    4.40
   1   3 -12    3.60    3.00
  -1   3  12    2.60    2.20
   1  -3 -12    3.90    2.90
   1  -3 -12    5.20    2.90
  -1  -3  12    7.50    3.60
  -1   3  11   35.80    5.00
   1   3 -11   32.20    5.40
   1  -3 -11   30.10    5.40
  -1  -3  11   39.50    5.80
   1  -3 -11   43.10    5.50
   1   3 -10   59.49    7.80
  -1   3  10   64.29    7.60
   1  -3 -10   58.89    7.90
   1   3  -9   10.60    6.10
  -1   3   9   13.00    3.40
  -1   3   9    8.40    6.10
  -1   3   9   15.00    3.20
   1  -3  -9   12.30    3.60
   1  -3  -9   19.40    3.80
  -1  -3   9   12.20    3.60
   1  -3  -9   29.80   13.10
   1  -3  -9   29.00    5.40
  -1   3   8   70.89   26.20
  -1   3   8   48.40    6.20
  -1   3   8   48.00    5.90
   1  -3  -8   64.29    8.00
  -1  -3   8   17.10   15.30
   1  -3  -8   41.50    6.30
  -1  -3   8   40.30    6.30
  -1   3   7   -0.40    2.80
  -1   3   7    5.30   13.90
  -1   3   7   -0.50    1.80
  -1   3   7   26.00   14.40
   1  -3  -7    0.80    3.20
  -1  -3   7    3.30    2.90
  -1  -3   7   -5.60    8.00
   1  -3  -7    2.10    2.50
  -1   3   6   77.09   14.70
  -1   3   6   59.39   14.40
  -1   3   6   67.09    8.10
  -1  -3   6   73.69   11.00
  -1  -3   6   93.19   12.70
  -1   3   5   74.89   13.60
  -1   3   5   83.99   13.70
  -1   3   5   71.19    8.70
  -1  -3   5   85.79   11.50
  -1  -3   5   90.19   10.60
  -1   3   4  186.58   23.20
  -1   3   4  195.98   25.70
  -1   3   4  199.48   26.10
  -1  -3   4  260.97   24.10
  -1  -3   4  255.77   23.80
  -1   3   3   44.60    5.00
   1   3  -3   38.90    5.00
  -1   3   3   52.89    8.20
  -1   3   3   52.89    8.20
   1  -3  -3   47.90    5.30
  -1   3   2 1331.87  151.68
  -1   3   2 1533.35  152.88
   1  -3  -2 1570.04  151.78
  -1   3   1  432.46   48.30
  -1   3   1  433.76   47.50
  -1   3   1  519.35   48.20
  -1   3   0   85.59    9.90
   1   3   0   89.29    9.80
  -1   3   0   90.49    9.70
   1   3   0  107.69    9.80
  -1   3  -1   57.19    5.70
   1   3   1   52.59    7.20
   1   3   1   58.09    6.70
   1   3   1   63.49    5.90
  -1   3  -1   42.50    6.40
   1   3   2    8.80    1.40
  -1   3  -2    7.00    1.80
  -1   3  -3    0.40    1.00
   1   3   3    0.30    0.90
   1   3   3    0.00    3.30
   1  -3   3    1.60    1.20
   1  -3   3    2.30    1.30
  -1   3  -4    5.50    1.40
   1   3   4    2.90    1.20
   1   3   4    6.10    4.80
  -1   3  -4    3.60    1.10
   1  -3   4    6.40    2.90
   1  -3   4    0.70    2.30
   1   3   5  622.34   67.59
   1   3   5  605.34   67.89
  -1   3  -5  621.24   64.59
   1   3   5  642.14   64.79
   1  -3   5  636.84   66.09
  -1   3  -6   45.80    5.40
   1   3   6   34.20   11.30
   1   3   6   40.00    5.20
   1   3   6   33.20   12.50
   1  -3   6   46.10    8.80
   1   3   7    8.90    2.40
   1   3   7    9.40   13.50
   1   3   7   11.70   13.00
   1   3   7   -2.60    2.60
   1  -3   7    4.70    9.50
  -1  -3  -7    7.40    2.80
   1  -3   7    6.50    2.70
  -1  -3  -7    8.50    3.90
   1   3   8    3.60    2.30
   1   3   8   -8.30   21.50
   1   3   8    2.70    2.40
  -1  -3  -8    2.70    2.70
  -1  -3  -8    5.10    7.90
   1  -3   8   10.10   15.20
  -1  -3  -8    0.00    3.50
  -1  -3  -8    0.40    2.90
   1  -3   8    0.90    2.60
   1   3   9    5.40    2.50
   1   3   9    5.30    3.20
  -1   3  -9    5.30    4.20
  -1  -3  -9   11.80    4.30
   1  -3   9    2.50    2.90
  -1  -3  -9   14.20    9.90
  -1  -3  -9   10.80    3.20
  -1  -3  -9    9.00    3.20
   1   3  10    0.10    2.20
  -1   3 -10   -3.30    3.50
  -1  -3 -10    1.60   11.90
  -1  -3 -10   -0.70    2.40
   1  -3  10   -1.50    2.90
  -1  -3 -10    0.90    2.90
  -1   3 -11   13.70    3.80
   1   3  11   14.10    2.90
   1  -3  11   11.30    3.60
  -1  -3 -11   14.80    3.50
  -1  -3 -11   10.70    3.40
  -1   3 -12   73.99    9.80
   1   3  12   76.39    9.30
  -1  -3 -12   72.79    9.70
   1  -3  12   85.09   10.30
  -1  -3 -12   96.29    9.90
   1   3  13   92.39   11.10
  -1   3 -13   99.49   11.70
  -1  -3 -13   93.19   11.60
   1  -3  13  112.09   12.10
  -1  -3 -13  107.49   11.60
  -1   3 -14   11.40    3.30
   1   3  14   15.50    2.80
  -1  -3 -14   16.50    3.60
  -1  -3 -14   17.10    3.50
   1  -3  14   21.40    4.80
  -1   3 -15   -0.70    2.30
   1   3  15    5.80    2.70
  -1  -3 -15    6.40    2.80
  -1   3 -16   66.49    8.50
   1   3  16   87.89    8.10
   1  -3  16   57.29   10.20
  -1  -3 -16   75.89    8.50
   1   4 -16   17.80    3.70
   1  -4 -16   25.70    3.40
  -1   4  15   61.69    5.70
   1   4 -15   44.10    6.00
  -1  -4  15   21.90    9.50
   1  -4 -15   44.50    5.90
  -1   4  14   92.49    9.50
   1   4 -14   73.09   10.10
  -1  -4  14   69.69   12.00
  -1  -4  14  111.79   10.90
   1  -4 -14   77.59    9.80
   1   4 -13    5.60    3.40
  -1   4  13    4.30    2.10
  -1  -4  13    3.40    5.20
   1  -4 -13    4.80    2.60
   1  -4 -13    4.90    4.10
  -1  -4  13    2.60    3.00
  -1   4  12   66.39    7.60
   1   4 -12   56.49    7.90
   1  -4 -12   67.19    8.20
   1  -4 -12   53.19    7.80
  -1  -4  12   72.99    8.80
  -1   4  11  158.48   18.30
   1   4 -11  171.98   19.00
   1  -4 -11  165.88   18.50
  -1  -4  11  181.98   18.90
   1   4 -10   94.59   11.60
  -1   4  10   85.29   11.00
  -1  -4  10   85.69   11.50
   1  -4 -10  106.49   11.50
   1  -4 -10  135.09   12.30
  -1   4   9   65.89    7.90
  -1   4   9   50.09   12.60
  -1  -4   9   60.39    8.30
   1  -4  -9   68.79    8.20
   1  -4  -9   93.59    9.50
  -1   4   8  123.09   12.20
  -1   4   8  101.29   11.70
  -1   4   8   88.49   16.00
   1  -4  -8  116.69   12.00
  -1  -4   8   92.99   12.10
  -1   4   7    6.00    2.80
  -1   4   7    5.10    2.50
  -1  -4   7    4.70    2.80
   1  -4  -7    4.70   11.80
   1  -4  -7    3.50    2.70
   1  -4  -7    5.40    3.50
  -1   4   6   47.00    6.20
  -1   4   6   39.30   16.90
   1  -4  -6   57.39   11.20
  -1   4   5    6.10    1.80
  -1   4   5    6.30   10.10
  -1   4   5    1.10   10.00
  -1  -4   5    3.80    3.00
   1  -4  -5    0.90    3.60
  -1   4   4  155.88   16.60
  -1   4   4  156.08   21.20
  -1   4   3  593.04   62.69
  -1   4   3  639.34   64.89
  -1   4   3  702.83   64.89
   1   4  -3  527.85   63.09
  -1   4   2   10.60    1.80
   1   4  -2   14.00    1.90
   1   4  -2    8.10    2.50
  -1   4   2   12.10    4.00
  -1   4   2    7.80    4.10
  -1   4   1   -0.60    2.20
  -1   4   1    0.70    0.90
  -1   4   1   -1.60    2.00
  -1   4   1    0.90    2.10
   1   4  -1    0.30    1.00
  -1   4   0  591.94   73.69
  -1   4   0  723.63   72.49
   1   4   0  801.92   72.69
   1   4   1   -1.20    2.30
   1   4   1   -2.90    1.90
   1   4   1    0.00    1.00
  -1   4  -1    1.30    0.80
  -1   4  -1   -0.80    1.60
   1   4   2   24.10    5.10
  -1   4  -2   21.00    4.20
  -1   4  -2   27.80    3.00
   1   4   2   25.10    3.30
   1   4   2   28.90    5.90
   1   4   3   98.29   11.40
  -1   4  -3  108.39   12.00
  -1   4  -3  112.29   11.10
   1   4   3   92.79   14.10
   1   4   3  102.49   15.40
   1   4   4   21.70    7.60
  -1   4  -4   10.30    2.40
   1   4   4   16.70    2.60
   1   4   5    7.50    9.50
   1   4   5   12.80   11.00
  -1   4  -5   17.10    3.10
   1   4   5   11.80    2.60
  -1   4  -5    9.40    3.50
   1  -4   5    9.60    2.80
  -1  -4  -5    9.70    4.00
   1   4   6   16.80    3.40
   1   4   6    9.80   14.80
  -1  -4  -6   20.70    4.90
  -1  -4  -6   25.50    7.30
   1  -4   6   13.80    3.60
   1   4   7   74.59   10.00
   1   4   7   74.89    9.70
   1  -4   7   74.89   10.10
  -1  -4  -7   78.99    9.90
  -1  -4  -7   99.39   10.90
  -1  -4  -7  104.79   14.10
   1   4   8   11.10    3.20
   1   4   8   12.20    4.00
  -1  -4  -8   32.00    8.40
  -1  -4  -8   12.50    4.80
  -1  -4  -8   16.90    4.40
  -1  -4  -8   13.00    3.50
   1  -4   8   17.60    3.70
  -1   4  -9   -0.50    5.50
   1   4   9    3.10    2.20
  -1  -4  -9    0.70    2.60
  -1  -4  -9    4.40    4.10
   1  -4   9    0.20    2.50
  -1  -4  -9    2.10    3.50
  -1  -4  -9    3.90    8.00
   1   4  10    3.20    2.20
  -1   4 -10    2.50    4.40
   1  -4  10    0.40    2.60
  -1  -4 -10    4.30    8.90
  -1  -4 -10    1.70    4.10
  -1  -4 -10    3.00    2.40
  -1   4 -11   31.50    6.20
   1   4  11   41.90    5.70
  -1  -4 -11   50.89    6.60
  -1  -4 -11   42.10    6.00
   1  -4  11   48.30    6.30
  -1   4 -12  106.39   12.30
   1   4  12  104.49   11.60
   1  -4  12  100.89   12.10
  -1  -4 -12   98.69   11.90
  -1  -4 -12  110.19   12.50
   1   4  13    6.90    2.30
  -1   4 -13    5.60    3.60
  -1  -4 -13   10.00    2.70
   1  -4  13    8.40    3.10
  -1  -4 -13    3.90    4.30
   1   4  14   19.80    3.00
  -1   4 -14   12.60    3.50
   1  -4  14   17.40    3.60
  -1  -4 -14   17.00    3.20
   1  -4  14   20.90   10.10
   1   4  15    1.50    1.60
  -1   4 -15   -0.10    3.10
   1  -4  15    1.70    4.20
  -1  -4 -15   -0.50    1.90
   1  -4  15   -0.80    3.10
  -1  -4 -16   52.39    6.20
  -1   5  15    2.00    1.50
   1  -5 -15   -1.50    1.70
  -1  -5  15    0.00    3.20
   1   5 -14   41.90    6.40
  -1   5  14   44.70    5.00
   1  -5 -14   36.40    5.10
  -1  -5  14   35.20    5.20
   1   5 -13   26.20    5.40
  -1   5  13   22.70    3.60
  -1  -5  13   12.80    6.00
   1  -5 -13   30.30    4.10
  -1  -5  13   31.40    4.40
  -1   5  12   21.80    3.70
   1   5 -12   22.70    5.70
   1  -5 -12   31.90    4.20
  -1  -5  12   19.50    4.20
  -1  -5  12   19.30    6.10
  -1   5  11    2.10    2.20
   1  -5 -11  -10.00   11.80
  -1  -5  11    1.20    5.50
  -1  -5  11   -2.20    2.70
   1  -5 -11    0.70    2.30
  -1   5  10  244.38   26.40
  -1  -5  10  289.97   28.80
   1  -5 -10  242.48   26.60
  -1  -5  10  225.18   26.70
  -1   5   9  161.78   19.40
  -1  -5   9  216.68   22.40
  -1  -5   9  167.18   19.80
   1  -5  -9  181.48   19.60
  -1   5   8  233.18   27.10
   1  -5  -8  260.97   27.20
  -1  -5   8  313.67   30.90
  -1  -5   8  234.88   27.40
  -1   5   7  183.18   23.60
  -1   5   7  185.58   24.60
  -1  -5   7  266.77   26.40
   1  -5  -7  225.98   23.70
   1  -5  -7  250.17   27.20
  -1   5   6    8.10    6.80
  -1   5   6   17.20    3.90
  -1   5   6   14.50    4.00
   1  -5  -6   20.10    3.70
   1  -5  -6   22.00    7.40
   1  -5  -6   22.20    4.80
  -1  -5   6   19.40    3.80
  -1  -5   6   20.90    6.90
  -1   5   5   90.89   11.60
  -1   5   5  110.29   15.60
  -1  -5   5   89.39   12.00
   1  -5  -5  109.39   11.70
   1  -5  -5  101.49   15.20
   1  -5  -5  117.39   12.80
  -1   5   4   86.69   10.60
  -1   5   4   83.59   13.70
   1   5  -4  111.79   10.70
  -1  -5   4  106.29   13.10
   1  -5  -4   99.89   14.40
  -1  -5   4   81.79   11.00
   1  -5  -4   90.29   10.80
   1  -5  -4   99.89   11.80
   1   5  -3  122.79   10.80
  -1   5   3   75.79   13.20
  -1   5   3  116.49   16.30
   1   5  -3   96.39   12.00
  -1   5   3  103.09   10.80
   1  -5  -3  102.09   12.10
   1  -5  -3   92.29   14.30
  -1  -5   3   78.49   11.20
  -1   5   2   33.70    5.00
  -1   5   2   15.10    5.20
  -1   5   2   23.10    4.70
  -1   5   2   20.70    3.30
   1   5  -2   25.80    3.30
   1   5  -2   19.40    4.80
   1  -5  -2   24.40    5.00
   1  -5  -2   19.60    7.60
   1   5  -1   -1.80    1.60
  -1   5   1   -0.20    3.20
  -1   5   1    0.10    1.50
   1   5  -1   -0.20    2.90
   1  -5  -1    2.70    6.20
   1   5   0   13.60    2.40
  -1   5   0   16.70    2.50
  -1   5   0   11.10    4.20
  -1   5  -1   55.79    6.20
  -1   5  -1   45.60    8.10
   1   5   1   56.59    6.40
  -1  -5  -1   61.79   11.70
   1   5   2   38.80    5.40
  -1   5  -2   33.60    5.20
   1   5   2   56.09    8.00
  -1   5  -2   36.70    7.00
   1   5   2   58.39    7.40
   1  -5   2   51.59    7.80
  -1  -5  -2   40.80    9.50
  -1  -5  -2   40.00    6.90
  -1   5  -3    3.40    1.70
  -1   5  -3    1.80    2.90
   1   5   3    1.50    1.90
   1   5   3   -1.80    6.70
   1  -5   3    4.50    4.60
  -1  -5  -3    0.10    3.40
   1  -5   3    2.90    2.90
   1  -5   3   -2.60    7.80
  -1   5  -4   18.70    3.20
   1   5   4   18.60    3.80
   1   5   4   25.20   15.70
   1  -5   4   27.10    7.10
  -1  -5  -4   25.40    4.70
   1  -5   4   26.10    9.70
   1  -5   4   16.90    4.10
  -1  -5  -4   25.50    7.20
  -1  -5  -4   29.30    3.80
  -1   5  -5    3.60    2.40
   1   5   5    2.50    2.70
   1   5   5    1.00    4.10
  -1  -5  -5    2.60    5.50
   1  -5   5    0.20    5.10
  -1  -5  -5    5.60    2.40
  -1  -5  -5   -0.10    2.90
   1  -5   5    0.70    2.70
   1   5   6    5.00    3.20
   1   5   6    6.60    3.20
  -1  -5  -6    9.60    6.00
  -1  -5  -6    7.30    3.60
   1  -5   6   14.90    6.40
  -1  -5  -6    6.60    2.70
   1  -5   6    7.40    3.00
   1  -5   6   12.80   10.10
   1   5   7    7.10    4.10
   1   5   7    9.00    3.10
  -1  -5  -7   11.90    4.50
   1  -5   7    5.30   11.20
  -1  -5  -7   14.90    7.00
   1  -5   7    8.80    3.40
   1  -5   7   10.90    6.60
   1   5   8   14.90    3.40
  -1  -5  -8   14.60    3.30
   1  -5   8   11.90    3.50
  -1  -5  -8   23.40    7.50
   1  -5   8   12.70    6.90
  -1  -5  -8   20.70    4.60
   1   5   9    2.50    2.40
   1  -5   9    4.10    2.80
  -1  -5  -9    5.80    2.70
  -1  -5  -9    3.10    3.40
  -1  -5  -9    6.20    6.90
   1  -5   9    3.90    6.00
   1   5  10    3.00    2.40
   1  -5  10    5.80    6.00
   1  -5  10    4.40    2.90
  -1  -5 -10   12.10    8.50
  -1  -5 -10    9.00    3.90
  -1  -5 -10    5.30    2.60
   1   5  11    3.70    2.30
  -1   5 -11    6.60    7.50
   1  -5  11    7.80    5.60
   1  -5  11    5.10    2.80
  -1  -5 -11   17.10   10.60
  -1  -5 -11    5.90    2.50
  -1   5 -12   -3.00    6.30
   1   5  12    3.70    2.00
   1  -5  12   -0.20    5.00
  -1  -5 -12    2.00    2.20
   1  -5  12   -1.30    2.40
   1   5  13   32.00    4.70
  -1   5 -13   38.70    6.20
   1  -5  13   40.40    5.30
   1  -5  13   28.80   10.60
  -1  -5 -13   36.90    5.00
   1   5  14   12.70    2.30
  -1   5 -14   15.00    4.80
   1  -5  14   12.00    2.80
   1  -5  14    5.90    4.70
  -1  -5 -14   15.50    2.60
   1   5  15  106.19   11.60
  -1  -5 -15  110.79   11.70
  -1   6  14   93.19    9.10
  -1  -6  14   63.69    9.40
   1  -6 -14   92.69    9.30
  -1   6  13    7.30    2.20
   1  -6 -13    8.40    2.40
  -1  -6  13   10.70    2.80
  -1   6  12   21.90    3.40
   1  -6 -12   20.80    3.40
  -1  -6  12   27.20    4.30
  -1  -6  12   12.40    6.50
  -1   6  11   13.40    3.10
   1  -6 -11   38.90   12.80
   1  -6 -11   10.70    3.00
  -1  -6  11    9.80    3.30
  -1  -6  11   13.10    6.00
  -1   6  10   11.70    3.30
   1  -6 -10   20.80    4.90
   1  -6 -10   19.20    3.70
  -1  -6  10   18.20    4.00
  -1  -6  10   13.40    6.20
   1  -6 -10   25.70    8.90
  -1   6   9   17.60    3.70
   1  -6  -9   24.40    5.80
   1  -6  -9   35.00   15.90
  -1  -6   9   13.50    3.90
   1  -6  -9   15.30    4.10
  -1   6   8   27.50    5.30
  -1  -6   8   26.70    5.60
   1  -6  -8   49.40   10.10
   1  -6  -8   39.80    6.70
  -1  -6   8   40.30    8.00
   1  -6  -8   39.70    5.30
  -1   6   7   62.99    8.90
   1  -6  -7   88.19   10.40
  -1  -6   7   61.79    9.30
  -1  -6   7   88.59   12.60
   1  -6  -7   70.49   13.00
   1  -6  -7   77.09    9.20
   1  -6  -6   81.29    9.30
  -1  -6   6   61.59   14.90
  -1  -6   6   63.49    9.70
   1  -6  -6   67.89   13.00
  -1  -6   6   92.09   12.60
   1  -6  -6   95.19   10.60
  -1   6   5    5.80    4.60
  -1   6   5    1.10    7.90
  -1   6   5    1.60   11.30
   1  -6  -5    8.80    3.80
  -1  -6   5    6.10    9.10
   1  -6  -5    8.90    6.10
  -1  -6   5    6.80    5.70
   1  -6  -5    7.60    2.90
  -1  -6   5    6.40    3.20
  -1   6   4    0.80    3.80
  -1   6   4    6.00    9.50
   1  -6  -4    3.20    5.80
  -1  -6   4    1.90    3.10
  -1  -6   4    4.10    5.20
   1  -6  -4    4.30    3.50
   1  -6  -4    4.90    2.70
  -1  -6   4    0.90    7.70
  -1   6   3   -1.60    6.40
   1   6  -3    0.00    6.30
  -1   6   3    1.20    3.40
   1   6  -3   -7.50    3.60
   1  -6  -3   -2.80    3.30
   1  -6  -3    0.20    5.30
  -1  -6   3    1.00    3.10
  -1  -6   3    1.10    7.20
  -1  -6   3    4.00    4.80
   1   6  -2   41.60    6.10
  -1   6   2   45.20    6.20
   1   6  -2   53.89   10.90
  -1  -6   2   49.80    7.80
  -1  -6   2   39.70   10.20
   1  -6  -2   45.40    7.30
   1  -6  -2   44.70   10.00
  -1  -6   2   34.10    6.30
  -1   6   1   68.99    8.20
   1   6  -1   71.49    8.90
   1   6  -1   60.09   12.20
  -1   6   1   56.79   12.70
   1  -6  -1   65.89   12.70
   1  -6  -1   71.39    9.70
  -1  -6   1   66.19    9.80
  -1  -6   1   68.99   12.90
  -1  -6   1   59.69    8.40
   1   6   0    9.90    3.20
  -1   6   0    4.10    5.60
   1   6   0    5.20    5.80
  -1   6   0    6.50    3.00
   1  -6   0    6.30    4.10
   1  -6   0    2.40    6.50
  -1  -6   0    1.80    3.80
  -1  -6   0    5.80    4.50
   1  -6   0   10.20    4.40
  -1  -6   0    8.40    6.50
  -1   6  -1   17.40    6.60
   1   6   1   27.50    8.40
  -1   6  -1   31.30    4.50
   1   6   1   34.00    5.00
   1  -6   1   37.40    6.40
  -1  -6  -1   26.20    8.40
   1  -6   1   26.80    5.00
  -1  -6  -1   27.00    5.60
   1  -6   1   34.60    9.40
   1   6   2   30.00    9.20
   1   6   2   34.70    5.60
  -1   6  -2   22.60    5.10
   1  -6   2   35.20    5.50
   1  -6   2   37.20    9.90
   1  -6   2   50.09    7.60
  -1  -6  -2   41.40    9.40
  -1  -6  -2   41.30    6.40
  -1   6  -3   49.50    8.50
   1   6   3   28.10    5.40
   1  -6   3   20.90    9.20
  -1  -6  -3   31.30    5.80
  -1  -6  -3   32.10    8.40
   1  -6   3   32.00    7.10
   1  -6   3   25.60    5.10
   1   6   4   14.80    4.40
   1  -6   4    9.90    5.60
  -1  -6  -4   13.60    6.90
  -1  -6  -4   19.90    3.10
  -1  -6  -4    9.60    3.90
   1  -6   4   11.30    3.40
   1  -6   4    9.30    8.00
   1   6   5   40.80    6.40
   1   6   5   38.00    7.10
   1  -6   5   35.10    6.10
  -1  -6  -5   55.29    6.20
  -1  -6  -5   44.60    7.00
   1  -6   5   28.10   10.30
   1  -6   5   61.89    9.80
  -1  -6  -5   49.90    9.80
   1   6   6   11.80    5.30
  -1  -6  -6   24.60    7.20
   1  -6   6   16.80   10.10
  -1  -6  -6   21.10    3.60
  -1  -6  -6   19.10    4.70
   1  -6   6   15.10    3.90
   1  -6   6   24.10    6.90
   1   6   7    3.80    2.90
  -1  -6  -7   -1.80    5.30
  -1  -6  -7   -1.80    3.00
   1  -6   7    0.50    9.60
  -1  -6  -7    3.60    2.40
   1  -6   7    2.40    2.70
   1  -6   7    0.80    5.50
   1   6   8   90.09   11.90
  -1  -6  -8  138.89   16.50
  -1  -6  -8  105.79   12.00
   1  -6   8  102.79   15.30
  -1  -6  -8  104.79   13.00
   1  -6   8   96.59   12.40
   1   6   9  100.69   12.10
   1   6  10   20.00    3.70
   1  -6  10   16.40    6.20
  -1  -6 -10   23.50    3.90
  -1  -6 -10   40.30    9.60
   1  -6  10   13.90    3.80
   1   6  11    3.60    2.10
   1  -6  11   -2.40    2.40
  -1  -6 -11    2.40    9.00
   1  -6  11   -3.20    5.00
  -1  -6 -11   -0.60    2.20
   1   6  12   25.90    3.80
   1  -6  12   18.30    5.80
  -1  -6 -12   24.60    3.70
   1  -6  12   28.90    4.30
   1   6  13   12.70    2.30
  -1  -6 -13   13.60    2.40
   1  -6  13    9.20    2.80
   1  -6  13    5.70    6.00
   1   6  14    2.60    1.50
  -1  -6 -14    1.20    1.50
   1  -6  14    2.80    2.90
  -1   7  13    1.30    1.60
  -1  -7  13   -3.10    2.30
  -1   7  12   -1.80    1.80
  -1  -7  12    1.40    2.30
   1  -7 -12   -0.20    1.90
  -1   7  11    0.90    2.30
   1  -7 -11   -1.50    2.20
  -1  -7  11   -1.30    2.50
   1  -7 -11    4.90   10.30
  -1   7  10    6.00    2.80
   1  -7 -10   19.20    9.20
  -1  -7  10    8.90    6.20
  -1  -7  10    9.80    3.30
   1  -7 -10   10.40    2.80
   1  -7 -10   12.50    4.00
  -1   7   9   -1.20    2.70
  -1  -7   9    2.10    2.80
  -1  -7   9    0.20    5.80
   1  -7  -9   -0.70    2.60
   1  -7  -9    2.70    6.40
   1  -7  -9    2.40    3.10
  -1   7   8   24.60    4.60
   1  -7  -8   28.40    5.60
   1  -7  -8   35.60    9.10
  -1  -7   8   19.80    4.60
  -1  -7   8   16.70    6.60
   1  -7  -8   28.20    4.20
  -1   7   7    4.20    3.30
   1  -7  -7   -2.80    4.40
  -1  -7   7    2.70    6.00
  -1   7   6   11.40    4.10
   1  -7  -6   10.10    3.00
  -1  -7   6    3.60    8.80
   1  -7  -6    5.10    3.80
  -1  -7   6    5.70    3.50
  -1  -7   6    3.90    5.40
   1  -7  -6    8.70    6.50
  -1  -7   5   16.40    4.30
   1  -7  -5   17.50    4.70
  -1  -7   5   17.50    8.70
   1  -7  -5   20.30    7.20
  -1  -7   5   24.70    6.50
  -1  -7   4   28.10    6.90
   1  -7  -4   27.40    5.80
  -1  -7   4   32.60    5.40
   1  -7  -4   37.10    9.20
  -1  -7   4   22.30    9.00
   1  -7  -3   27.20    5.90
  -1  -7   3   31.70    5.70
  -1  -7   3   30.50    9.20
  -1  -7   3   40.20    7.30
   1  -7  -3   34.80    9.20
  -1  -7   2   22.20    5.00
  -1  -7   2   19.20    5.60
   1  -7  -2   17.40    4.80
  -1  -7   2   24.00    8.50
   1  -7  -2   17.50    7.30
  -1  -7   1   62.09    9.80
   1  -7  -1   71.09   13.00
   1  -7  -1   59.59    9.50
  -1  -7   1   71.09    9.00
  -1  -7   1   57.59   12.10
  -1   7   0    1.20   19.30
   1   7   0    0.00   13.30
   1  -7   0    3.70    3.90
  -1  -7   0    1.80    5.10
  -1  -7   0    1.90    3.70
   1  -7   0   -3.20    5.00
  -1  -7   0    0.10    5.90
   1  -7   0   -4.70    6.00
  -1   7  -1   42.50   15.00
   1  -7   1   60.19   12.10
  -1  -7  -1   47.60    7.80
   1  -7   1   53.29    8.50
  -1  -7  -1   47.30   10.70
   1  -7   2   79.39   11.00
  -1  -7  -2   73.59   13.10
  -1  -7  -2   62.19    9.70
   1  -7   2   72.69   14.20
   1  -7   2   68.79    9.10
  -1  -7  -3    4.00    5.60
   1  -7   3   -0.10    7.00
   1  -7   3    0.90    3.30
  -1  -7  -3    1.60    3.40
   1  -7   3   -7.40    4.50
  -1  -7  -4   24.50    5.40
   1  -7   4   38.60    7.70
   1  -7   4   20.00    4.90
   1  -7   4   32.80   10.10
  -1  -7  -4   32.50    8.40
   1  -7   5    3.20    7.50
   1  -7   5    1.60    3.00
  -1  -7  -5    1.40    5.30
   1  -7   5    3.80    5.20
  -1  -7  -5    2.40    3.30
   1   7   6    6.50    3.80
   1  -7   6   10.00    8.30
  -1  -7  -6   10.00    3.00
   1  -7   6    3.10    3.10
   1  -7   6    9.40    5.60
  -1  -7  -6    6.70    3.50
  -1  -7  -6    3.10    5.60
   1   7   7    2.10    3.10
   1  -7   7    4.00    6.70
   1  -7   7    4.90    5.20
  -1  -7  -7    2.80    2.70
  -1  -7  -7    1.50    3.50
  -1  -7  -7    7.00    8.90
   1  -7   7    6.10    9.30
   1   7   8    1.20    2.70
  -1  -7  -8   -1.50    2.80
  -1  -7  -8   -0.20    5.30
   1  -7   8    1.00    2.70
   1  -7   8    6.10    6.00
  -1  -7  -8    2.20    2.60
   1   7   9   30.40    4.60
  -1  -7  -9   28.70    4.30
   1  -7   9   19.20    4.60
  -1  -7  -9   50.79    9.70
   1  -7   9   23.80    7.10
  -1  -7  -9   31.70    5.60
   1   7  10   -1.20    2.20
  -1  -7 -10   -0.40    6.70
   1  -7  10    2.60    2.60
   1  -7  10    3.70    7.00
  -1  -7 -10    0.30    2.30
   1   7  11  109.69   13.00
  -1  -7 -11  136.39   13.10
   1  -7  11  107.79   14.90
   1   7  12    2.20    1.90
   1  -7  12    4.20    2.30
   1  -7  12    5.50    5.00
  -1  -7 -12    3.60    2.50
   1   7  13    1.90    1.90
   1  -7  13    1.20    2.80
  -1   8  11   22.80    3.40
  -1  -8  11   22.10    3.70
  -1   8  10    3.40    2.50
   1  -8 -10    9.10    7.30
  -1  -8  10    3.80    2.70
  -1   8   9    1.90    2.90
   1  -8  -9   -1.10    6.20
  -1  -8   9    3.10    3.50
   1  -8  -9    1.10    3.70
  -1   8   8  156.38   16.60
  -1  -8   8  118.39   17.70
  -1  -8   8  151.98   17.00
   1  -8  -8  172.08   17.40
  -1   8   7   23.00    4.60
  -1  -8   7   16.40    4.20
   1  -8  -7   13.60    4.40
  -1  -8   7    7.90    6.20
   1  -8  -7   22.60    7.30
  -1  -8   6  385.76   40.00
  -1  -8   6  316.87   40.40
   1  -8  -6  422.76   43.30
   1  -8  -6  389.76   40.40
  -1  -8   5  374.36   41.20
  -1  -8   5  321.67   42.80
  -1  -8   5  384.36   40.40
   1  -8  -5  403.76   41.00
   1  -8  -5  418.86   43.70
   1  -8  -4    5.00    3.60
   1  -8  -4    8.20    6.30
  -1  -8   4    7.20    4.00
  -1  -8   4    5.60    7.70
  -1  -8   4    5.60    5.00
  -1  -8   3   13.30    4.90
   1  -8  -3   10.10    4.50
  -1  -8   3   11.40    5.50
  -1  -8   3   11.20    7.80
   1  -8  -2   55.99   11.90
   1  -8  -2   48.80   12.30
  -1  -8   1   62.69    9.20
   1  -8  -1   59.09    9.20
  -1  -8   1   42.90    9.70
   1  -8  -1   52.39   11.80
  -1  -8   1   58.69   12.50
   1  -8   0   10.60    7.10
  -1  -8   0    8.10    4.40
   1  -8   0   10.50    4.20
  -1  -8   0    8.90    7.10
  -1  -8  -1    1.50    4.00
   1  -8   1    1.10    3.80
   1  -8   1    2.10    6.40
  -1  -8  -1    1.10    6.00
   1  -8   2    4.20    5.10
  -1  -8  -2    1.50    4.50
   1  -8   2    2.10    7.20
  -1  -8  -2    4.10    6.70
  -1  -8  -3   22.90    9.60
  -1  -8  -3   21.60    5.70
   1  -8   3   12.50    8.00
   1  -8   3   26.20    5.00
   1  -8   3   26.50    7.10
  -1  -8  -4   43.40    9.80
   1  -8   4   38.80    6.40
   1  -8   4   41.50   10.60
  -1  -8  -4   31.20    6.40
   1  -8   4   54.79    8.80
   1  -8   5   68.99    8.80
  -1  -8  -5   65.59   12.00
  -1  -8  -5   66.79    8.90
   1  -8   5   73.59   10.70
   1  -8   5   43.20   11.30
   1  -8   6   40.60   11.00
   1  -8   6   64.69    7.80
  -1  -8  -6   55.39    8.30
   1  -8   6   52.69    9.10
  -1  -8  -6   63.49   11.60
   1   8   7  101.49   11.00
  -1  -8  -7   90.59   11.30
   1  -8   7   88.19   13.00
   1  -8   7   84.09   11.10
   1   8   8    3.70    3.20
  -1  -8  -8    8.60    6.20
   1  -8   8    7.90    7.20
   1  -8   8    6.30    3.00
  -1  -8  -8    3.90    3.10
   1  -8   9    9.00    5.30
  -1  -8  -9   33.40    8.00
   1  -8   9   14.20    4.30
   1   8  10  139.59   14.10
   1  -8  10  115.59   14.10
   1   8  11   14.30    2.60
   1  -8  11   14.60    2.80
   1  -9  -9   28.60    6.80
  -1  -9   9   12.40    3.70
   1  -9  -8   -0.90    2.60
  -1  -9   8    2.00    2.70
   1  -9  -8   -1.60    5.00
  -1  -9   7   -2.80    2.80
   1  -9  -7   -1.00    2.70
   1  -9  -7   -3.80    4.90
  -1  -9   6    1.40    5.30
  -1  -9   6    2.70    3.20
   1  -9  -6   -1.70    3.30
   1  -9  -6    4.30    9.70
   1  -9  -5   67.09   10.90
  -1  -9   5   55.39    7.50
   1  -9  -5   48.20    7.30
  -1  -9   5   47.20    7.80
  -1  -9   5   32.20   10.00
   1  -9  -4    3.80    3.30
  -1  -9   4    4.00    4.80
  -1  -9   4   13.90    5.40
  -1  -9   4    5.00    7.80
   1  -9  -4    3.40    5.50
   1  -9  -3  144.79   17.30
  -1  -9   3  166.98   18.10
  -1  -9   3  121.99   18.30
  -1  -9   3  145.99   19.60
   1  -9  -3  171.08   20.50
  -1  -9   2  103.29   14.10
   1  -9  -2  112.19   13.90
   1  -9  -2  122.99   17.30
  -1  -9   2  111.89   14.20
  -1  -9   2  115.69   17.30
   1  -9  -1    0.30    5.60
  -1  -9   1   -1.80    6.00
  -1  -9   1   -1.00    4.50
   1  -9  -1    2.40    3.70
   1  -9   0   31.70    6.10
  -1  -9   0   33.90    8.60
   1  -9   0   33.20    9.30
  -1  -9   0   26.60    5.80
   1  -9   1    2.60    4.20
  -1  -9  -1    2.80    3.90
  -1  -9  -1    0.30    5.60
   1  -9   1    9.10    6.70
  -1  -9  -2   17.50    7.00
   1  -9   2   10.60    4.60
   1  -9   2    9.80    6.90
  -1  -9  -2   10.70    4.30
   1  -9   3  145.39   18.20
   1  -9   3  129.29   20.30
  -1  -9  -3  177.38   20.90
   1  -9   3  207.18   18.80
  -1  -9  -3  147.59   17.80
  -1  -9  -4   49.40    7.30
   1  -9   4   37.80    6.20
  -1  -9  -4   61.99   11.10
   1  -9   4   40.20    7.70
   1  -9   4   23.80   10.90
   1  -9   5   25.90    8.70
  -1  -9  -5   59.79   10.50
   1  -9   5   35.60    6.90
   1  -9   5   38.50    5.80
  -1  -9  -5   59.19    8.50
   1  -9   6   17.30    3.80
   1  -9   6    7.60    4.50
  -1  -9  -6   14.90    3.80
  -1  -9  -6   22.10    9.10
   1  -9   7   10.70    3.40
   1  -9   7    5.10    5.00
  -1  -9  -7   10.20    3.30
  -1  -9  -7   16.80    5.90
   1  -9   8    0.40    2.50
  -1  -9  -8   -0.50    5.10
   1  -9   8    0.60    7.00
  -1  -9  -9    0.20    4.50
   1  -9   9   -0.50    2.50
   1 -10  -6    5.40    2.60
   1 -10  -6   14.30    5.80
   1 -10  -5    0.70    3.10
   1 -10  -5    4.60    4.70
   1 -10  -4  306.67   30.20
   1 -10  -4  222.78   27.50
  -1 -10   3  263.87   29.40
   1 -10  -3  301.17   30.50
   1 -10  -3  228.28   27.90
  -1 -10   2   28.90    7.40
   1 -10  -2   23.40    7.20
  -1 -10   2   12.20    4.70
   1 -10  -2   13.30    3.90
   1 -10  -1   27.80    5.20
   1 -10  -1   48.10    8.80
  -1 -10   1   24.10    6.70
  -1 -10   1   29.40    6.20
  -1 -10   0    5.40    5.40
  -1 -10   0    4.70    4.70
   1 -10   0    8.70    5.40
   1 -10   0    8.30    3.60
  -1 -10  -1    5.00    3.70
   1 -10   1    5.60    4.00
   1 -10   1   11.10    6.30
  -1 -10  -1   20.40    6.60
  -1 -10  -2   22.00    6.70
  -1 -10  -2    8.90    4.20
   1 -10   2   10.50    5.80
   1 -10   2    7.80    4.00
   1 -10   3    3.10    5.80
   1 -10   3    4.40    3.80
  -1 -10  -3    1.00    3.50
  -1 -10  -3   -0.60    5.00
  -1 -10  -4   45.70    7.00
   1 -10   4   35.50    6.40
  -1 -10  -4   58.29    9.40
  -1 -10  -5   19.50    4.10
  -1 -10  -6   -0.70    5.30
   2   0 -17    1.00    1.80
   2   0 -16  392.96   39.40
   2   0 -16  351.96   38.60
   2   0 -15   -0.90    2.00
   2   0 -15   -0.20    5.70
   2   0 -14   52.79    7.40
   2   0 -14   57.69    8.50
  -2   0  14   84.99    8.70
   2   0 -13   -5.60    4.30
   2   0 -13   -1.60    2.20
  -2   0  13   -3.40    3.30
   2   0 -12    4.50    4.80
   2   0 -12    6.50    2.50
  -2   0  12    3.20    3.30
   2   0 -11    2.30    2.40
  -2   0  11   -1.00    2.90
   2   0 -11    4.60    4.40
   2   0 -10   15.20    3.20
  -2   0  10   20.90    3.80
  -2   0   9   14.60   14.40
  -2   0   9    0.20    2.30
  -2   0   9    2.20    2.80
  -2   0   9  -17.20   17.80
  -2   0   8 1260.77  133.39
  -2   0   8 1407.96  138.79
  -2   0   8 1229.88  137.29
  -2   0   7    0.10    1.30
  -2   0   7    0.90    7.50
  -2   0   7    1.00    6.30
  -2   0   6  834.22   93.79
  -2   0   6  946.91   94.89
  -2   0   5    0.00    3.10
  -2   0   5    0.80    0.70
  -2   0   5    2.40    4.10
   2   0  -5   -1.20    1.20
  -2   0   5   -0.20    0.70
  -2   0   4  367.86   35.70
  -2   0   4  308.37   37.10
  -2   0   4  363.36   37.80
   2   0  -4  338.37   35.70
  -2   0   3    0.40    0.60
  -2   0   3    0.20    1.80
   2   0  -3   -1.80    1.60
   2   0  -3   -0.30    0.60
  -2   0   3    0.10    0.40
  -2   0   2 2517.35  247.58
   2   0  -2 2294.87  247.58
  -2   0   1    0.10    0.70
   2   0  -1    0.40    0.50
   2   0  -1    0.70    0.80
   2   0   0   19.40    3.10
  -2   0   0   22.70    3.10
  -2   0   0   29.70    3.10
   2   0   1    0.50    0.80
   2   0   1   -0.10    0.20
  -2   0  -1   -0.40    1.00
   2   0   1    0.40    0.60
  -2   0  -1    0.50    0.60
  -2   0  -3   -0.10    2.00
   2   0   3    2.20    0.60
   2   0   3    0.60    1.70
  -2   0  -3    3.20    0.60
   2   0   3    0.20    1.00
   2   0   4 3906.01  386.16
  -2   0  -4 3589.44  386.16
  -2   0  -5   -1.00    3.70
   2   0   5    0.70    1.90
   2   0   5    0.70    0.70
   2   0   5    0.70    3.40
  -2   0  -5   -0.60    1.20
  -2   0  -6   22.50    7.60
   2   0   6   35.60    3.90
   2   0   6   27.40    7.40
  -2   0  -7    2.50    8.00
   2   0   7   -1.80    7.40
   2   0   7    2.40    1.20
   2   0   7   -1.30    4.00
   2   0   8   87.19   17.60
   2   0   8   89.09    9.90
   2   0   9   -0.40    2.50
   2   0   9    1.80   20.50
   2   0   9   16.30   21.70
  -2   0  -9    2.00    2.50
  -2   0 -10 1906.21  195.58
  -2   0 -10 1889.21  195.28
  -2   0 -11    4.90    4.70
  -2   0 -11   -0.80    2.40
   2   0  11   -0.70    2.70
  -2   0 -12   12.70    4.70
  -2   0 -12   10.80    3.20
   2   0  12   20.80    3.60
  -2   0 -13   -2.80    2.20
  -2   0 -13    5.40    4.40
   2   0  13   -0.80    3.40
  -2   0 -14  212.08   23.60
  -2   0 -14  233.68   24.30
  -2   0 -15    0.10    2.00
  -2   0 -15    3.70    4.30
  -2   0 -16   24.80    6.10
  -2   0 -16   27.10    3.80
  -2   0 -17   -1.30    1.60
   2   1 -17   52.19    6.10
   2  -1 -17   45.30    6.70
   2  -1 -17   56.29    6.20
   2   1 -16  122.59   14.00
   2  -1 -16  129.99   14.10
  -2   1  15   16.80    3.20
   2   1 -15    8.20    2.60
   2  -1 -15   11.40    3.70
   2  -1 -15    5.10    2.50
   2   1 -14   37.50    5.80
  -2   1  14   61.49    6.50
   2  -1 -14   41.90    5.90
   2  -1 -14   48.60    6.70
  -2   1  13   22.10    3.60
   2   1 -13   14.60    3.40
   2  -1 -13   20.20    3.50
   2  -1 -13   13.20    4.40
   2   1 -12   47.00    6.20
  -2   1  12   52.79    6.30
   2  -1 -12   43.30    6.20
  -2  -1  12   59.09    7.50
   2  -1 -12   40.70    6.90
  -2   1  11    7.60    2.90
   2   1 -11    8.90    2.80
   2  -1 -11   11.40    3.90
   2  -1 -11    9.40    2.80
  -2  -1  11   14.20    4.80
  -2   1  10    2.40    2.60
  -2   1  10   -2.60    4.70
   2   1 -10    8.20    2.60
   2  -1 -10    6.10    2.40
  -2  -1  10   13.50    4.50
  -2  -1  10    1.50    5.60
   2  -1 -10   -2.20    3.30
   2   1  -9 1057.69  107.99
  -2   1   9 1131.89  117.99
  -2   1   9 1126.49  107.79
  -2   1   9 1073.89  114.99
   2  -1  -9  919.31  107.99
   2  -1  -9 1011.00  107.79
  -2   1   8 2130.89  215.68
  -2   1   8 1948.91  215.38
  -2   1   8 2054.99  209.78
  -2  -1   8 1965.30  213.38
  -2  -1   8 2106.79  216.38
  -2   1   7   -0.90    7.10
  -2   1   7    1.60    8.20
  -2   1   7    2.00    1.20
  -2  -1   7   -5.00    7.50
  -2  -1   7    4.80    5.90
  -2   1   6  896.51   96.39
  -2   1   6  959.00   97.19
  -2   1   6  910.11   93.49
  -2  -1   6  901.81   96.39
  -2  -1   6  877.71   95.79
  -2   1   5  138.39   18.50
   2   1  -5  140.99   15.50
  -2   1   5  143.69   15.50
  -2   1   5  153.38   18.20
   2  -1  -5  160.58   15.70
  -2  -1   5  147.39   18.10
  -2   1   4    9.90    3.70
   2   1  -4   14.10    1.90
  -2   1   4   11.10    1.70
  -2   1   4   15.60    4.40
  -2  -1   4   12.60    4.00
   2  -1  -4   15.50    2.20
   2   1  -3 2789.82  305.77
  -2   1   3 3144.39  306.27
  -2  -1   3 2981.00  305.67
  -2   1   1 3984.20  395.56
   2  -1  -1 3718.93  395.66
   2  -1   0 3646.64  382.46
  -2  -1   0 3802.82  382.56
  -2   1  -1 4455.75  449.46
   2   1   1 4297.67  449.46
   2   1   3 6771.12  661.13
  -2   1  -3 5814.02  660.83
  -2  -1  -3 5881.71  661.13
   2  -1   3 7265.37  660.93
  -2   1  -4 1696.03  191.18
   2   1   4 1874.11  189.78
   2   1   4 1856.31  191.48
  -2   1  -4 1816.02  189.68
  -2  -1  -4 1806.82  191.68
  -2  -1  -4 1853.31  189.78
   2  -1   4 2031.60  191.28
  -2   1  -5  261.47   24.80
   2   1   5  209.78   25.70
  -2   1  -5  230.18   27.10
   2   1   5  242.68   27.30
   2   1   5  246.58   24.90
  -2  -1  -5  225.78   27.50
  -2  -1  -5  242.08   24.90
   2  -1   5  245.28   26.90
   2   1   6  443.36   46.50
  -2   1  -6  424.86   43.10
  -2   1  -6  362.36   45.70
   2   1   6  434.66   43.10
  -2  -1  -6  354.76   46.20
   2  -1   6  463.85   46.20
   2   1   7   15.10    2.60
  -2   1  -7   17.40    9.40
   2   1   7   16.10    9.00
   2  -1   7   28.40    9.40
  -2  -1  -7   18.50    9.70
   2   1   8  127.39   20.80
   2   1   8   97.39   11.20
   2   1   8   95.99   11.30
   2  -1   8  106.89   18.80
  -2  -1  -8  105.59   11.50
   2   1   9   34.30   22.30
  -2   1  -9    1.60    2.80
   2   1   9    0.10    2.30
   2   1   9  -19.80   21.20
   2   1   9    1.00    2.30
  -2  -1  -9   -3.00    2.50
   2  -1   9   -2.70    3.80
   2  -1   9    1.90    3.50
   2   1  10   24.90    3.90
   2   1  10   21.40    4.60
  -2   1 -10   22.60    4.40
   2  -1  10   28.60    5.50
  -2  -1 -10   22.10    5.10
  -2  -1 -10   25.10    4.00
   2  -1  10   35.50    4.90
  -2   1 -11  272.17   29.10
   2   1  11  286.37   28.80
  -2  -1 -11  269.77   29.40
  -2  -1 -11  264.87   29.00
  -2   1 -12   66.99    9.20
   2   1  12   83.29    9.10
  -2  -1 -12   72.29    9.60
   2  -1  12   95.69   11.50
  -2  -1 -12   76.49    9.30
   2   1  13   99.89   10.70
  -2   1 -13   82.59   10.90
  -2  -1 -13   86.19   10.90
  -2  -1 -13   96.69   11.90
  -2   1 -14    8.00    2.60
   2   1  14   10.80    2.90
  -2  -1 -14    3.60    3.40
  -2  -1 -14    6.00    2.60
  -2   1 -15   13.80    2.90
   2   1  15    9.10    3.30
  -2  -1 -15   12.70    2.80
  -2  -1 -15   26.60    4.70
  -2   1 -16    5.00    2.10
  -2  -1 -16    9.70    3.50
  -2  -1 -16    5.00    2.10
  -2   1 -17   11.70    2.20
  -2  -1 -17   14.10    3.90
  -2  -1 -17   14.50    2.40
   2   2 -17   15.60    2.70
   2  -2 -17   15.00    2.80
   2  -2 -17   19.60    3.10
   2   2 -16    0.50    1.90
  -2   2  16   -0.30    2.20
   2  -2 -16    0.60    2.50
   2  -2 -16    0.00    2.20
   2   2 -15  207.98   24.30
  -2   2  15  270.47   24.30
   2  -2 -15  236.98   24.40
   2  -2 -15  201.58   24.50
   2   2 -14  149.19   17.90
  -2   2  14  193.48   17.90
   2  -2 -14  148.39   18.10
   2  -2 -14  167.88   17.90
   2   2 -13  218.68   26.50
  -2   2  13  263.27   26.40
   2  -2 -13  247.88   26.10
   2   2 -12   -1.00    2.50
  -2   2  12   -1.60    2.30
  -2  -2  12   -0.40    4.50
   2  -2 -12   -1.00    3.00
   2  -2 -12    0.20    2.30
   2   2 -11  119.99   14.90
  -2   2  11  137.19   14.90
   2  -2 -11  118.29   15.30
   2  -2 -11  155.68   15.10
  -2  -2  11  158.88   17.70
  -2   2  10   25.50    3.70
  -2   2  10   11.20    7.00
   2   2 -10   21.30    3.80
  -2   2  10   23.00    7.30
   2  -2 -10   18.50    4.00
   2  -2 -10   25.00    3.70
  -2  -2  10   22.50    4.60
  -2   2   9  127.79   34.10
  -2   2   9   94.89   14.70
  -2   2   9   89.29   26.20
  -2   2   9  139.79   12.70
  -2   2   9  107.69   12.40
   2  -2  -9  111.39   12.90
   2  -2  -9  118.89   12.60
  -2   2   8  236.88   25.70
  -2   2   8  206.38   27.00
  -2   2   8  308.77   38.20
  -2   2   8  255.27   25.70
  -2   2   8  286.67   35.20
   2  -2  -8  224.28   26.00
   2  -2  -8  281.87   25.80
  -2   2   7   25.60    5.60
  -2   2   7   39.60   11.40
  -2   2   7   18.90   11.90
  -2   2   7   36.80    4.20
  -2  -2   7   41.90   11.20
  -2  -2   7   40.10    9.10
  -2   2   6   16.90    8.00
  -2   2   6   19.90    8.50
  -2   2   6   24.10    3.00
  -2  -2   6   18.40    7.20
  -2  -2   6   16.30    5.90
  -2   2   5   61.89    6.80
   2   2  -5   67.79    8.30
  -2   2   5   63.89   11.00
  -2   2   5   57.19   10.50
  -2  -2   5   62.19    9.10
  -2   2   4  441.36   48.30
  -2   2   4  490.25   50.69
  -2   2   4  473.85   50.89
  -2  -2   4  461.55   49.80
   2  -2  -4  482.55   48.50
  -2   2   3 5621.64  593.14
  -2   2   3 5913.21  592.94
  -2  -2   3 5568.14  592.24
  -2  -2   3 5954.20  591.94
   2  -2  -1 6143.09  630.84
  -2   2   0  129.79   16.40
  -2   2   0  155.98   15.80
  -2  -2   0  171.78   16.60
   2  -2   0  161.88   16.50
   2   2   1  384.76   37.00
  -2   2  -1  393.06   37.50
  -2   2  -1  307.47   37.30
  -2   2  -1  321.67   36.80
   2   2   1  380.06   37.60
   2  -2   1  417.86   37.40
  -2  -2  -1  312.67   37.70
  -2   2  -2   54.09    5.10
   2   2   2   53.29    5.40
  -2   2  -2   45.50    6.20
   2   2   2   47.20    6.60
   2  -2   2   43.90    6.00
  -2  -2  -2   42.70    6.80
  -2   2  -3  723.13   72.09
   2   2   3  699.13   73.59
  -2   2  -3  687.23   73.19
   2   2   3  753.32   72.29
  -2  -2  -3  635.84   73.89
  -2  -2  -3  807.12   72.39
   2  -2   3  604.24   72.69
   2   2   4 5118.99  499.05
  -2  -2  -4 4569.04  499.15
  -2   2  -5  720.63   70.29
   2   2   5  718.53   73.39
   2   2   5  709.93   70.49
  -2   2  -5  626.14   72.29
  -2  -2  -5  609.64   75.09
  -2   2  -6  388.26   38.80
  -2   2  -6  315.57   41.60
   2   2   6  365.56   42.40
   2   2   6  380.36   38.80
  -2  -2  -6  335.57   42.70
   2  -2   6  441.36   42.00
   2   2   7  282.87   37.00
   2   2   7  295.37   31.10
  -2  -2  -7  271.47   37.60
   2  -2   7  334.37   36.10
   2   2   8   40.80   17.60
   2   2   8   46.40    6.10
   2   2   8   44.20    6.60
   2   2   8   45.50   19.70
   2  -2   8   40.60    6.20
  -2  -2  -8   57.59    6.70
  -2  -2  -8   49.50    6.40
   2   2   9   -1.60    2.10
   2   2   9    0.90    2.70
  -2   2  -9   -2.30    3.20
   2   2   9   38.00   29.20
  -2  -2  -9   -1.50    2.50
  -2  -2  -9   -3.00   12.50
   2  -2   9   -0.90    3.00
  -2  -2  -9    6.00    3.10
   2   2  10   81.69   12.00
  -2   2 -10   96.89   11.30
  -2  -2 -10  107.89   11.00
  -2  -2 -10   91.69   11.40
   2  -2  10   91.29   11.30
   2   2  11    2.90    2.20
  -2   2 -11    4.50    2.90
   2  -2  11    5.70    3.40
  -2  -2 -11    2.10    2.60
  -2  -2 -11    1.00    2.70
  -2   2 -12  252.57   28.30
   2   2  12  265.77   28.00
   2  -2  12  300.67   28.70
  -2  -2 -12  250.27   28.40
  -2  -2 -12  260.37   28.20
  -2   2 -13   74.39    9.40
   2   2  13   83.09    9.00
  -2  -2 -13   75.49    9.80
   2  -2  13   94.39   10.70
  -2  -2 -13   69.89    9.20
  -2   2 -14   -2.20    2.30
   2   2  14    0.30    2.00
  -2  -2 -14   -3.10    2.50
  -2  -2 -14   -1.70    2.20
  -2   2 -15   53.89    6.50
   2   2  15   65.79    7.00
  -2  -2 -15   47.30    6.40
  -2  -2 -15   44.40    6.80
  -2   2 -16   -4.40    1.70
   2   2  16    2.90    2.40
  -2  -2 -16   -0.70    2.00
  -2  -2 -16    1.70    2.30
  -2   2 -17    1.30    1.60
  -2  -2 -17    2.00    2.10
   2  -2  17   -2.20    4.10
   2   3 -17    8.40    2.20
   2  -3 -17    6.20    2.00
   2   3 -16   53.79    7.00
  -2   3  16   69.79    6.70
   2  -3 -16   49.90    7.10
   2  -3 -16   52.99    7.00
   2   3 -15   48.90    7.20
  -2   3  15   67.89    7.20
   2  -3 -15   60.39    7.60
   2  -3 -15   66.39    7.60
   2   3 -14    4.60    2.80
  -2   3  14    4.80    2.20
   2  -3 -14    6.00    2.80
  -2  -3  14   -0.50    4.80
   2  -3 -14    8.30    3.00
   2   3 -13   90.69   11.10
  -2   3  13   93.29   10.90
   2  -3 -13  109.79   11.30
   2  -3 -13   79.19   11.20
  -2  -3  13  112.99   12.10
  -2   3  12    2.20    2.20
   2   3 -12    5.10    3.00
   2  -3 -12    5.10    2.80
   2  -3 -12    3.80    2.90
  -2  -3  12   -1.80    3.50
  -2   3  11   47.60    6.20
   2   3 -11   37.80    6.30
  -2  -3  11   47.20    6.80
   2  -3 -11   50.89    6.70
   2  -3 -11   53.49    6.50
   2   3 -10  225.78   24.40
  -2   3  10  240.08   26.50
  -2   3  10  210.08   24.10
   2  -3 -10  209.28   24.40
   2  -3 -10  267.67   24.70
  -2   3   9    4.30    5.80
  -2   3   9    1.30    2.70
   2   3  -9    1.80    3.90
  -2   3   9    0.40    2.20
  -2  -3   9   -0.70    2.90
   2  -3  -9   -3.20    2.90
   2  -3  -9    1.70    2.80
   2  -3  -9   -1.40    3.90
  -2   3   8    4.70    2.50
  -2   3   8    1.70    2.20
  -2   3   8   13.00   22.80
  -2   3   8    2.80    4.40
   2  -3  -8    1.80    2.70
   2  -3  -8    0.10    2.90
   2  -3  -8    4.60    3.90
  -2  -3   8   33.70   13.40
  -2  -3   8    2.70    3.00
  -2   3   7    3.70    3.40
  -2   3   7    2.40   13.60
  -2   3   7    2.90   16.20
  -2   3   7    4.20    1.90
  -2   3   7    0.40    2.70
  -2  -3   7    1.00    8.00
   2  -3  -7    4.50    2.70
  -2  -3   7    2.50    2.90
   2  -3  -7    5.50    3.60
  -2   3   6  334.97   36.40
  -2   3   6  383.26   41.60
  -2   3   5   22.10    7.70
  -2   3   5   25.10    8.10
  -2   3   5   17.70    2.80
  -2  -3   5   16.30    5.80
  -2  -3   5   26.60    5.00
  -2   3   4 4358.46  440.86
  -2   3   4 4188.18  441.26
  -2   3   3  368.66   38.40
  -2   3   3  385.56   39.10
  -2   3   3  304.97   36.40
  -2  -3   3  368.06   36.80
   2  -3  -3  350.76   36.60
  -2   3   2 3527.05  395.86
  -2   3   2 4083.69  397.26
   2  -3  -2 3924.61  394.36
  -2   3   1  514.35   55.29
  -2   3   1  564.64   56.59
   2   3   0 1940.91  170.88
  -2   3   0 1513.65  170.68
  -2  -3   0 1541.25  171.28
  -2   3  -1   27.00    4.30
  -2   3  -1   36.10    4.00
  -2   3  -1   28.20    3.30
   2   3   1   33.70    3.60
   2   3   1   32.60    4.70
   2  -3   1   29.00    4.00
  -2  -3  -1   30.80    5.20
   2   3   2  172.88   17.80
  -2   3  -2  172.08   18.30
  -2   3  -2  151.88   18.00
  -2   3  -2  161.88   17.50
   2   3   2  170.18   19.00
  -2  -3  -2  161.28   19.70
   2  -3   2  192.88   18.00
   2   3   3 1352.56  131.19
  -2   3  -3 1345.57  130.89
   2   3   3 1264.37  132.59
  -2   3  -3 1118.09  131.59
  -2  -3  -3 1295.57  133.39
   2   3   4   19.30    5.90
  -2   3  -4   16.20    4.70
   2   3   4   20.30    2.90
  -2  -3  -4   24.80    7.30
  -2   3  -5 3030.50  296.17
  -2   3  -5 2779.72  295.67
   2   3   5 2826.12  295.97
   2   3   5 3015.80  298.87
  -2  -3  -5 2752.42  299.27
   2   3   6 1263.57  121.89
   2   3   6 1169.88  117.59
   2  -3   6 1006.70  119.39
   2   3   7   17.50    3.60
   2   3   7   24.00    3.80
   2   3   7   37.50   14.90
   2   3   7   31.50   16.30
  -2  -3  -7   43.00    9.80
   2  -3   7   17.30    3.90
   2  -3   7   12.70   11.40
   2   3   8   48.70    6.10
   2   3   8   50.29    6.60
   2  -3   8   -6.60   20.70
  -2  -3  -8   59.39    6.50
  -2  -3  -8   50.29    6.50
   2  -3   8   44.40    6.50
   2   3   9   55.39    8.50
  -2   3  -9   62.89    8.20
   2   3   9   55.99    7.30
  -2  -3  -9   71.69    8.10
  -2  -3  -9   60.19    7.90
   2  -3   9   62.99    8.00
   2   3  10  164.78   18.70
  -2  -3 -10  169.98   19.00
  -2  -3 -10  189.18   19.00
   2  -3  10  174.48   19.10
   2   3  11  216.98   24.20
  -2   3 -11  217.58   24.70
   2  -3  11  232.78   24.70
  -2  -3 -11  216.98   24.60
  -2  -3 -11  263.77   24.60
   2   3  12  678.33   74.69
  -2   3 -12  681.23   74.99
  -2  -3 -12  667.93   74.99
   2  -3  12  817.32   75.19
  -2  -3 -12  769.52   74.89
   2   3  13   80.69    9.90
  -2   3 -13   85.99   10.60
  -2  -3 -13   91.89   10.30
  -2  -3 -13   81.19   10.40
   2  -3  13  103.59   10.80
  -2   3 -14  135.59   15.40
   2   3  14  137.19   15.10
  -2  -3 -14  142.99   15.50
  -2  -3 -14  130.19   15.50
   2  -3  14  194.08   18.40
   2   3  15    6.40    2.00
  -2   3 -15    4.40    2.50
  -2  -3 -15    7.10    2.30
  -2  -3 -15    5.50    2.80
   2   3  16   71.09    8.10
  -2   3 -16   75.49    8.50
  -2  -3 -16   77.19    8.50
  -2   4  16  146.59   13.20
   2   4 -16   92.89   13.30
   2  -4 -16  121.89   13.10
   2   4 -15    5.10    2.90
  -2   4  15    6.50    2.00
   2  -4 -15    4.90    2.30
  -2  -4  15    3.00    5.10
  -2   4  14   13.90    2.70
   2   4 -14   10.30    3.80
  -2  -4  14   18.90    4.90
  -2  -4  14   10.70    5.90
   2  -4 -14    9.90    2.90
   2   4 -13   64.69    7.90
  -2   4  13   54.99    7.20
  -2  -4  13   51.49    9.30
   2  -4 -13   62.79    7.70
  -2  -4  13   64.79    7.90
   2  -4 -13   60.59    7.90
   2   4 -12   17.30    4.70
  -2   4  12   25.50    4.00
   2  -4 -12   25.10    4.30
  -2  -4  12   25.30    7.00
   2  -4 -12   36.80    5.50
  -2  -4  12   24.90    4.70
   2   4 -11   12.10    4.10
  -2   4  11   12.60    3.00
   2  -4 -11    9.40    3.20
   2  -4 -11   13.50    4.50
  -2  -4  11   16.60    3.80
  -2   4  10   40.70    5.60
   2   4 -10   34.10    6.60
   2  -4 -10   67.59    7.00
  -2  -4  10   39.30    6.10
   2  -4 -10   37.40    5.90
  -2   4   9  261.27   38.60
  -2   4   9  360.96   34.20
  -2  -4   9  326.87   34.50
   2  -4  -9  353.66   34.40
  -2   4   8  319.77   41.80
  -2   4   8  384.96   38.70
  -2   4   8  415.36   39.00
   2  -4  -8  382.36   38.80
  -2  -4   8  352.86   39.00
  -2   4   7   90.49   10.00
  -2   4   7   84.79   13.30
  -2   4   7   88.89   10.00
   2  -4  -7   82.19   10.00
  -2  -4   7   78.39   10.10
  -2   4   6  137.39   14.20
  -2   4   6  109.09   15.70
  -2   4   6  154.08   24.70
  -2  -4   6  109.59   13.60
  -2   4   5  104.69   10.70
  -2   4   5  113.69   16.90
  -2   4   5  100.59   17.90
  -2   4   5   79.49   12.80
   2  -4  -5  114.99   12.10
  -2  -4   5   86.39   11.40
  -2   4   4 1246.38  124.49
  -2   4   4 1042.70  120.39
  -2   4   4 1144.09  123.79
   2   4  -4 1254.67  120.59
  -2   4   3 1695.13  153.18
  -2   4   3 1558.34  150.48
  -2   4   3 1343.77  152.18
   2   4  -3 1291.77  150.88
  -2   4   2  609.14   60.99
  -2   4   2  524.25   60.79
  -2   4   2  592.54   59.19
  -2   4   1  720.03   81.99
  -2   4   1  797.42   80.49
  -2   4   1  828.92   81.39
  -2   4   0  629.24   76.19
  -2   4   0  729.83   74.89
   2   4   0  832.12   75.19
   2   4   1    1.00    3.40
   2   4   1    1.10    2.40
  -2   4  -1    0.00    0.80
   2   4   1    0.70    1.20
  -2   4  -1    1.20    1.90
  -2   4  -2  734.83   77.39
   2   4   2  767.12   76.59
  -2   4  -2  731.63   76.29
   2   4   2  735.43   78.19
   2   4   3    4.90    6.70
  -2   4  -3   10.10    1.50
   2   4   3   11.30    2.20
  -2   4  -3   11.40    2.60
   2   4   3    8.00    5.00
   2   4   4  133.19   20.50
   2   4   4  116.99   18.40
   2   4   4  133.79   14.50
  -2   4  -4  139.99   14.00
   2   4   5  558.94   61.39
   2   4   5  620.14   65.09
  -2   4  -5  518.75   60.99
  -2  -4  -5  624.24   61.99
  -2  -4  -5  668.63   63.99
  -2  -4  -5  587.24   61.29
   2   4   6  132.29   16.20
   2   4   6  148.09   16.40
   2   4   6  136.79   23.20
   2  -4   6  123.69   16.40
  -2  -4  -6  182.38   17.30
  -2  -4  -6  158.58   20.10
  -2  -4  -6  155.58   16.30
   2   4   7   87.09   10.30
   2   4   7   81.89   10.70
  -2  -4  -7   95.09   10.50
   2  -4   7   83.99   10.60
  -2  -4  -7  117.89   11.70
   2  -4   7   63.29   15.80
   2   4   8   31.10    4.80
   2   4   8   31.20    6.10
   2  -4   8   27.20   13.30
   2  -4   8   31.00    5.20
  -2  -4  -8   41.10    5.90
  -2  -4  -8   43.50    6.60
  -2  -4  -8   35.40    5.10
  -2   4  -9  282.67   31.00
   2   4   9  267.67   30.20
  -2  -4  -9  346.07   30.70
  -2  -4  -9  293.37   30.50
   2  -4   9  261.77   30.50
   2   4  10    4.50    2.40
  -2   4 -10    3.60    4.40
  -2  -4 -10    1.80    4.10
  -2  -4 -10    5.80    2.70
   2  -4  10    4.80    2.90
  -2  -4 -10   20.60   10.20
  -2   4 -11 1394.06  144.89
   2   4  11 1333.77  144.69
  -2  -4 -11 1575.34  144.89
   2  -4  11 1360.06  144.99
  -2  -4 -11 1365.76  144.89
  -2   4 -12  419.96   43.70
   2   4  12  389.56   43.30
   2  -4  12  438.76   43.70
  -2  -4 -12  391.36   43.50
  -2  -4 -12  443.36   43.60
  -2   4 -13 1003.10  100.79
   2   4  13  988.00  100.59
   2  -4  13 1085.19  100.89
  -2  -4 -13  821.62  100.59
  -2  -4 -13  976.70  100.79
  -2   4 -14  415.76   43.90
   2   4  14  405.96   43.60
   2  -4  14  376.86   46.40
  -2  -4 -14  399.86   43.80
   2  -4  14  495.25   44.00
   2   4  15    2.00    1.50
  -2   4 -15    0.90    2.70
   2  -4  15    2.10    3.90
   2  -4  15    3.50    2.80
  -2  -4 -15    1.70    1.90
   2   4  16   47.10    4.50
  -2   4 -16   31.10    4.80
  -2  -4 -16   31.50    4.70
  -2   5  15   13.00    2.10
   2  -5 -15    5.40    2.00
  -2  -5  15    5.30    4.10
  -2   5  14   20.30    3.20
   2   5 -14   26.30    5.10
  -2  -5  14   20.10    3.70
   2  -5 -14   21.40    3.50
  -2   5  13    3.50    2.00
   2   5 -13   -2.70    4.50
  -2  -5  13    0.70    8.40
  -2  -5  13    0.20    2.80
   2  -5 -13    0.20    2.10
   2   5 -12   29.20    5.80
  -2   5  12   24.50    3.70
  -2  -5  12   30.60    4.80
  -2  -5  12   11.70    6.40
   2  -5 -12   22.70    3.90
  -2   5  11    1.10    2.30
  -2  -5  11    1.60    5.70
   2  -5 -11    5.40    2.60
   2  -5 -11   -3.40   13.50
  -2  -5  11    3.30    2.80
  -2   5  10    8.20    2.90
  -2  -5  10    3.20    3.20
   2  -5 -10    7.80    3.00
   2  -5 -10   10.20    4.20
  -2  -5  10   12.40    6.40
   2  -5 -10    8.20    9.10
  -2   5   9  205.18   23.00
  -2  -5   9  197.28   23.40
  -2  -5   9  249.58   25.40
   2  -5  -9  212.88   23.20
  -2   5   8  408.26   44.60
   2  -5  -8  457.05   44.80
  -2  -5   8  417.76   45.00
  -2   5   7   84.49   17.70
  -2   5   7  107.99   12.30
   2  -5  -7  109.89   13.60
   2  -5  -7  132.39   16.70
  -2   5   6    1.40    3.40
  -2   5   6    7.10    3.00
  -2   5   6    3.60    6.30
   2  -5  -6   -0.60    2.70
   2  -5  -6    3.00    6.20
  -2  -5   6    6.80    6.30
  -2  -5   6    3.10    2.80
   2  -5  -6    1.20    3.60
  -2   5   5  484.85   51.19
  -2   5   5  488.85   51.49
  -2   5   5  400.96   53.79
  -2  -5   5  427.96   51.39
   2  -5  -5  487.05   51.19
   2  -5  -5  584.04   52.29
  -2  -5   5  584.74   52.69
   2  -5  -5  490.65   53.89
  -2   5   4  125.09   14.00
  -2   5   4  112.49   17.00
   2   5  -4  152.28   14.80
   2  -5  -4  131.59   15.30
  -2  -5   4  103.99   14.50
   2  -5  -4  125.69   14.20
   2  -5  -4  128.89   17.70
  -2   5   3  217.38   26.60
   2   5  -3  206.38   23.00
  -2   5   3  189.98   24.50
  -2   5   3  226.48   21.90
   2  -5  -3  227.28   26.40
  -2  -5   3  179.78   22.30
  -2   5   2  240.38   25.60
  -2   5   2  211.38   26.60
   2   5  -2  192.38   25.40
  -2   5   2  221.68   24.10
   2   5  -2  277.77   24.30
   2  -5  -2  219.28   27.50
   2  -5  -2  260.77   25.50
  -2   5   1  222.78   23.00
  -2   5   1  200.48   25.20
   2   5  -1  255.37   23.30
   2  -5  -1  227.98   24.50
   2  -5  -1  192.98   26.10
  -2   5   0   23.10    5.60
   2   5   0   31.40    3.90
   2  -5   0   26.00    5.90
   2  -5   0   24.40    7.80
   2   5   1 1193.68  116.29
  -2   5  -1 1059.89  117.59
   2  -5   1 1041.20  118.99
  -2  -5  -1 1095.69  118.69
   2  -5   1 1250.87  117.39
   2   5   2   33.00    4.30
   2   5   2   31.90    7.60
  -2   5  -2   20.70    4.90
   2   5   2   42.40    6.10
  -2   5  -2   26.80    3.70
   2  -5   2   36.00    6.60
  -2  -5  -2   30.80    8.00
   2  -5   2   25.00    8.70
   2   5   3  365.66   37.20
   2   5   3  409.96   38.90
  -2   5  -3  334.77   35.70
  -2  -5  -3  355.96   38.90
   2  -5   3  318.37   39.80
  -2  -5  -3  314.97   36.70
   2   5   4    9.40    3.00
   2   5   4    0.00   10.80
  -2   5  -4   12.70    3.90
  -2  -5  -4    9.80    3.70
   2  -5   4   12.20    5.20
  -2  -5  -4    8.70    6.00
   2  -5   4    3.40    2.90
   2   5   5  121.19   14.10
   2   5   5   98.89   14.10
  -2  -5  -5  117.49   14.60
   2  -5   5  144.89   16.60
  -2  -5  -5  151.88   17.50
  -2  -5  -5  131.49   13.70
   2  -5   5  110.99   19.30
   2  -5   5  122.19   14.10
   2   5   6  181.28   21.10
   2   5   6  176.38   20.70
   2  -5   6  162.08   25.10
   2  -5   6  181.28   20.90
  -2  -5  -6  221.78   20.70
  -2  -5  -6  220.58   21.60
   2   5   7  139.69   18.10
   2   5   7  143.99   17.10
  -2  -5  -7  181.98   17.50
   2  -5   7  122.49   22.80
   2  -5   7  162.28   17.50
  -2  -5  -7  180.88   18.20
   2   5   8   10.20    3.00
   2  -5   8   10.70   19.00
  -2  -5  -8    9.80    4.00
  -2  -5  -8   19.60    7.40
   2  -5   8   15.50    6.80
   2  -5   8   10.50    3.20
  -2  -5  -8   12.70    3.10
   2   5   9   -0.90    2.20
   2  -5   9    3.50    2.80
  -2  -5  -9    4.60    2.30
   2  -5   9   -0.70    5.80
  -2  -5  -9    3.90    3.50
  -2  -5  -9    2.90    6.60
   2   5  10 1095.09  124.39
  -2  -5 -10 1240.18  124.69
   2  -5  10 1135.09  124.79
   2  -5  10 1378.06  127.09
   2   5  11   33.20    5.20
  -2   5 -11   34.50    6.90
   2  -5  11   42.90    6.00
   2  -5  11   54.09    8.90
  -2  -5 -11   43.40    5.70
   2   5  12   55.29    6.70
  -2   5 -12   55.89    8.70
   2  -5  12   49.90    9.30
  -2  -5 -12   57.29    7.10
   2  -5  12   53.19    7.20
   2   5  13   18.90    3.00
  -2   5 -13   24.30    5.20
   2  -5  13   16.30    3.40
   2  -5  13   10.20    6.40
  -2  -5 -13   24.20    3.50
  -2   5 -14   40.40    5.80
   2   5  14   34.20    4.20
   2  -5  14   25.50    4.30
  -2  -5 -14   36.50    4.40
   2  -5  14   33.60    6.50
   2   5  15  393.06   40.20
  -2  -5 -15  385.76   40.30
  -2   6  14   17.10    2.40
  -2  -6  14    6.60    3.20
   2  -6 -14   11.40    2.20
  -2   6  13   14.00    2.60
   2  -6 -13   12.50    2.70
  -2  -6  13   18.40    3.50
  -2   6  12   13.50    2.80
  -2  -6  12    9.80    3.30
   2  -6 -12   14.20    3.00
  -2   6  11    4.00    2.30
   2  -6 -11    1.60    2.40
  -2  -6  11   -9.80   12.60
  -2  -6  11   -1.10    2.70
   2  -6 -11    1.30   21.90
  -2   6  10   64.19    8.70
  -2  -6  10   67.49    9.30
  -2  -6  10   54.29   10.70
   2  -6 -10   96.09   10.50
   2  -6 -10   75.09    9.00
  -2   6   9    1.50    3.00
   2  -6  -9    1.40    2.60
   2  -6  -9    1.00    3.70
  -2  -6   9    1.80    4.00
   2  -6  -8  810.22   74.39
  -2  -6   8  619.34   73.39
  -2  -6   8  661.33   74.29
   2  -6  -8  724.03   73.09
  -2   6   7   71.99   10.20
   2  -6  -7   94.59   11.50
  -2  -6   7   84.29   10.60
   2  -6  -7   79.09   14.50
  -2  -6   7   87.19   13.30
   2  -6  -7   87.29   10.00
  -2  -6   6   55.19    9.40
   2  -6  -6   56.59    8.40
   2  -6  -6   57.69   11.50
  -2  -6   6   43.60    7.30
   2  -6  -6   62.19    7.20
  -2   6   5  174.08   23.50
   2   6  -5  223.88   25.10
  -2  -6   5  189.38   27.30
   2  -6  -5  235.28   23.10
  -2  -6   5  238.58   25.20
  -2  -6   5  195.58   23.50
   2  -6  -5  215.18   26.60
   2  -6  -5  245.38   24.40
   2   6  -4   10.40    4.90
  -2   6   4    3.60    4.00
  -2   6   4    2.00    7.90
   2  -6  -4   19.10    7.20
  -2  -6   4   12.20    3.80
   2  -6  -4   12.70    5.40
  -2  -6   4   13.00    8.30
   2  -6  -4   17.10    3.30
  -2  -6   4   13.50    5.60
   2   6  -3  107.19   11.30
  -2   6   3   78.39   16.10
  -2   6   3   85.49   10.90
  -2  -6   3   78.59   14.70
   2  -6  -3  104.39   11.80
  -2  -6   3   85.49   12.10
   2  -6  -3   85.19   14.60
  -2  -6   3   80.29   11.00
  -2   6   2  294.47   36.20
   2   6  -2  267.97   34.90
   2   6  -2  350.56   32.70
  -2   6   2  295.47   32.40
   2  -6  -2  331.57   36.20
  -2  -6   2  253.57   32.70
  -2  -6   2  307.17   33.40
  -2  -6   2  316.57   36.00
   2  -6  -2  363.06   33.80
  -2   6   1   -0.50    5.80
   2   6  -1    2.30    6.20
   2   6  -1   12.00    3.40
  -2   6   1    4.40    3.10
  -2  -6   1    6.00    4.40
  -2  -6   1    8.10    3.90
   2  -6  -1    2.20    6.50
   2  -6  -1    5.40    4.20
  -2  -6   1    7.60    6.70
  -2   6   0   81.99   10.80
  -2   6   0   92.79   14.50
   2   6   0   79.59   14.90
   2   6   0   88.59   11.00
   2  -6   0   97.29   12.10
   2  -6   0   99.59   12.40
  -2  -6   0  111.69   15.10
  -2  -6   0   97.19   12.00
   2  -6   0   91.19   15.40
   2   6   1  280.87   29.70
  -2   6  -1  285.67   32.40
   2  -6   1  253.27   29.60
  -2  -6  -1  226.28   30.20
  -2  -6  -1  303.47   33.00
   2  -6   1  274.77   33.50
  -2  -6  -1  273.07   30.20
   2  -6   1  324.67   31.10
  -2   6  -2   -1.30    5.50
   2   6   2    4.50    3.50
  -2  -6  -2   -1.50    3.40
   2  -6   2    2.20    7.00
  -2  -6  -2    3.30    6.00
   2  -6   2   -0.60    3.10
   2  -6   2    1.40    4.20
   2   6   3  207.28   25.10
   2  -6   3  271.27   26.60
   2  -6   3  211.78   28.70
  -2  -6  -3  235.28   25.40
   2  -6   3  218.58   24.80
  -2  -6  -3  240.28   28.10
   2  -6   4   46.90   10.90
  -2  -6  -4   43.70    7.20
   2  -6   4   38.40   10.90
  -2  -6  -4   52.39    5.70
   2  -6   4   39.10    6.20
   2   6   5    2.10    5.90
   2   6   5    4.30    3.80
  -2  -6  -5    5.90    3.50
  -2  -6  -5   -1.90    5.30
   2  -6   5    0.20    2.70
   2  -6   5   -0.90    5.00
   2   6   6   16.50    4.00
  -2  -6  -6   22.20    4.70
  -2  -6  -6   23.80    3.60
  -2  -6  -6   24.60    7.50
   2  -6   6   17.70    6.50
   2  -6   6   19.50    9.40
   2  -6   6   15.00    4.00
   2   6   7   -4.90    2.70
  -2  -6  -7    8.70    6.20
  -2  -6  -7   -1.80    2.40
   2  -6   7    5.70    9.30
   2  -6   7    0.90    2.60
   2  -6   7   -2.40    5.30
  -2  -6  -7    0.10    3.00
   2   6   8  149.79   19.60
   2  -6   8  199.78   22.70
  -2  -6  -8  215.78   19.90
  -2  -6  -8  191.58   20.70
   2  -6   8  164.38   20.10
   2   6   9  458.15   57.29
  -2  -6  -9  607.24   58.59
   2  -6   9  518.35   58.09
   2  -6   9  585.34   59.89
  -2  -6  -9  600.64   57.59
   2   6  10   37.10    5.20
   2  -6  10   36.10    5.70
  -2  -6 -10   40.70    5.40
   2  -6  10   40.30    8.30
   2   6  11   85.59    9.80
  -2  -6 -11   92.29    9.90
   2  -6  11   79.39   12.40
   2  -6  11   85.99   10.20
   2   6  12   77.19    9.10
   2  -6  12   68.69   11.70
  -2  -6 -12   94.19    9.30
   2  -6  12   79.09    9.60
   2   6  13    5.10    1.80
   2  -6  13    5.10    4.40
  -2  -6 -13    4.80    1.90
   2  -6  13    6.20    2.30
   2   6  14   23.70    3.00
   2  -6  14   20.70    3.40
  -2  -6 -14   23.30    3.60
  -2   7  13    6.90    2.40
  -2  -7  13    6.70    3.50
  -2   7  12    1.40    1.90
   2  -7 -12    3.90    2.10
  -2  -7  12    1.60    2.60
  -2   7  11   34.00    4.50
   2  -7 -11   70.49   16.50
  -2  -7  11   23.10    5.40
   2  -7 -11   29.00    4.30
  -2   7  10   13.60    3.20
   2  -7 -10   18.80    4.40
   2  -7 -10   15.80    3.20
  -2  -7  10    9.70    3.70
  -2   7   9   50.29    7.40
  -2  -7   9   53.09    8.00
   2  -7  -9   78.99   13.40
   2  -7  -9   61.79    8.80
   2  -7  -9   65.49    7.80
  -2   7   8   -1.20    3.10
   2  -7  -8    0.00    6.60
  -2  -7   8   -1.60    3.00
  -2  -7   8    7.00    6.30
   2  -7  -8    0.60    3.20
   2  -7  -8    0.00    2.80
  -2   7   7  109.99   14.60
  -2  -7   7  108.29   16.60
   2  -7  -7  155.58   14.20
  -2   7   6  574.64   65.89
   2  -7  -6  714.83   69.79
   2  -7  -6  699.83   67.09
  -2  -7   6  579.84   66.99
  -2  -7   6  604.64   66.39
   2  -7  -5  148.59   19.80
  -2  -7   5  134.49   20.80
   2  -7  -5  153.78   17.10
  -2  -7   5  139.39   17.90
  -2  -7   5  127.29   16.30
  -2  -7   4  313.07   35.30
  -2  -7   4  315.27   36.00
  -2  -7   4  312.87   38.20
   2  -7  -4  377.26   36.20
   2  -7  -4  332.57   38.60
   2  -7  -3  206.38   26.90
  -2  -7   3  217.28   24.50
  -2  -7   3  198.08   23.60
   2  -7  -3  218.58   24.10
  -2  -7   3  223.48   27.10
  -2  -7   2   33.80    6.50
   2  -7  -2   38.10   10.10
   2  -7  -2   43.80    7.40
  -2  -7   2   41.70    7.50
  -2  -7   2   49.40   10.80
  -2  -7   1   11.40    5.40
   2  -7  -1   38.90    9.80
  -2  -7   1   24.40    8.50
  -2  -7   1   31.70    6.20
   2  -7  -1   30.40    6.20
   2   7   0    0.90    7.40
   2  -7   0    4.50    4.10
   2  -7   0   -4.80    4.90
  -2  -7   0    0.20    6.10
  -2  -7   0    5.20    4.20
   2  -7   0    1.00    6.70
  -2   7  -1   17.20   18.20
   2  -7   1   36.70    6.60
  -2  -7  -1   28.60    5.70
   2  -7   1   23.80    5.00
   2  -7   1   14.70    8.30
  -2  -7  -1   19.20    7.90
  -2  -7  -2   95.89   12.60
   2  -7   2   91.69   12.10
   2  -7   2  113.89   14.00
  -2  -7  -2  113.89   15.80
   2  -7   2   89.09   16.60
  -2  -7  -3   62.99    9.30
   2  -7   3   52.39    8.10
  -2  -7  -3   74.09   12.30
   2  -7   3   62.49   13.40
   2  -7   3   70.99   10.90
   2  -7   4  163.58   24.00
  -2  -7  -4  159.88   19.50
  -2  -7  -4  179.18   22.50
   2  -7   4  165.78   19.10
   2  -7   4  201.88   21.40
   2  -7   5    7.60    5.50
  -2  -7  -5    9.10    5.80
  -2  -7  -5    6.20    3.50
   2  -7   5    3.40    3.00
   2  -7   5    9.00    8.30
   2   7   6  193.18   21.00
   2  -7   6  223.78   23.60
  -2  -7  -6  227.18   24.90
  -2  -7  -6  195.48   21.60
   2  -7   6  174.38   21.00
   2  -7   6  143.89   25.30
   2   7   7    2.90    2.90
   2  -7   7    3.00    5.40
   2  -7   7    1.60    8.40
  -2  -7  -7    0.90    3.00
  -2  -7  -7   -2.00    5.20
   2  -7   7   -1.30    2.80
  -2  -7  -7    0.40    2.50
   2   7   8   48.30    6.80
  -2  -7  -8   67.29    7.10
   2  -7   8   50.59    7.20
  -2  -7  -8   52.59    7.80
   2  -7   8   50.29    9.70
   2   7   9   14.60    3.20
  -2  -7  -9   15.60    4.00
   2  -7   9   13.90    6.00
  -2  -7  -9   14.90    3.10
  -2  -7  -9   29.20    8.00
   2  -7   9    4.90    3.10
   2   7  10   29.90    3.80
   2  -7  10   16.80    3.70
   2  -7  10   24.30    8.20
  -2  -7 -10   16.90    4.10
   2   7  11   63.99    6.70
  -2  -7 -11   72.89    6.80
   2  -7  11   41.50    7.00
   2  -7  11   43.20    8.20
   2   7  12    0.60    1.70
   2  -7  12   -0.10    1.90
  -2  -7 -12    0.40    2.90
   2  -7  12    1.60    4.80
   2   7  13   28.10    3.70
   2  -7  13   32.50    4.00
  -2   8  11    2.50    2.10
  -2  -8  11    4.60    2.50
  -2   8  10   16.10    3.40
  -2  -8  10   17.40    3.60
  -2   8   9   12.40    3.40
   2  -8  -9   11.40    5.40
   2  -8  -9   19.00    7.10
  -2  -8   9   21.20    5.90
  -2   8   8    3.70    3.60
  -2  -8   8    0.10    3.10
   2  -8  -8    1.60    3.10
   2  -8  -8    1.40    6.00
  -2   8   7    7.00    4.70
   2  -8  -7    6.40    6.20
  -2  -8   7    4.30    3.50
   2  -8  -7    4.90    3.40
  -2  -8   7    2.60    7.20
   2  -8  -6  550.64   55.29
   2  -8  -6  514.05   52.69
  -2  -8   6  423.16   52.29
  -2  -8   6  505.45   52.19
   2  -8  -5 1055.29  103.09
  -2  -8   5  919.51  102.69
   2  -8  -5 1061.49  105.59
  -2  -8   5  922.61  104.09
  -2  -8   5  983.00  102.49
  -2  -8   4  366.56   44.20
   2  -8  -4  429.66   47.20
  -2  -8   4  461.45   44.00
  -2  -8   4  386.26   46.00
   2  -8  -4  433.96   44.40
  -2  -8   3   38.00    6.90
  -2  -8   3   45.30    7.80
   2  -8  -3   40.10    7.10
   2  -8  -3   30.00   10.30
  -2  -8   3   49.99   10.70
   2  -8  -2   72.79   15.90
  -2  -8   1   80.19   18.40
  -2  -8   1   84.99   13.60
   2  -8  -1   69.59   14.00
   2  -8  -1   72.89   11.30
  -2  -8   0   -0.50    4.70
  -2  -8   0    5.00    6.10
   2  -8   0    1.70    6.60
   2  -8   0   -1.70    3.80
  -2  -8  -1   95.39   16.20
  -2  -8  -1  109.59   13.30
   2  -8   1   80.59   13.30
   2  -8   1   94.69   16.20
   2  -8   2  147.39   16.00
   2  -8   2   98.19   17.70
  -2  -8  -3   19.80    5.00
   2  -8   3   22.60    6.40
   2  -8   3   16.90    8.50
  -2  -8  -3   31.90    8.50
   2  -8   3   13.70    4.40
  -2  -8  -4  739.93   73.29
   2  -8   4  695.03   71.39
   2  -8   4  674.63   69.89
   2  -8   4  588.04   72.99
  -2  -8  -4  662.73   70.39
  -2  -8  -5   71.59   12.40
   2  -8   5   67.79   10.80
   2  -8   5   63.69    8.70
  -2  -8  -5   58.99    8.80
  -2  -8  -6   96.29   13.40
   2  -8   6   49.90   12.20
   2  -8   6   81.19    9.60
   2  -8   6   68.39   11.30
  -2  -8  -6   74.29    9.70
   2   8   7  244.48   24.30
   2  -8   7  203.68   26.00
   2  -8   7  222.68   24.60
  -2  -8  -7  238.08   25.00
   2   8   8  244.88   27.40
  -2  -8  -8  276.37   28.20
   2  -8   8  256.17   27.80
   2   8   9   25.30    4.10
   2  -8   9   23.30    4.30
  -2  -8  -9   42.10    8.40
   2  -8   9   20.20    6.00
   2   8  10   54.99    6.70
   2  -8  10   41.90    8.10
   2  -8  10   66.69    7.20
   2   8  11   54.29    6.20
   2  -8  11   51.99    6.60
  -2  -9   9   35.80    5.60
  -2  -9   8   18.50    4.40
   2  -9  -8   32.40    5.00
   2  -9  -8   38.20    7.20
   2  -9  -7   47.40    7.50
   2  -9  -7   64.49   10.40
  -2  -9   7   51.39    7.20
  -2  -9   6  125.19   14.80
   2  -9  -6  138.39   16.70
   2  -9  -6  117.59   17.70
   2  -9  -5  297.37   31.80
   2  -9  -5  249.88   28.90
  -2  -9   5  256.87   29.10
   2  -9  -4   85.89   14.00
  -2  -9   4   61.89   11.10
   2  -9  -4   81.09   10.50
  -2  -9   4  106.79   11.80
  -2  -9   4   84.69   14.10
   2  -9  -3   56.69    7.90
  -2  -9   3   76.89   11.80
   2  -9  -3   45.90   10.20
  -2  -9   3   33.80   10.40
  -2  -9   3   49.30    9.00
   2  -9  -2  351.76   39.10
   2  -9  -2  371.66   42.10
  -2  -9   2  358.26   39.00
  -2  -9   2  316.87   39.60
  -2  -9   2  419.66   41.60
   2  -9  -1   12.10    4.50
  -2  -9   1   12.40    5.00
  -2  -9   1   25.00    7.80
   2  -9  -1   12.80    7.50
   2  -9   0   90.29   12.60
  -2  -9   0   93.79   12.50
   2  -9   0  104.79   16.50
  -2  -9   0  110.39   15.50
  -2  -9  -1  123.09   15.40
   2  -9   1  131.89   18.80
   2  -9   1  116.79   15.70
  -2  -9  -1  144.69   18.60
  -2  -9  -2    1.10    3.50
   2  -9   2    1.80    6.30
   2  -9   2    2.30    4.00
  -2  -9  -2    1.00    5.30
  -2  -9  -3    7.00    3.70
  -2  -9  -3    9.70    6.10
   2  -9   3    6.70    7.10
   2  -9   3    2.40    4.10
   2  -9   3    5.90    4.30
   2  -9   4  166.78   27.80
   2  -9   4  169.58   20.00
  -2  -9  -4  148.59   19.50
   2  -9   4  212.18   19.20
   2  -9   5    0.20    4.30
   2  -9   5    2.30    3.30
  -2  -9  -5    0.70    3.60
  -2  -9  -5    0.10    4.80
   2  -9   5   -0.60    7.10
  -2  -9  -6   48.60    7.20
   2  -9   6   57.49    8.50
  -2  -9  -6   67.29   10.60
   2  -9   6   30.10   14.30
   2  -9   6   47.80    6.90
   2  -9   7   64.79    8.40
   2  -9   8  350.06   36.60
   2  -9   9  185.68   19.80
   2 -10  -6   -0.20    2.20
   2 -10  -6   -0.50    4.50
   2 -10  -5   21.80    4.40
   2 -10  -5   37.20    7.30
   2 -10  -4  389.06   41.00
  -2 -10   3  331.17   38.00
   2 -10  -3  297.07   35.00
   2 -10  -2    6.90    3.20
  -2 -10   2    1.90    6.00
   2 -10  -2    9.70    6.10
   2 -10  -1    9.50    3.50
  -2 -10   1    6.90    5.40
   2 -10  -1   11.70    6.50
   2 -10   0   58.09    8.90
  -2 -10   0   57.89    9.30
   2 -10   0   78.89   12.20
   2 -10   1    3.40    3.80
  -2 -10  -1    7.70    4.00
  -2 -10  -1    7.50    5.40
   2 -10   1    5.30    5.90
   2 -10   2   53.89    8.60
   2 -10   2   67.39   11.70
  -2 -10  -2   61.19    8.60
  -2 -10  -3   88.49   11.90
  -2 -10  -3   60.49    9.40
   2 -10   3   76.39   14.90
   2 -10   4   95.29   15.50
   2 -10   4   78.89   10.50
  -2 -10  -6    8.30    4.50
   3   0 -17    2.80    1.70
   3   0 -16  213.88   22.40
   3   0 -16  158.18   18.00
   3   0 -15    0.20    2.10
   3   0 -14   17.80    5.60
  -3   0  14   27.80    4.90
   3   0 -14   25.30    3.90
   3   0 -13   -1.50    4.70
  -3   0  13   -3.60    3.60
   3   0 -13   -1.40    2.20
  -3   0  12    8.00    3.60
   3   0 -12    3.00    4.70
   3   0 -12    5.60    2.40
  -3   0  11    3.40    3.20
   3   0 -11    2.20    2.30
   3   0 -11    3.30    4.40
  -3   0  10   19.40    3.80
   3   0 -10   18.80    3.40
   3   0 -10   12.20    6.00
  -3   0   9  -18.60   19.00
  -3   0   9    2.00    2.80
  -3   0   9  -20.80   16.50
  -3   0   9   -0.20    2.40
   3   0  -9   -1.70    2.00
  -3   0   8  360.26   34.40
  -3   0   8  276.27   39.00
  -3   0   8  276.37   41.10
  -3   0   7    4.40    8.60
  -3   0   7   -3.80    6.60
  -3   0   7    0.50    1.30
  -3   0   6  279.87   35.10
  -3   0   6  304.67   31.30
  -3   0   6  298.37   33.90
  -3   0   5   -1.80    4.10
  -3   0   5    4.20    4.60
   3   0  -5    1.20    1.60
  -3   0   5   -0.10    0.80
   3   0  -4 1739.63  171.68
   3   0  -4 1458.35  173.08
  -3   0   4 1814.72  173.38
  -3   0   3    1.50    1.80
   3   0  -3    1.80    1.80
   3   0  -2 3366.46  374.46
  -3   0   2 3918.11  374.46
   3   0  -1    0.40    0.80
  -3   0   1    0.30    0.70
   3   0  -1    0.90    1.20
  -3   0   1    0.60    0.90
   3   0   0 3138.69  328.37
  -3   0   0 3251.17  328.47
   3   0   1    1.10    0.90
   3   0   1    0.50    0.40
   3   0   1    2.10    1.20
  -3   0  -1    0.30    1.30
  -3   0  -1    0.50    0.80
   3   0   3    2.00    1.90
  -3   0  -3   -0.10    0.50
   3   0   3   -0.30    1.30
  -3   0  -3    2.30    2.40
   3   0   3    0.40    0.50
   3   0   4  869.01   86.89
  -3   0  -4  763.12   88.79
   3   0   4  914.21   88.69
  -3   0  -4  832.82   86.89
   3   0   5    7.20    3.90
   3   0   5   -0.20    2.30
   3   0   5   -0.70    0.70
  -3   0  -5    3.00    4.70
  -3   0  -5    0.90    1.30
   3   0   6   33.50    7.60
   3   0   6   30.40    3.60
  -3   0  -6   13.30    7.80
   3   0   7    1.90    8.10
   3   0   7   -0.30    1.30
  -3   0  -7  -12.40    8.90
  -3   0  -8   11.20    3.00
   3   0   8   -7.70   12.30
  -3   0  -8    2.90   13.90
   3   0   8   10.60    2.50
   3   0   8   10.80    2.80
  -3   0  -9   -2.90    2.60
   3   0   9    1.10    2.80
  -3   0  -9   -4.50    4.80
   3   0   9    1.40    2.40
  -3   0 -10  262.97   29.70
   3   0  10  314.47   29.60
  -3   0 -10  260.17   30.40
   3   0  11   -0.50    2.60
  -3   0 -11   -3.20    4.80
  -3   0 -11    3.20    2.50
   3   0  12   80.39    8.30
  -3   0 -12   57.79    8.90
  -3   0 -12   55.99    7.90
  -3   0 -13   -2.00    4.70
  -3   0 -13   -2.30    2.70
   3   0  13   -2.10    5.30
  -3   0 -14   10.00    2.70
   3   0  14    0.30    4.00
  -3   0 -14    4.60    4.60
  -3   0 -15    2.80    4.10
  -3   0 -15   -0.10    1.90
  -3   0 -15   -3.40    4.40
  -3   0 -16    4.40    2.00
  -3   0 -16   10.50    5.40
  -3   0 -17    1.00    1.60
   3   1 -17   48.40    5.20
   3  -1 -17   51.29    6.20
   3  -1 -17   31.50    4.80
   3   1 -16  229.08   27.70
   3  -1 -16  253.77   27.70
   3  -1 -16  299.77   27.70
   3   1 -15  134.69   15.20
   3  -1 -15  139.39   15.80
   3  -1 -15  144.59   15.30
   3   1 -14   33.00    4.90
  -3   1  14   51.79    5.40
   3  -1 -14   32.20    4.90
   3  -1 -14   26.30    5.60
  -3   1  13    3.50    2.90
   3   1 -13   -1.20    2.30
   3  -1 -13   -1.40    3.70
   3  -1 -13    7.20    2.50
  -3   1  12   29.40    4.50
   3   1 -12   25.20    4.30
   3  -1 -12   28.90    5.20
  -3  -1  12   15.80    6.00
   3  -1 -12   33.40    4.50
   3   1 -11   33.60    5.70
  -3   1  11   47.60    5.90
  -3  -1  11   77.59    7.50
   3  -1 -11   38.70    6.80
   3  -1 -11   37.40    5.70
   3   1 -10   83.49   10.60
  -3   1  10  103.79   10.80
   3  -1 -10   90.79   10.60
  -3  -1  10  117.09   13.40
   3  -1 -10   85.09   11.30
  -3   1   9   46.00   18.40
  -3   1   9   16.20    4.70
  -3   1   9   36.20   22.40
  -3   1   9   18.20    3.40
   3  -1  -9   13.10    3.20
  -3  -1   9   27.00   16.80
   3  -1  -9   14.70    4.30
  -3   1   8  581.54   65.59
  -3   1   8  754.32   73.29
  -3   1   8  642.54   64.79
   3  -1  -8  599.04   64.69
  -3   1   7 1016.40  101.89
  -3   1   7  984.70   96.59
  -3   1   7  911.31  100.29
  -3  -1   7  894.11   99.39
  -3  -1   7  877.01  100.49
  -3   1   6 1180.58  123.69
  -3   1   6 1174.18  120.69
  -3   1   6 1169.28  124.29
  -3  -1   6 1191.88  123.99
  -3  -1   6 1148.89  122.89
  -3   1   5    7.50    5.20
  -3   1   5   12.00    1.60
  -3   1   5    6.70    2.00
  -3   1   5    6.00    4.80
  -3  -1   5    7.30    3.70
  -3  -1   5    6.80    4.60
  -3   1   4   45.60    4.20
   3   1  -4   44.60    4.60
  -3   1   4   28.60    4.70
  -3   1   4   34.30    6.40
   3  -1  -4   38.40    4.50
   3   1  -3    2.70    0.90
   3   1  -3    2.60    1.90
  -3   1   3   -0.50    2.20
  -3   1   3    3.60    0.80
  -3   1   3    1.80    1.20
   3  -1  -3    2.10    1.00
   3  -1  -3    0.40    2.20
  -3  -1   3    4.90    1.00
  -3   1   2 1214.68  117.09
  -3   1   2 1031.40  117.59
  -3   1   2 1240.18  118.19
   3   1  -2 1099.39  117.89
  -3  -1   2 1088.39  118.19
   3  -1  -2 1290.77  117.19
   3  -1  -2 1014.90  118.09
  -3   1   1  325.97   40.10
  -3   1   1  409.56   40.40
   3   1  -1  429.46   40.50
  -3  -1   1  382.16   40.10
   3  -1  -1  353.76   40.50
   3  -1  -1  418.56   39.70
   3   1   0    2.60    1.00
  -3   1   0    1.40    1.20
   3   1   0    0.30    1.10
  -3   1   0    1.90    1.00
   3  -1   0    1.00    1.10
   3  -1   0    2.60    0.40
   3  -1   0    1.00    1.10
  -3   1  -1 2962.10  295.97
   3   1   1 2785.82  295.87
  -3  -1  -1 2473.75  295.97
   3  -1   1 3284.77  295.97
  -3   1  -2 7325.07  763.12
   3   1   2 7979.20  763.12
  -3  -1  -2 6986.40  763.32
   3   1   3 1066.09  110.29
   3   1   3 1049.49  111.59
  -3   1  -3  996.00  110.09
   3   1   3 1034.30  110.99
  -3   1  -3 1067.29  111.69
   3  -1   3 1186.18  111.49
  -3  -1  -3 1057.59  110.29
   3  -1   3 1181.38  110.19
  -3  -1  -3 1020.30  111.89
  -3   1  -4  853.81   95.59
  -3   1  -4  894.71   93.69
  -3   1  -4  875.61   94.29
   3   1   4  896.61   95.59
   3   1   4  971.30   93.89
  -3  -1  -4  821.62   95.89
   3  -1   4 1072.69   95.59
   3   1   5   69.29   11.30
   3   1   5   80.09   10.10
  -3   1  -5   72.49    8.30
   3   1   5   67.19    8.30
  -3  -1  -5   62.29   11.80
   3  -1   5   92.39    8.30
   3  -1   5   81.39   11.60
   3   1   6   28.30    3.30
  -3   1  -6   20.00    3.40
  -3   1  -6   18.60    8.40
   3   1   6   16.50    7.30
   3  -1   6   30.30    3.20
   3  -1   6   19.80    7.20
  -3  -1  -6   14.00    8.00
   3   1   7    1.00    1.50
   3   1   7   -1.80    8.30
  -3   1  -7  -10.40    8.80
   3  -1   7   -0.80    1.40
   3  -1   7    0.20    4.60
   3  -1   7   -8.70    8.70
  -3   1  -8   32.40   16.40
   3   1   8   55.99    7.00
   3   1   8   57.79    7.00
  -3   1  -8   64.49    7.60
   3   1   8   65.29   17.80
  -3  -1  -8   38.40   17.60
   3  -1   8   38.60   16.10
  -3  -1  -8   68.79    7.40
   3   1   9   81.89   10.00
  -3   1  -9   82.59   10.00
   3   1   9   96.39    9.70
   3   1   9   35.00   26.50
  -3  -1  -9   77.99    9.90
  -3  -1  -9   88.49   10.70
  -3   1 -10    3.20    2.80
   3   1  10    1.30    2.20
   3   1  10    3.00    3.80
   3  -1  10    3.80    3.80
   3  -1  10   -1.60    3.80
  -3  -1 -10    3.00    3.60
  -3  -1 -10    3.20    2.50
   3   1  11  227.98   22.10
  -3   1 -11  210.88   22.40
  -3  -1 -11  196.98   22.20
  -3  -1 -11  190.58   22.70
  -3   1 -12   37.70    5.20
   3   1  12   47.00    4.90
  -3  -1 -12   30.50    4.90
   3  -1  12    4.50    6.20
   3  -1  12   33.00    6.00
  -3  -1 -12   34.90    5.80
   3   1  13   68.39    7.10
  -3   1 -13   41.60    6.70
  -3  -1 -13   49.99    7.20
  -3  -1 -13   53.49    6.90
   3   1  14    6.10    2.70
  -3   1 -14    6.60    2.60
  -3  -1 -14   10.20    5.10
  -3  -1 -14    4.90    2.40
  -3  -1 -14    8.80    3.50
  -3   1 -15    1.60    2.10
   3   1  15    2.50    2.80
  -3  -1 -15    1.20    3.20
  -3  -1 -15    1.40    2.00
  -3   1 -16   40.80    5.20
  -3  -1 -16   47.20    6.10
  -3  -1 -16   37.20    5.00
  -3   1 -17    1.80    1.60
  -3  -1 -17    0.70    1.60
   3   2 -17    5.20    2.00
   3  -2 -17    2.80    2.00
   3  -2 -17    2.70    2.60
   3   2 -16   59.69    7.10
  -3   2  16   54.99    7.00
   3  -2 -16   64.09    7.10
   3  -2 -16   60.29    7.60
  -3   2  15   36.00    4.70
   3   2 -15   34.80    4.90
   3  -2 -15   34.60    5.10
   3  -2 -15   32.30    4.80
   3   2 -14   33.80    5.10
  -3   2  14   37.70    5.00
   3  -2 -14   34.60    5.60
   3  -2 -14   36.50    5.10
  -3   2  13  403.46   46.80
   3   2 -13  432.36   47.20
   3  -2 -13  490.75   47.50
   3   2 -12   87.79   11.80
  -3   2  12  105.69   11.70
   3  -2 -12   86.89   12.10
  -3  -2  12  121.39   13.60
   3  -2 -12  121.89   11.80
  -3   2  11    2.70    2.30
   3   2 -11    0.60    2.50
   3  -2 -11    1.40    2.40
   3  -2 -11    0.00    3.10
   3   2 -10  166.68   18.80
  -3   2  10  166.08   22.30
  -3   2  10  176.38   18.80
   3  -2 -10  166.58   19.10
  -3  -2  10  179.18   19.60
   3  -2 -10  196.18   19.00
  -3   2   9   17.10   23.20
   3   2  -9   28.00    4.40
  -3   2   9   56.09   29.60
  -3   2   9   17.60    5.70
  -3   2   9   28.10    4.20
  -3   2   9   31.10    4.20
   3  -2  -9   30.90    4.80
   3  -2  -9   35.70    4.40
  -3   2   8   30.80    4.40
  -3   2   8   21.30   17.80
  -3   2   8   31.70    3.90
  -3   2   8   16.50    4.90
  -3   2   8   35.10   16.70
  -3  -2   8    5.60   11.20
   3  -2  -8   47.30    6.60
   3  -2  -8   29.40    4.10
   3  -2  -8   23.70    4.50
  -3   2   7   51.69   13.10
  -3   2   7   55.79   15.00
  -3   2   7   45.40    7.50
  -3  -2   7   58.79   10.80
  -3   2   6  154.88   16.90
  -3   2   6  151.98   21.60
  -3   2   6  166.88   22.80
  -3  -2   6  160.58   22.00
  -3  -2   6  174.48   19.90
  -3   2   5  444.56   47.60
  -3   2   5  408.96   44.50
  -3  -2   5  447.96   46.20
  -3   2   4 1023.20  108.49
  -3   2   4  973.40  105.69
  -3   2   4 1073.19  107.99
  -3  -2   4  986.90  108.19
  -3  -2   4 1081.59  106.79
   3  -2  -4 1032.00  105.89
  -3   2   3   14.70    3.30
  -3   2   3   17.30    4.20
   3   2  -3   15.90    3.70
  -3   2   3   23.40    2.40
  -3  -2   3   23.40    3.60
   3  -2  -3   20.70    2.70
  -3   2   2  811.72   82.49
  -3   2   2  892.01   83.69
   3   2  -2  786.12   83.29
   3  -2  -2  838.82   82.59
   3  -2  -2  682.23   83.59
  -3   2   1 1433.46  123.69
  -3   2   1 1107.79  123.49
   3   2  -1 1060.69  123.09
  -3   2   1 1176.38  122.69
   3  -2  -1 1255.17  122.69
   3  -2  -1 1147.69  123.69
  -3   2   0  640.84   71.39
  -3   2   0  646.44   70.69
  -3  -2   0  752.32   71.79
   3  -2   0  725.43   71.69
   3   2   1 2297.67  238.18
  -3   2  -1 2441.96  238.28
  -3  -2  -1 2047.50  238.38
   3  -2   1 2462.75  238.18
   3   2   2    4.90    1.20
   3   2   2    6.70    2.50
  -3   2  -2    8.70    1.80
  -3   2  -2    4.80    2.50
   3  -2   2    3.60    2.00
   3  -2   2    4.50    2.00
   3   2   3  122.29   11.90
   3   2   3  117.79   13.60
  -3   2  -3  101.19   13.30
  -3   2  -3  113.29   11.50
   3  -2   3  109.49   12.90
  -3  -2  -3  100.79   14.00
   3   2   4  953.60   98.69
   3   2   4 1032.10   96.89
  -3   2  -4  976.90   96.59
  -3   2  -4  848.92   98.39
  -3  -2  -4  863.11   99.19
   3  -2   4  948.51   97.69
  -3   2  -5   21.80    2.80
   3   2   5   21.20    3.00
   3   2   5   18.50    7.00
  -3   2  -5    9.40    6.20
   3  -2   5   21.20    5.70
  -3  -2  -5   11.10    7.70
   3  -2   5   24.00    4.30
   3   2   6  277.57   29.60
  -3   2  -6  202.08   28.70
   3   2   6  243.38   24.70
  -3   2  -6  269.57   24.60
  -3  -2  -6  196.08   29.70
   3  -2   6  210.88   25.50
  -3   2  -7   -5.10   10.60
   3   2   7    1.10    1.70
   3   2   7    4.10    2.60
   3   2   7   11.20   12.30
  -3   2  -7    0.40    3.20
  -3  -2  -7    4.20   12.50
   3  -2   7   -1.60    3.10
   3  -2   7    6.20    9.10
   3   2   8   26.50   19.00
   3   2   8   20.10    3.30
   3   2   8   18.60    3.70
  -3   2  -8   19.50    4.50
  -3  -2  -8   20.00    4.00
  -3  -2  -8   22.70   20.50
  -3  -2  -8   22.20    3.80
   3   2   9   40.90    5.50
  -3   2  -9   46.20    6.20
   3   2   9   35.70    6.10
   3  -2   9   44.00    6.10
  -3  -2  -9   48.40    5.90
  -3  -2  -9   46.50    6.30
   3   2  10   48.70    7.80
   3   2  10   49.50    6.40
  -3   2 -10   50.29    7.20
   3  -2  10   58.89    7.20
  -3  -2 -10   55.09    6.80
   3   2  11    6.80    2.40
  -3   2 -11   10.80    3.30
  -3  -2 -11    7.90    3.50
  -3  -2 -11    9.70    2.90
   3  -2  11   11.50    3.70
   3   2  12   32.40    4.70
  -3   2 -12   35.70    5.30
  -3  -2 -12   34.70    5.40
  -3  -2 -12   34.20    5.00
   3  -2  12   35.30    5.60
   3   2  13   64.09    7.60
  -3   2 -13   60.39    8.00
  -3  -2 -13   56.59    7.80
  -3  -2 -13   66.79    8.30
   3  -2  13   78.19    9.20
   3   2  14  261.37   24.40
  -3   2 -14  209.58   24.70
  -3  -2 -14  223.68   24.60
  -3  -2 -14  227.98   24.80
   3   2  15    0.50    1.80
  -3   2 -15    3.50    2.20
  -3  -2 -15    2.00    2.50
  -3  -2 -15    0.10    3.30
  -3   2 -16    1.60    1.90
  -3  -2 -16   -0.50    2.20
  -3  -2 -16    3.10    1.90
  -3   2 -17   -2.10    1.70
  -3  -2 -17   -2.50    2.40
   3  -2  17    1.20    4.00
   3   3 -17   89.59    9.90
   3   3 -16   10.00    2.70
  -3   3  16   12.40    2.20
   3  -3 -16   14.20    3.00
   3   3 -15  231.38   27.10
  -3   3  15  267.57   27.20
   3  -3 -15  265.07   27.00
   3  -3 -15  263.37   27.60
  -3   3  14  371.86   34.30
   3   3 -14  308.57   34.30
   3  -3 -14  305.47   34.50
   3  -3 -14  367.66   34.40
  -3  -3  14  278.97   35.00
   3   3 -13   50.69    6.50
  -3   3  13   44.60    6.10
   3  -3 -13   52.09    6.50
   3  -3 -13   42.40    6.60
  -3  -3  13   60.39    7.50
  -3   3  12   69.69    9.00
   3   3 -12   75.39    9.30
   3  -3 -12   69.69    9.40
   3  -3 -12   85.59    9.50
  -3  -3  12   86.59   10.40
  -3   3  11  203.68   21.30
   3   3 -11  185.58   21.40
   3  -3 -11  193.98   21.60
  -3  -3  11  212.48   21.90
   3   3 -10   -2.50    3.10
  -3   3  10    2.90    2.20
   3  -3 -10    0.00    2.90
   3  -3 -10    2.50    2.90
   3  -3 -10    1.60    4.10
  -3   3   9   43.50    5.80
  -3   3   9   43.70    6.20
   3   3  -9   44.60    6.40
  -3   3   9   35.90    8.80
   3  -3  -9   45.90    6.20
  -3  -3   9   51.99    6.50
   3  -3  -9   57.89    6.40
  -3   3   8    3.00   28.20
  -3   3   8    2.00    2.10
  -3   3   8   -0.70    4.40
  -3   3   8    3.90    2.30
   3  -3  -8    0.80    3.10
  -3  -3   8   -2.30   15.10
   3  -3  -8    3.60    4.10
   3  -3  -8    1.30    2.60
  -3  -3   8    2.50    2.90
  -3   3   7  130.19   17.30
  -3   3   7  148.09   15.30
  -3   3   7  159.28   24.50
  -3   3   7  188.98   27.60
  -3  -3   7  129.89   15.60
   3  -3  -7  142.79   15.50
  -3   3   6  488.25   53.89
  -3   3   6  540.85   58.69
  -3  -3   6  554.84   57.69
  -3   3   5  655.53   71.09
  -3   3   5  584.34   66.59
  -3   3   5  689.63   70.09
  -3  -3   5  679.43   68.99
  -3   3   4   83.69   11.90
  -3   3   4  100.99   10.40
  -3   3   4  113.49   13.90
  -3   3   4  113.79   15.90
  -3   3   3 1087.59  108.99
  -3   3   3  988.80  109.69
   3   3  -3 1179.48  107.59
  -3   3   3  890.61  107.19
   3  -3  -3  986.80  107.29
  -3  -3   3 1117.39  108.29
   3   3  -2  772.92   89.79
  -3   3   2  988.70   90.69
  -3   3   2  739.13   90.49
  -3   3   2  825.62   89.29
  -3   3   2  977.30   91.69
   3  -3  -2  940.21   89.39
  -3   3   1  427.96   43.20
  -3   3   1  361.06   44.30
   3   3  -1  469.05   43.90
   3  -3  -1  388.46   45.00
  -3  -3   1  445.26   44.00
  -3   3   0    4.60    1.90
   3   3   0    4.90    2.10
  -3   3   0    3.00    0.70
  -3   3   0    2.70    2.10
  -3  -3   0    0.90    2.60
   3  -3   0    2.00    2.30
   3   3   1  148.09   13.70
  -3   3  -1  126.59   16.00
  -3   3  -1  113.59   14.20
   3   3   1  141.59   14.70
   3  -3   1  134.59   14.50
  -3  -3  -1  111.19   15.10
   3   3   2  147.59   16.90
  -3   3  -2  162.08   16.20
   3   3   2  141.59   15.50
  -3   3  -2  127.99   16.30
   3  -3   2  163.78   16.40
  -3  -3  -2  125.19   17.70
  -3   3  -3  218.38   25.10
   3   3   3  227.38   25.60
   3   3   3  252.17   24.00
  -3  -3  -3  204.98   26.70
  -3   3  -4  849.02   94.09
   3   3   4  917.61   94.99
   3   3   4  933.01   92.89
  -3   3  -5  129.99   14.50
  -3   3  -5  115.59   18.10
   3   3   5  136.79   15.10
   3   3   5  135.59   19.90
  -3   3  -5  154.38   15.50
   3  -3   5  176.88   18.00
  -3  -3  -5  119.59   20.50
  -3   3  -6   91.89   16.80
   3   3   6  140.59   22.10
   3   3   6  119.79   12.70
  -3   3  -6  116.79   12.30
   3  -3   6  144.49   17.60
  -3  -3  -6  125.39   13.00
  -3  -3  -6   95.29   19.90
   3  -3   6   98.59   13.10
   3   3   7  125.99   14.50
   3   3   7  147.79   24.40
   3  -3   7  126.29   14.60
  -3  -3  -7  138.09   14.60
   3   3   8   25.70    3.80
   3   3   8   16.60    4.20
  -3   3  -8   13.00    5.10
  -3  -3  -8   23.20    4.20
   3  -3   8   22.40    4.20
  -3  -3  -8   33.50    5.60
  -3  -3  -8   29.10    4.30
   3   3   9    3.90    4.10
  -3   3  -9   10.90    4.10
   3   3   9    5.30    2.50
   3  -3   9    6.40    2.90
  -3  -3  -9   32.20   10.40
  -3  -3  -9    8.70    3.20
  -3  -3  -9   11.50    3.30
   3   3  10    2.50    2.20
  -3   3 -10   -1.10    3.40
  -3  -3 -10   -1.10    2.90
  -3  -3 -10   14.70   11.20
   3  -3  10    0.10    2.60
  -3  -3 -10    2.70    2.70
  -3   3 -11   79.19    9.60
   3   3  11   70.79    8.60
  -3  -3 -11   68.79    9.20
   3  -3  11   72.69    9.40
  -3  -3 -11   82.69    9.30
   3   3  12  152.78   19.90
  -3  -3 -12  220.68   20.30
   3   3  13  632.84   62.69
  -3   3 -13  601.04   62.89
  -3  -3 -13  609.84   62.79
  -3  -3 -13  576.14   62.99
   3   3  14  535.25   54.29
  -3   3 -14  507.05   54.49
  -3  -3 -14  529.25   54.59
  -3   3 -15    9.70    2.60
   3   3  15    5.70    1.90
  -3  -3 -15    7.20    2.40
  -3  -3 -15    5.10    2.70
   3   3  16   22.00    2.80
  -3   3 -16   14.90    3.60
  -3  -3 -16   17.20    2.90
  -3   4  16  260.37   28.80
   3   4 -16  274.57   29.00
   3  -4 -16  296.07   28.90
  -3   4  15    4.80    2.00
   3   4 -15    5.90    2.90
   3  -4 -15    3.90    2.30
   3   4 -14    1.80    2.90
  -3   4  14    2.30    1.90
  -3  -4  14   -1.30    3.70
   3  -4 -14   -1.70    2.20
   3   4 -13   11.10    3.70
  -3   4  13    8.30    2.60
   3  -4 -13    8.60    2.90
  -3  -4  13    6.70    3.50
   3  -4 -13    4.60    4.30
  -3   4  12   13.10    2.90
   3   4 -12    8.60    3.90
   3  -4 -12   11.70    3.10
   3  -4 -12   14.50    4.50
  -3  -4  12   11.80    3.90
  -3  -4  12   -0.10    6.20
  -3   4  11  341.97   36.00
   3   4 -11  355.76   36.30
   3  -4 -11  328.17   36.20
  -3  -4  11  350.86   37.80
  -3  -4  11  339.17   36.40
  -3   4  10  908.51   94.39
   3   4 -10  915.91   94.59
  -3  -4  10  909.51   94.79
   3  -4 -10  920.21   94.59
   3   4  -9  610.64   62.29
  -3   4   9  517.95   65.79
  -3   4   9  635.84   61.99
  -3  -4   9  602.94   62.29
   3  -4  -9  620.94   62.09
  -3   4   8   80.39    9.90
  -3   4   8  101.99   10.40
  -3   4   8   70.89   14.50
  -3  -4   8   82.09   10.40
   3  -4  -8   75.19   10.00
  -3  -4   8  114.19   14.70
  -3   4   7  207.18   21.10
  -3   4   7  213.28   21.10
  -3   4   7  186.18   24.00
  -3  -4   7  184.88   21.40
   3  -4  -7  193.68   21.20
  -3   4   6  106.69   15.00
  -3   4   6   99.99   24.10
  -3   4   6  103.59   12.20
   3  -4  -6  115.09   16.80
  -3  -4   6   98.59   12.40
   3  -4  -6  112.49   12.20
  -3   4   5  779.42   74.19
  -3   4   5  679.23   76.39
  -3   4   5  835.02   80.99
  -3  -4   5  662.43   74.39
   3  -4  -5  677.93   74.19
  -3   4   4 2044.40  188.28
   3   4  -4 1646.94  183.98
  -3   4   4 1878.71  183.98
  -3   4   4 1638.34  185.88
   3   4  -3  215.98   23.00
  -3   4   3  256.57   25.30
  -3   4   3  211.68   22.30
  -3   4   3  186.68   24.20
  -3   4   3  214.08   26.40
  -3   4   2 1197.48  131.89
  -3   4   2 1383.66  134.29
  -3   4   1  302.37   35.50
  -3   4   1  340.47   33.80
  -3   4   1  338.97   35.70
   3   4   0    3.60    1.50
  -3   4   0    3.30    2.70
  -3   4   0    4.20    2.50
  -3   4   0    4.90    1.00
  -3   4   0    2.40    3.30
   3   4   1   73.99    8.30
  -3   4  -1   53.79    6.10
  -3   4  -1   52.79    7.70
   3   4   1   61.09    6.60
  -3  -4  -1   56.49    9.30
   3   4   2  126.89   14.70
   3   4   2  114.69   12.90
  -3   4  -2  121.09   13.80
  -3  -4  -2  111.69   17.00
   3   4   3  676.93   71.29
   3   4   3  698.43   72.99
  -3  -4  -3  693.33   74.99
   3   4   4  343.97   38.20
   3   4   4  396.56   41.30
   3   4   5   -3.60    9.90
   3   4   5    7.60    2.50
  -3   4  -5    7.70    2.80
  -3  -4  -5    5.60    3.60
  -3  -4  -5    2.30    5.70
   3  -4   5    4.80    5.60
   3  -4   5    2.50    2.40
  -3  -4  -5   11.50    2.60
   3  -4   5    5.50    5.50
   3   4   6  294.17   38.60
   3   4   6  244.68   28.20
   3   4   6  265.67   28.60
  -3  -4  -6  306.27   29.20
   3  -4   6  240.38   28.40
  -3  -4  -6  277.37   28.30
   3   4   7  226.28   24.40
   3   4   7  217.78   24.90
  -3  -4  -7  259.37   24.70
   3  -4   7  221.08   24.80
   3   4   8   90.39   13.10
   3   4   8   88.69   11.90
  -3  -4  -8  137.39   13.20
   3  -4   8  110.29   12.80
  -3  -4  -8  126.39   14.00
   3   4   9  142.59   16.70
  -3   4  -9  195.28   18.60
  -3  -4  -9  153.28   17.00
   3  -4   9  153.58   17.20
   3   4  10   49.30    6.10
  -3   4 -10   61.59    7.10
  -3  -4 -10   48.30    6.40
  -3  -4 -10   44.20    6.70
   3  -4  10   38.40    6.30
   3   4  11   13.80    2.90
  -3   4 -11   19.10    4.50
   3  -4  11   18.40    3.70
  -3  -4 -11   11.30    3.20
  -3  -4 -11   11.80    4.80
  -3   4 -12    2.40    3.50
   3   4  12    1.70    2.00
  -3  -4 -12    2.00    2.40
  -3  -4 -12   -0.30    4.10
   3  -4  12   -0.10    2.70
  -3   4 -13   -1.50    3.20
   3   4  13   -0.30    1.80
   3  -4  13   -0.80    2.50
  -3  -4 -13    5.50    6.90
  -3  -4 -13   -0.10    2.10
   3   4  14   12.50    2.30
  -3   4 -14    7.30    3.20
   3  -4  14    8.20    6.50
  -3  -4 -14    7.30    2.50
   3  -4  14    7.40    2.70
  -3   4 -15   96.09   12.10
   3   4  15  109.89   11.20
  -3  -4 -15  110.59   11.60
   3  -4  15  116.09   12.30
   3  -4  15   90.39   13.00
  -3   4 -16   62.79    8.20
   3   4  16   68.29    7.20
  -3   5  15    1.60    1.60
   3  -5 -15    2.20    1.70
  -3   5  14   22.90    3.20
   3   5 -14   15.10    4.80
   3  -5 -14   18.20    3.30
  -3  -5  14   15.50    3.60
   3   5 -13    4.30    4.60
  -3   5  13   10.10    2.50
  -3  -5  13   10.70    3.30
   3  -5 -13    5.90    2.50
   3   5 -12   11.60    5.10
  -3   5  12    6.90    2.40
   3  -5 -12    6.50    2.70
  -3  -5  12    4.80    3.20
  -3   5  11    8.10    2.60
  -3  -5  11   -0.90    8.20
   3  -5 -11    6.80    2.80
  -3  -5  11    6.30    3.30
  -3   5  10   12.00    3.30
   3  -5 -10   17.70    3.70
   3  -5 -10   23.00    5.20
  -3  -5  10   -1.80    6.90
   3  -5 -10   23.80   10.60
  -3  -5  10   16.20    3.90
  -3   5   9  753.52   81.99
   3  -5  -9  809.72   82.09
  -3  -5   9  830.12   83.29
  -3  -5   9  771.92   82.39
  -3   5   8  373.86   44.40
  -3  -5   8  481.95   46.40
   3  -5  -8  524.45   48.40
   3  -5  -8  403.06   44.60
  -3  -5   8  356.76   44.80
  -3   5   7   83.89   16.00
  -3   5   7   88.99   10.80
  -3  -5   7   78.69   11.10
  -3  -5   7   87.59   14.50
   3  -5  -7  105.59   15.60
   3  -5  -7  102.69   13.90
  -3   5   6  867.51   91.89
  -3   5   6  783.42   94.99
  -3   5   6  915.81   91.99
  -3  -5   6  856.81   92.19
   3  -5  -6  936.71   91.89
   3  -5  -6  975.30   94.89
  -3   5   5   53.09    8.50
  -3   5   5   66.89   12.30
  -3   5   5   63.39    8.10
  -3  -5   5   86.49   12.50
   3  -5  -5   62.79   12.60
   3  -5  -5   63.39    8.30
  -3  -5   5   64.69    8.60
   3  -5  -5   76.49    9.70
  -3   5   4 1054.29  105.29
  -3   5   4  879.11   89.99
  -3   5   4  782.92   92.59
   3   5  -4  898.11   90.29
   3  -5  -4  990.60   91.09
  -3  -5   4  769.42   90.29
   3  -5  -4  834.92   92.59
  -3   5   3  959.30  107.79
  -3   5   3 1067.29  105.19
  -3   5   3 1032.30  108.39
   3  -5  -3 1163.28  106.39
   3  -5  -3  853.61  111.39
  -3   5   2   13.50    2.50
   3   5  -2   23.00    3.20
  -3   5   2   14.70    7.50
  -3   5   2    9.50    7.40
   3  -5  -2   11.00    7.60
  -3  -5   2    7.40    4.00
  -3   5   1  387.46   40.00
  -3   5   1  360.66   42.20
   3   5  -1  445.76   40.30
   3  -5  -1  392.46   41.40
   3  -5  -1  343.07   43.00
  -3   5   0   31.00    3.90
   3   5   0   31.20    4.30
  -3   5   0   30.80    6.40
   3  -5   0   27.80    6.40
   3  -5   0   24.60    8.10
  -3  -5   0   30.50    9.20
   3   5   1  901.71   95.09
  -3   5  -1  908.31   96.49
  -3   5  -1  932.61   94.59
  -3  -5  -1  991.50   97.79
   3  -5   1  978.30   96.19
   3  -5   1  808.22   97.89
  -3   5  -2  830.32   79.39
   3  -5   2  638.74   84.89
   3   5   3  418.36   43.20
   3   5   3  345.67   40.30
  -3  -5  -3  462.15   40.00
  -3  -5  -3  335.57   40.70
   3  -5   3  312.67   48.80
   3  -5   3  415.86   41.80
  -3  -5  -3  384.16   43.10
   3   5   4  152.08   23.30
   3   5   4  143.69   17.30
  -3  -5  -4  178.68   20.60
  -3  -5  -4  156.38   17.90
   3  -5   4  130.39   17.10
   3  -5   4  130.19   21.60
  -3  -5  -4  180.08   16.90
   3  -5   4  185.28   19.40
   3   5   5  195.28   25.30
  -3   5  -5  290.77   29.70
   3  -5   5  200.18   25.10
   3  -5   5  196.18   29.40
   3  -5   5  254.57   27.30
  -3  -5  -5  269.57   28.40
  -3  -5  -5  260.77   24.90
  -3  -5  -5  223.98   25.70
   3   5   6   10.10    2.90
   3  -5   6    3.50    2.80
  -3  -5  -6   16.00    6.40
   3  -5   6   10.20    6.00
  -3  -5  -6   13.90    2.90
  -3  -5  -6    7.60    3.70
   3  -5   6    8.90    8.80
  -3  -5  -7    4.80    3.30
  -3  -5  -7    3.10    2.40
   3  -5   7    8.80    5.80
  -3  -5  -7    5.60    5.70
   3  -5   7   -1.10    9.00
   3  -5   7    0.80    2.40
   3   5   8  119.59   15.20
   3  -5   8  119.49   15.60
  -3  -5  -8  143.79   15.50
  -3  -5  -8  165.08   16.60
   3  -5   8  159.08   18.90
   3   5   9  129.89   15.90
  -3  -5  -9  176.78   17.30
  -3  -5  -9  148.99   16.10
   3  -5   9  131.09   16.30
   3  -5   9  143.09   19.30
   3   5  10   94.09   10.90
   3  -5  10   76.39   10.40
   3  -5  10   97.69   15.20
  -3  -5 -10   75.09    9.70
  -3   5 -11  108.49   12.50
   3   5  11   97.19   11.40
   3  -5  11  108.49   12.00
  -3  -5 -11  102.49   11.70
   3  -5  11   98.29   14.70
  -3   5 -12    8.70    7.20
   3   5  12    8.90    2.50
   3  -5  12   12.60    5.80
   3  -5  12   11.60    3.00
  -3  -5 -12   13.80    2.80
   3   5  13    1.50    1.60
  -3   5 -13   -3.90    4.30
   3  -5  13    1.30    8.30
   3  -5  13   -1.50    3.40
  -3  -5 -13    4.10    2.20
  -3   5 -14   20.90    5.40
   3   5  14   35.10    4.10
  -3  -5 -14   39.30    4.50
   3  -5  14   33.00    4.30
   3  -5  14   22.70    5.80
   3   5  15  242.48   26.10
   3  -5  15  263.07   28.00
  -3   6  14   29.00    3.50
   3  -6 -14   28.00    3.50
  -3  -6  14   18.30    4.10
  -3   6  13    0.50    1.80
  -3  -6  13    0.40    2.60
   3  -6 -13   -3.30    2.10
  -3   6  12    8.40    2.50
   3  -6 -12    8.80    2.60
  -3  -6  12    5.50    3.10
  -3   6  11   24.90    3.90
   3  -6 -11   27.40    4.20
  -3  -6  11   17.70    4.20
  -3   6  10   43.10    6.40
   3  -6 -10   43.10    6.40
   3  -6 -10   65.19    8.30
  -3  -6  10   42.90    6.90
  -3   6   9   85.19   11.90
  -3   6   8  729.33   83.49
   3  -6  -8  837.22   83.69
  -3  -6   8  707.13   83.99
   3  -6  -8  953.70   84.99
  -3   6   7   78.49   11.90
   3  -6  -7  120.19   13.50
   3  -6  -7  114.59   12.20
   3  -6  -7  119.29   17.00
  -3  -6   7   89.89   15.20
  -3  -6   7   97.59   12.60
  -3   6   6  110.89   15.30
   3  -6  -6  146.49   16.30
   3  -6  -6  142.49   19.20
  -3  -6   6  126.19   15.50
   3  -6  -6  135.79   15.00
  -3   6   5    9.80    4.70
   3   6  -5    5.00    6.30
  -3   6   5   -3.20    7.90
  -3  -6   5    8.90   10.50
  -3  -6   5    6.20    5.90
  -3  -6   5    2.10    3.30
   3  -6  -5    6.30    3.90
   3  -6  -5    4.60    6.00
   3   6  -4   -6.40    5.00
  -3   6   4    1.20    8.00
  -3   6   4   -0.80    4.20
   3  -6  -4   -2.20    2.80
  -3  -6   4    6.30    5.70
  -3  -6   4    6.00    8.40
  -3  -6   4    3.90    4.30
   3   6  -3  151.98   16.20
  -3   6   3  136.39   26.90
  -3   6   3  127.89   15.80
  -3  -6   3  125.49   15.90
   3  -6  -3  131.29   15.30
   3  -6  -3  136.79   19.40
   3  -6  -3  160.08   16.90
  -3  -6   3  143.49   17.40
  -3  -6   3  146.29   19.90
   3   6  -2  166.48   17.10
  -3   6   2  149.19   20.90
  -3   6   2  157.08   16.80
   3  -6  -2  155.08   20.80
  -3  -6   2  133.79   17.30
  -3  -6   2  137.79   18.00
   3  -6  -2  156.88   18.00
  -3  -6   2  160.78   21.00
  -3   6   1  111.59   12.20
  -3   6   1  116.79   17.00
   3   6  -1   77.29   16.40
   3   6  -1  114.29   12.60
   3  -6  -1  110.39   16.70
  -3  -6   1  102.39   13.40
   3  -6  -1  117.29   13.60
  -3  -6   1   86.79   12.90
  -3  -6   1  111.09   16.20
  -3   6   0  122.89   17.60
   3   6   0  123.29   13.80
   3  -6   0  129.09   15.00
  -3  -6   0  132.99   17.40
  -3  -6   0   89.29   14.20
   3  -6   0  109.39   13.90
  -3  -6   0  114.39   14.40
   3  -6   0  110.29   17.80
   3   6   1   10.50    3.90
  -3   6  -1    5.60    5.70
   3  -6   1   11.20    3.70
   3  -6   1   11.60    5.00
  -3  -6  -1    7.80    6.70
  -3  -6  -1   10.60    4.40
   3  -6   1   11.20    7.80
   3   6   2  376.76   40.30
   3  -6   2  341.87   43.70
  -3  -6  -2  424.06   43.30
  -3  -6  -2  381.36   40.50
   3  -6   2  420.86   41.50
   3  -6   2  339.97   39.80
   3   6   3   40.10    8.00
  -3   6  -3   69.59   12.90
  -3  -6  -3   79.99    7.60
   3  -6   3   56.69   13.00
  -3  -6  -3   57.39   11.20
   3  -6   3   56.49    7.60
   3  -6   3   57.39    9.80
  -3  -6  -3   51.59    8.70
   3   6   4   11.10    5.00
   3  -6   4    3.70    5.20
  -3  -6  -4    5.20    4.10
  -3  -6  -4    3.00    5.80
  -3  -6  -4    2.20    2.40
   3   6   5    1.60    3.50
  -3  -6  -5    4.50    2.30
   3  -6   5   -0.50    2.70
  -3  -6  -5    1.30    5.60
   3  -6   5    6.10    7.90
   3  -6   5    1.40    4.90
  -3  -6  -5    1.10    3.30
   3   6   6    6.80    3.00
  -3  -6  -6    3.60    3.20
   3  -6   6    2.80    2.80
  -3  -6  -6   -1.10    5.40
  -3  -6  -6    3.20    2.40
   3  -6   6    5.90    5.40
   3  -6   6   -0.70    8.50
   3   6   7    9.80    3.10
  -3  -6  -7   12.60    2.80
  -3  -6  -7   13.80    6.40
   3  -6   7    9.80    3.20
   3  -6   7    8.70    5.90
   3  -6   7    3.90    8.70
  -3  -6  -7    6.30    3.70
   3   6   8   44.00    6.20
   3  -6   8   56.29   10.10
  -3  -6  -8   60.29    7.90
  -3  -6  -8   64.39    6.60
   3  -6   8   25.60   11.40
   3  -6   8   44.10    6.80
   3   6   9  137.09   16.40
   3  -6   9  160.48   19.80
  -3  -6  -9  166.28   16.60
   3  -6   9  145.69   16.90
   3   6  10   64.19    7.60
   3  -6  10   61.69    8.20
   3  -6  10   58.19   10.30
  -3  -6 -10   69.19    7.80
   3   6  11    9.30    2.80
  -3  -6 -11   15.10    3.00
  -3  -6 -11   38.00    9.40
   3  -6  11   14.30    3.20
   3  -6  11    8.80    5.50
   3  -6  12   18.10    3.80
   3  -6  12   11.50    5.40
  -3  -6 -12   25.90    4.50
   3   6  13   31.70    3.30
   3  -6  13   17.20    5.40
   3  -6  13   20.00    3.40
  -3  -6 -13   20.90    3.20
   3   6  14   10.30    2.00
  -3  -6 -14   13.70    2.20
   3  -6  14    5.80    5.70
   3  -6  14   10.60    2.40
  -3  -7  13  218.48   23.30
  -3   7  12   69.59    9.10
  -3  -7  12   88.79   10.00
   3  -7 -12   90.79    9.30
  -3   7  11    7.00    2.50
   3  -7 -11    7.70    2.70
  -3  -7  11   14.10    4.90
  -3   7  10  101.49   13.80
  -3  -7  10  114.99   14.40
   3  -7 -10  139.29   13.80
   3  -7 -10  138.29   15.00
  -3   7   9    5.90    3.00
  -3  -7   9    1.50    3.10
   3  -7  -9   10.40    8.30
   3  -7  -9    7.10    3.10
   3  -7  -9    8.20    3.80
  -3   7   8   43.40    6.50
   3  -7  -8   54.89    6.20
   3  -7  -8   45.30    7.50
   3  -7  -8   58.39   11.30
  -3  -7   8   32.20    6.50
  -3   7   7  352.86   44.40
   3  -7  -7  437.66   48.20
   3  -7  -7  478.55   44.30
   3  -7  -7  421.36   45.80
  -3   7   6   14.70    4.40
   3  -7  -6   14.60    3.30
   3  -7  -6   15.10    7.40
  -3  -7   6    1.90    6.40
  -3  -7   6   12.30    4.20
   3  -7  -6   17.00    4.80
  -3   7   5 2026.80  219.48
   3  -7  -5 2401.56  220.78
   3  -7  -5 2144.69  222.78
  -3  -7   5 2162.18  219.88
  -3  -7   5 1931.11  219.98
  -3  -7   4  781.92   87.39
   3  -7  -4  893.51   88.19
   3  -7  -4  847.92   90.69
  -3  -7   4  813.42   87.79
  -3  -7   4  858.51   89.69
   3  -7  -3  279.97   33.90
  -3  -7   3  255.47   30.70
  -3  -7   3  276.47   30.60
  -3  -7   3  288.87   33.60
   3  -7  -3  307.07   31.20
  -3  -7   2  104.69   14.20
   3  -7  -2  125.89   14.80
  -3  -7   2  114.99   17.90
   3  -7  -2  116.39   18.10
  -3  -7   2  120.19   14.90
  -3  -7   1   61.29   11.70
   3  -7  -1   51.39    8.40
  -3  -7   1   35.60    7.20
  -3  -7   1   50.09    8.00
   3  -7  -1   41.90   11.00
  -3  -7   0   16.20    5.60
  -3  -7   0   12.80    5.10
   3  -7   0   20.10    8.40
  -3  -7   0   22.90    8.00
   3  -7   0   19.80    5.60
  -3  -7  -1  536.65   58.29
   3  -7   1  590.34   59.19
   3  -7   1  521.05   57.59
  -3  -7  -1  596.54   61.09
   3  -7   1  526.85   61.99
   3  -7   2   57.99   12.50
  -3  -7  -2   52.99   10.70
  -3  -7  -2   45.30    7.40
   3  -7   2   43.60    8.30
   3  -7   2   40.30    6.50
   3  -7   3   -1.30    3.20
   3  -7   3   -2.80    4.50
   3  -7   3   -0.70    7.40
  -3  -7  -3    0.60    3.50
  -3  -7  -3    2.20    5.50
  -3  -7  -4   16.60    4.60
   3  -7   4   17.30    6.20
  -3  -7  -4   22.90    7.20
   3  -7   4   15.20    8.60
   3  -7   4   16.50    4.10
   3   7   5   -4.60    3.70
   3  -7   5    6.10    3.00
  -3  -7  -5    2.20    5.60
   3  -7   5    2.90    7.70
  -3  -7  -5    5.90    3.60
   3  -7   5   10.10    5.60
   3  -7   6   66.69   11.70
   3  -7   6   71.99    9.60
  -3  -7  -6   61.59   10.00
  -3  -7  -6   94.69   15.00
   3   7   7   95.09   11.70
  -3  -7  -7  126.39   11.50
   3  -7   7   82.49   11.90
   3  -7   7   95.79   14.80
  -3  -7  -7  104.19   12.60
   3   7   8    8.20    2.80
  -3  -7  -8    7.00    3.50
   3  -7   8    9.30    3.00
   3  -7   8    7.30    5.70
   3  -7   8    1.00    9.40
  -3  -7  -8   20.40    7.00
  -3  -7  -8   12.30    2.90
   3   7   9   28.80    4.80
   3  -7   9   38.20    8.00
  -3  -7  -9   52.09    5.40
   3  -7   9   32.20    5.20
   3   7  10   -0.90    3.10
  -3  -7 -10    1.00   10.10
   3  -7  10    1.10    2.30
   3  -7  10    2.80    5.40
  -3  -7 -10    0.80    3.80
   3   7  11   33.50    3.70
   3  -7  11   20.40    3.80
  -3  -7 -11   25.10    3.40
   3  -7  11   17.70    5.70
   3   7  12    0.00    1.60
   3  -7  12    0.10    2.00
   3  -7  12   -1.10    4.90
  -3   8  11   19.80    3.20
  -3  -8  11   23.20    4.00
  -3   8  10    0.90    3.40
   3  -8 -10   -2.80    8.40
  -3  -8  10    2.20    2.80
  -3   8   9   11.40    3.50
   3  -8  -9   15.90    7.50
  -3  -8   9   11.90    6.20
  -3   8   8   21.20    4.50
   3  -8  -8   25.50    5.10
   3  -8  -8   23.50   10.50
  -3  -8   8   15.70    4.40
  -3   8   7    5.50    4.40
   3  -8  -7   13.70    4.20
  -3  -8   7    6.70    3.70
   3  -8  -7    9.30    6.60
   3  -8  -6   64.79   12.90
  -3  -8   6   58.29    8.50
   3  -8  -6   63.79    9.20
  -3  -8   5   48.10    7.10
   3  -8  -5   42.90    7.30
   3  -8  -5   43.80   10.20
  -3  -8   4   37.60    6.50
  -3  -8   4   36.70    9.80
   3  -8  -4   37.90   10.00
   3  -8  -4   48.70    7.20
  -3  -8   4   28.90    7.20
   3  -8  -3   62.19    8.90
   3  -8  -3   49.10   11.40
  -3  -8   3   68.59    8.70
  -3  -8   3   64.69   11.70
  -3  -8   3   42.40    8.30
   3  -8  -2   85.99   15.40
  -3  -8   2  101.49   17.50
  -3  -8   2  104.69   12.30
  -3  -8   2   81.29   12.60
  -3  -8   1    2.50    5.40
  -3  -8   1    2.30    5.70
  -3  -8   0    6.70    6.00
  -3  -8   0   -2.00    7.50
   3  -8   1    0.00    5.40
  -3  -8  -1   -2.70    7.20
   3  -8   2   13.50    4.50
  -3  -8  -2   18.40    7.20
   3  -8   2   16.60    5.70
   3  -8   2   12.10    8.10
  -3  -8  -2   14.80    4.70
  -3  -8  -3   -4.40    5.20
   3  -8   3    5.60    7.20
  -3  -8  -3   -0.60    3.50
   3  -8   3    3.50    4.70
   3  -8   3    0.90    3.50
   3  -8   4    2.90    3.20
  -3  -8  -4    3.80    5.60
   3  -8   4    5.30    4.80
  -3  -8  -4    2.00    3.50
   3  -8   4    3.90    7.30
   3  -8   5    2.30    7.80
  -3  -8  -5    4.90    8.20
   3  -8   5    6.60    5.30
   3  -8   5    1.00    3.00
  -3  -8  -5    4.10    3.40
   3  -8   6    6.10    8.10
   3  -8   6   -2.70    5.00
  -3  -8  -6    0.50    3.20
   3  -8   6    1.70    2.90
  -3  -8  -6    6.80    5.60
   3   8   7   93.69    9.80
   3  -8   7   73.89   11.80
   3  -8   7   88.79   10.00
  -3  -8  -7   82.29   10.40
   3  -8   7   64.79   13.90
   3   8   8  470.45   45.20
   3  -8   8  371.76   48.00
   3  -8   8  449.76   45.60
   3   8   9  120.69   12.30
   3  -8   9  122.79   12.60
   3  -8   9   91.19   13.70
   3   8  10   45.90    5.50
   3  -8  10   44.90    5.70
   3  -8  10   35.10    7.80
   3   8  11   -0.30    2.00
   3  -8  11    3.50    2.00
   3  -9  -9  234.08   28.00
   3  -9  -8  135.59   16.00
  -3  -9   8  157.58   16.00
   3  -9  -7   20.60    4.30
  -3  -9   7   21.10    4.40
   3  -9  -7   22.00    6.40
   3  -9  -6   15.70    6.40
  -3  -9   6   18.30    4.20
   3  -9  -6   12.10    4.20
   3  -9  -5  137.19   15.70
  -3  -9   5  122.89   15.50
   3  -9  -5  137.29   18.30
   3  -9  -4  274.17   32.50
   3  -9  -4  247.08   29.60
  -3  -9   4  276.37   29.70
  -3  -9   4  301.37   31.80
   3  -9  -3  288.47   30.80
  -3  -9   3  261.07   34.30
  -3  -9   3  251.17   30.90
   3  -9  -3  319.17   34.00
  -3  -9   2   18.10    5.50
   3  -9  -2   22.40    5.20
  -3  -9   2   32.20    6.30
  -3  -9   2   20.30    6.90
   3  -9  -2   33.70    9.30
  -3  -9   1   68.79   12.80
   3  -9  -1   93.99   15.60
  -3  -9   1  123.59   15.50
   3  -9  -1   88.89   12.10
   3  -9   0   49.30   11.40
  -3  -9   0   55.79    9.80
  -3  -9   0   56.79   11.00
   3  -9   0   51.29    8.40
  -3  -9  -1   16.80    5.10
   3  -9   1   33.90    9.70
  -3  -9  -1   41.90    9.30
   3  -9   1   26.50    6.00
   3  -9   2   -0.50    6.30
   3  -9   2    4.30    4.10
  -3  -9  -2    0.20    5.50
  -3  -9  -2   -1.10    5.10
   3  -9   3  225.58   21.90
   3  -9   3  182.28   24.80
   3  -9   3  189.08   22.70
   3  -9   4    3.60    3.50
  -3  -9  -4    4.10    5.40
   3  -9   4    4.10    4.40
  -3  -9  -4    1.90    3.60
  -3  -9  -5   27.80    9.30
   3  -9   5   12.20    7.30
  -3  -9  -5   17.60    4.40
   3  -9   5   22.50    4.20
   3  -9   5   11.70    4.90
   3  -9   6   26.90    4.10
   3  -9   6   14.60    8.60
   3  -9   6   22.60    5.80
  -3  -9  -6   24.70    4.40
  -3  -9  -7   27.30    6.60
   3  -9   7    7.20    4.20
   3  -9   7   18.30    3.50
   3  -9   8    8.70    3.10
   3  -9   8    6.00    3.90
  -3  -9  -8   19.00    6.00
  -3  -9  -9  100.59   13.80
   3 -10  -6   34.60    5.40
   3 -10  -5   46.00    6.90
   3 -10  -4   94.89   12.50
   3 -10  -4  132.99   15.20
   3 -10  -3  157.18   18.70
   3 -10  -3  135.99   16.20
   3 -10  -2   -2.10    4.90
  -3 -10   2    2.50    6.00
   3 -10  -2   -0.90    2.90
   3 -10  -1   23.40    7.50
  -3 -10   1   31.80    8.90
   3 -10  -1   16.70    4.40
   3 -10   0    6.80    3.50
  -3 -10   0   15.40    5.80
   3 -10   0    9.80    6.50
   3 -10   1   69.69    9.80
   3 -10   1   73.99   12.60
   3 -10   2   38.20    8.30
   3 -10   2   35.40    6.20
  -3 -10  -3   67.79   10.90
   3 -10   4   36.60    6.30
   3 -10   4   47.90    9.00
   4   0 -17    1.50    1.70
   4   0 -16  160.78   18.50
   4   0 -16  192.28   22.80
   4   0 -15    1.00    2.00
   4   0 -15    8.70    5.30
  -4   0  14    4.60    4.00
   4   0 -14   12.50    4.90
   4   0 -14    6.70    2.50
   4   0 -13   -3.60    4.40
   4   0 -13    1.10    2.20
  -4   0  13   -4.40    3.50
  -4   0  12   21.00    4.30
   4   0 -12   13.10    5.00
   4   0 -12   13.40    3.10
   4   0 -11    4.60    4.60
   4   0 -11    0.40    2.30
   4   0 -10   26.30    6.40
  -4   0  10   37.50    5.10
   4   0 -10   32.10    4.70
  -4   0   9    0.30    3.00
  -4   0   9   -0.70    2.60
  -4   0   9  -29.50   21.40
   4   0  -9    0.20    2.20
  -4   0   9  -18.50   16.20
  -4   0   8   85.89   16.10
  -4   0   8   66.79    9.00
  -4   0   8   81.59   18.30
  -4   0   7   -9.20    7.20
  -4   0   7    0.10    1.50
  -4   0   7   -2.60   10.50
  -4   0   6   69.19    7.50
  -4   0   6   45.80   11.40
  -4   0   6   43.80    9.90
  -4   0   5    3.10    3.90
   4   0  -4  477.85   59.59
   4   0  -4  615.24   57.39
  -4   0   3    0.10    1.90
   4   0  -3   -0.50    1.00
   4   0  -3   -1.80    2.10
   4   0  -3   -0.10    0.80
  -4   0   3    0.50    0.90
  -4   0   2  447.56   43.20
   4   0  -2  389.96   43.40
   4   0  -2  393.86   42.80
   4   0  -1   -0.50    1.50
  -4   0   1   -0.70    1.20
   4   0   0 1420.96  138.79
  -4   0   0 1263.17  138.69
  -4   0  -1    0.40    0.90
  -4   0  -1    1.60    1.80
   4   0   1    1.00    1.20
   4   0   1    2.70    1.50
  -4   0  -2 9999.00 1027.00
   4   0   3    0.90    0.60
   4   0   3    0.80    1.80
  -4   0  -3   -2.70    3.00
   4   0   3    2.90    2.30
   4   0   4  299.47   31.10
   4   0   4  276.17   29.20
  -4   0  -4  291.67   29.20
  -4   0  -4  256.47   31.60
   4   0   5    1.70    4.00
  -4   0  -5   -5.50    5.20
  -4   0  -5    0.60    1.50
   4   0   5    2.30    3.20
   4   0   5    0.40    0.90
   4   0   6  432.16   42.50
   4   0   6  426.46   45.70
  -4   0  -6  351.46   46.40
   4   0   7  -17.30    8.40
   4   0   7    0.00    1.60
  -4   0  -7    0.30   12.40
  -4   0  -8  471.35   76.79
   4   0   8  745.83   66.09
   4   0   8  604.94   66.19
   4   0   9   -2.30    2.30
   4   0   9   -1.00    3.10
   4   0   9   -2.90    4.60
  -4   0  -9    3.20    2.70
  -4   0 -10 1240.58  123.59
   4   0  10 1379.76  122.89
  -4   0 -10 1068.29  123.29
   4   0  10 1079.59  123.39
   4   0  11    1.50    2.70
  -4   0 -11   -0.10    2.30
  -4   0 -11   -1.60    4.50
   4   0  11    4.80    6.90
  -4   0 -12  137.29   14.90
  -4   0 -12  128.49   15.90
   4   0  13    0.10    3.10
  -4   0 -13    0.00    4.30
  -4   0 -13   -2.40    2.30
  -4   0 -14   -1.10    2.00
  -4   0 -14    8.80    4.50
  -4   0 -15   -1.00    1.80
  -4   0 -15   -2.70    4.40
  -4   0 -15    0.60    4.40
  -4   0 -16   -1.00    1.60
  -4   0 -16    2.10    6.10
  -4   0 -17   -0.50    1.70
   4   1 -17    4.60    1.90
   4  -1 -17    3.10    1.80
   4  -1 -17    5.40    3.80
   4   1 -16   -0.90    2.00
   4  -1 -16   -2.00    2.10
   4  -1 -16    4.20    3.60
   4   1 -15    3.90    2.30
  -4   1  15    2.20    3.80
   4  -1 -15    6.70    2.40
   4  -1 -15    8.90    3.60
   4   1 -14    6.70    2.60
  -4   1  14    7.80    3.00
   4  -1 -14    5.80    3.80
   4  -1 -14    6.80    2.50
  -4   1  13   12.90    3.30
   4   1 -13    7.20    2.80
   4  -1 -13   11.10    3.80
   4  -1 -13   12.90    3.00
   4   1 -12    4.30    2.50
  -4   1  12    7.80    3.00
   4  -1 -12    4.00    2.40
   4  -1 -12   11.40    3.80
  -4  -1  12   -2.90    5.50
   4   1 -11    1.60    2.40
  -4   1  11    4.70    2.80
   4  -1 -11    3.40    2.40
  -4  -1  11    9.70    4.90
  -4   1  10    9.80    2.80
   4   1 -10    3.60    2.60
  -4  -1  10   11.90   10.10
   4  -1 -10    4.40    3.70
   4  -1 -10    2.70    2.40
  -4  -1  10    9.90    4.40
  -4   1   9  210.78   35.00
  -4   1   9  278.57   26.30
  -4   1   9  234.98   24.70
   4   1  -9  196.68   24.60
  -4   1   9  174.38   41.90
   4  -1  -9  224.38   24.70
  -4   1   8    2.00    2.60
  -4   1   8    0.10    2.30
  -4   1   8  -12.20   15.60
  -4   1   8    5.40   12.00
  -4  -1   8    9.50   14.00
  -4  -1   8   -3.20   10.10
  -4  -1   8   -0.50    2.70
   4  -1  -8    3.50    2.40
  -4   1   7  195.28   26.60
  -4   1   7  159.48   19.30
  -4   1   7  188.88   24.40
  -4  -1   7  185.68   22.70
  -4  -1   7  196.38   26.00
  -4   1   6   94.29   14.30
  -4   1   6   81.19   10.20
  -4   1   6   78.19   14.80
  -4  -1   6  103.59   15.40
  -4  -1   6   97.19   13.50
  -4   1   5   32.40    8.10
  -4   1   5   30.60    7.00
  -4   1   5   28.20    4.40
  -4  -1   5   30.40    5.90
  -4   1   4   91.59   10.80
   4   1  -4   95.09   10.30
   4   1  -4   80.69   12.10
  -4   1   4  107.29   12.70
  -4  -1   4  102.39   11.90
   4  -1  -4  104.49   10.40
   4  -1  -4   85.89   12.00
   4   1  -3  803.52   91.69
  -4   1   3  836.62   91.19
  -4   1   3  985.10   92.09
   4  -1  -3  974.90   90.59
   4  -1  -3  802.32   91.99
  -4   1   2   13.50    3.20
  -4   1   2   16.80    2.70
   4   1  -2   11.20    3.20
   4  -1  -2   15.80    2.10
  -4  -1   2   20.80    2.80
   4  -1  -2   11.50    3.20
   4  -1  -2   13.00    2.90
  -4   1   1  767.02   78.29
   4   1  -1  790.12   78.49
  -4   1   1  814.52   78.19
   4  -1  -1  765.42   77.39
  -4  -1   1  719.13   78.09
   4  -1  -1  692.93   78.49
  -4  -1   1  721.53   78.29
   4   1   0  280.77   28.00
  -4   1   0  266.97   27.90
   4  -1   0  241.88   27.90
  -4  -1   0  271.57   28.20
  -4  -1   0  237.98   27.60
   4  -1   0  269.57   26.90
   4   1   1   13.10    2.80
   4   1   1   14.50    2.70
   4   1   1   12.90    1.70
  -4   1  -1   13.50    3.20
   4  -1   1   14.60    3.00
   4  -1   1   11.30    2.70
   4  -1   1   11.90    1.40
  -4  -1  -1    8.10    3.10
   4   1   2 3534.45  324.27
   4   1   2 2852.21  324.37
  -4   1  -2 2901.31  324.67
  -4  -1  -2 2866.81  324.87
   4  -1   2 3182.78  324.37
   4  -1   2 3543.65  324.47
  -4   1  -3 1792.12  197.28
   4   1   3 1969.40  197.18
   4   1   3 1862.11  195.58
   4  -1   3 1920.71  195.38
   4  -1   3 2118.79  196.98
  -4  -1  -3 1761.52  197.48
   4   1   4  821.92   82.19
  -4   1  -4  752.12   82.79
  -4   1  -4  789.22   81.99
   4   1   4  811.82   83.99
  -4   1  -4  721.03   84.29
  -4  -1  -4  796.32   82.19
   4  -1   4  855.11   83.89
  -4  -1  -4  723.63   84.49
   4  -1   4  890.11   81.99
   4   1   5   90.19   13.40
  -4   1  -5   78.19   14.00
  -4   1  -5   87.49   10.10
   4   1   5   93.29   10.30
   4  -1   5  101.39   13.00
   4  -1   5  113.79   10.10
  -4  -1  -5   77.79   14.10
   4   1   6   59.69   12.30
   4   1   6   74.89    8.30
  -4   1  -6   55.99   13.50
   4  -1   6   90.39    8.30
   4  -1   6   76.79   12.80
  -4  -1  -6   49.10   13.30
   4   1   7    8.10    2.20
  -4   1  -7   13.10   11.10
   4   1   7   -3.40   10.10
   4  -1   7    9.90    2.10
   4  -1   7    4.00    8.60
  -4  -1  -7   -6.40   12.40
  -4   1  -8   23.10    4.10
   4   1   8    8.50   16.20
   4   1   8   18.10    3.20
   4   1   8   16.90    3.50
  -4  -1  -8   23.20    3.70
  -4  -1  -8   27.40    4.50
  -4  -1  -8   -6.90   18.60
   4  -1   8   19.00    4.10
   4   1   9    8.10    2.40
   4   1   9  -13.20   26.80
  -4   1  -9   12.30    3.20
   4   1   9   -1.00    3.40
  -4  -1  -9    7.80    3.90
   4  -1   9    5.80    3.60
   4  -1   9   12.00    3.70
  -4  -1  -9   11.70    3.00
  -4  -1 -10  139.99   16.10
   4  -1  10  167.88   16.20
  -4  -1 -10  119.59   15.50
  -4   1 -11   69.79    9.00
   4   1  11   69.19    8.50
   4  -1  11  108.29    9.70
  -4  -1 -11   66.79    9.30
  -4  -1 -11   59.09    8.60
   4  -1  11   81.09   10.10
  -4   1 -12    4.50    9.40
   4   1  12    3.50    2.30
  -4   1 -12   -2.60    2.40
   4  -1  12   -2.20    6.50
  -4  -1 -12   -2.10    3.60
  -4  -1 -12    1.30    2.50
   4  -1  12    8.00    4.10
  -4   1 -13  244.88   29.60
   4   1  13  333.47   29.40
  -4  -1 -13  277.07   29.90
  -4  -1 -13  250.77   29.50
   4  -1  13  317.47   30.50
  -4  -1 -13  256.17   29.90
   4   1  14    4.10    2.40
  -4   1 -14    8.80    2.60
  -4  -1 -14    3.70    3.30
  -4  -1 -14    2.30    2.30
  -4  -1 -14    8.50    5.20
  -4   1 -15   53.59    7.00
  -4  -1 -15   50.79    7.00
  -4  -1 -15   71.59    7.60
  -4   1 -16   11.80    4.80
  -4   1 -16   25.10    3.30
  -4  -1 -16   18.00    3.00
  -4  -1 -16   25.40    4.50
  -4   1 -17   20.00    2.60
  -4  -1 -17   16.60    2.50
   4   2 -17   44.30    6.60
   4  -2 -17   72.19    7.10
   4  -2 -17   53.89    6.60
   4   2 -16    6.80    2.20
  -4   2  16    3.90    2.50
   4  -2 -16    5.70    2.20
   4  -2 -16    8.40    2.90
  -4   2  15    4.30    2.40
   4   2 -15    4.10    2.50
   4  -2 -15    7.50    3.10
   4  -2 -15    3.30    2.30
  -4   2  14    0.40    2.20
   4   2 -14    0.40    2.40
   4  -2 -14   -2.80    2.90
   4  -2 -14    1.40    2.30
   4   2 -13   43.90    6.10
   4  -2 -13   28.00    6.70
   4  -2 -13   50.49    7.10
  -4   2  12   31.80    4.60
   4   2 -12   27.50    4.60
  -4  -2  12   28.60    6.50
   4  -2 -12   36.90    4.90
   4  -2 -12   25.80    5.10
   4   2 -11   53.49    7.10
  -4   2  11   63.19    7.20
   4  -2 -11   63.09    7.30
  -4  -2  11   59.49    8.50
   4  -2 -11   43.40    7.40
  -4   2  10    6.00    7.50
   4   2 -10    9.90    3.00
  -4   2  10    8.70    3.30
  -4  -2  10   11.60    4.40
   4  -2 -10   17.10    3.10
   4  -2 -10    8.50    3.60
  -4   2   9    1.50    4.90
  -4   2   9    9.40   32.50
   4   2  -9    3.10    2.70
  -4   2   9   -0.90    2.20
   4  -2  -9    2.00    4.50
  -4  -2   9    4.60    3.60
   4  -2  -9   -4.00    3.00
   4  -2  -9   -1.70    2.40
  -4   2   8   71.99    7.40
  -4   2   8   62.99    7.40
  -4   2   8   69.19   18.20
  -4   2   8   58.19    9.60
   4  -2  -8   50.89    7.90
  -4   2   7  194.38   27.00
  -4   2   7  190.88   30.10
  -4   2   7  210.18   19.90
  -4   2   7  158.08   21.20
  -4  -2   7  204.58   24.60
  -4  -2   7  202.68   29.10
  -4   2   6   44.80    7.10
  -4   2   6   59.39   11.40
  -4   2   6   49.20    5.70
  -4   2   6   43.10   12.60
  -4  -2   6   46.20   10.90
  -4  -2   6   70.89    9.60
  -4   2   5   29.20    5.30
  -4   2   5   34.80    4.00
  -4   2   5   35.00    9.50
  -4   2   5   40.70    8.50
  -4  -2   5   37.10    6.50
  -4  -2   5   36.40    8.60
   4   2  -4  525.05   58.39
  -4   2   4  540.15   57.89
   4   2  -4  579.34   56.89
  -4   2   3 1058.29   99.99
  -4   2   3  857.91   99.49
  -4   2   3 1016.30   98.09
   4   2  -3  891.41   99.39
   4  -2  -3 1077.69   98.29
   4  -2  -3  820.02   99.79
  -4   2   2 3278.57  314.47
   4   2  -2 3090.39  314.37
   4  -2  -2 3114.89  313.27
   4  -2  -2 2722.83  314.57
  -4   2   1  109.19   13.70
   4   2  -1  133.99   14.10
  -4   2   1  143.39   14.10
   4   2  -1  123.69   13.50
   4  -2  -1  107.89   14.30
   4  -2  -1  113.69   12.80
  -4  -2   1  144.39   14.30
  -4   2   0   61.99    7.30
  -4   2   0   48.90    6.50
   4   2   0   47.20    6.50
   4   2   0   66.09    7.20
  -4  -2   0   59.89    7.60
   4  -2   0   51.69    7.30
   4  -2   0   53.59    5.50
   4   2   1 1445.46  151.08
  -4   2  -1 1479.65  152.18
   4   2   1 1553.24  152.08
  -4  -2  -1 1335.67  152.38
   4  -2   1 1535.35  152.08
  -4   2  -2   99.79   11.90
   4   2   2   97.29   11.60
   4   2   2  102.69   10.30
   4  -2   2  112.29   11.70
   4  -2   2   78.89   11.50
  -4   2  -3   23.80    5.10
   4   2   3   14.50    2.20
   4   2   3   12.00    3.90
   4  -2   3   15.50    4.10
  -4  -2  -3   10.40    4.60
  -4   2  -4  497.85   59.99
   4   2   4  548.05   60.09
   4   2   4  586.54   58.09
   4  -2   4  556.74   59.39
   4  -2   4  678.23   59.79
  -4  -2  -4  487.45   60.69
  -4   2  -5  648.64   68.69
   4   2   5  689.43   70.89
  -4   2  -5  664.83   67.89
   4   2   5  715.93   68.19
  -4   2  -5  584.14   70.49
   4  -2   5  676.13   70.49
  -4  -2  -5  614.14   71.69
   4   2   6  399.06   40.50
  -4   2  -6  351.36   50.29
   4   2   6  396.46   44.70
  -4   2  -6  362.56   40.10
   4  -2   6  472.85   44.00
  -4  -2  -6  335.57   45.60
   4   2   7   26.70    4.00
   4   2   7   30.40    4.40
   4   2   7   38.70   13.70
   4  -2   7   27.60    4.50
  -4  -2  -7   32.00    4.90
  -4  -2  -7   31.80    4.50
  -4  -2  -7   13.30   15.70
   4   2   8   17.10    3.80
   4   2   8   22.00   22.50
   4   2   8   19.20    3.10
   4  -2   8   16.50    3.70
  -4  -2  -8   13.60   25.00
  -4  -2  -8   25.20    4.20
  -4  -2  -8   16.10    3.60
  -4   2  -9    8.80    3.40
   4   2   9    8.20    2.40
   4   2   9    4.40    3.80
  -4  -2  -9    8.60    3.50
   4  -2   9    6.90    3.00
  -4  -2  -9    4.30    2.70
  -4   2 -10   65.79    8.10
   4   2  10   64.19    7.60
   4   2  10   36.80    9.60
  -4  -2 -10   53.79    8.20
  -4  -2 -10   62.29    7.90
  -4  -2 -10   91.69    9.10
   4  -2  10   71.59    8.50
  -4   2 -11   75.59    9.40
   4   2  11   72.69    8.80
  -4  -2 -11   75.89    9.30
   4  -2  11   83.69    9.80
  -4  -2 -11   72.89    9.60
  -4   2 -12  350.36   37.30
   4   2  12  357.76   36.90
  -4  -2 -12  327.37   37.10
   4  -2  12  406.56   37.40
  -4  -2 -12  322.27   37.40
  -4   2 -13   13.30    3.80
   4   2  13   28.20    3.60
  -4  -2 -13   20.50    3.80
   4  -2  13   20.90    4.60
  -4  -2 -13   24.50    4.30
  -4   2 -14  108.79   14.60
   4   2  14  152.38   14.40
  -4  -2 -14  128.89   14.60
   4  -2  14  179.48   16.70
  -4  -2 -14  116.79   14.80
  -4   2 -15   62.09    8.10
   4   2  15   67.09    7.30
  -4  -2 -15   68.69    7.80
  -4  -2 -15   56.49    7.50
  -4   2 -16   19.40    4.20
  -4   2 -16   31.20    3.90
  -4  -2 -16   27.50    3.80
  -4  -2 -16   32.60    4.00
   4  -3 -17   17.60    2.90
  -4   3  16    1.30    1.70
   4   3 -16   -1.00    2.10
   4  -3 -16   -1.40    2.10
  -4   3  15   31.20    5.00
   4   3 -15   31.60    4.60
   4  -3 -15   39.20    7.00
   4  -3 -15   29.60    4.60
  -4   3  14   -1.70    2.00
   4   3 -14   -0.20    2.60
  -4  -3  14   -5.30    6.40
   4  -3 -14   -2.80    2.80
   4  -3 -14    0.60    2.50
  -4   3  13   23.10    3.60
   4   3 -13   13.90    3.80
  -4  -3  13   21.20    5.20
   4  -3 -13   26.00    4.20
   4  -3 -13   18.10    3.90
  -4   3  12  169.68   18.10
   4   3 -12  160.28   18.20
   4  -3 -12  145.29   18.30
   4  -3 -12  200.38   18.50
  -4  -3  12  165.38   18.80
   4   3 -11   73.09    9.40
  -4   3  11   72.39    9.20
  -4  -3  11   83.19   10.40
   4  -3 -11   65.49    9.50
   4  -3 -11  100.69    9.90
  -4   3  10   42.80    5.80
  -4   3  10   33.60   13.30
   4  -3 -10   57.79    6.40
   4  -3 -10   45.60    6.30
  -4  -3  10   39.10    6.40
  -4   3   9   -0.10    2.20
  -4   3   9    3.30    3.00
  -4   3   9   -3.30    6.20
   4   3  -9   -5.00    3.40
   4  -3  -9    0.80    2.60
  -4  -3   9   -4.00    3.00
   4  -3  -9   -3.50    4.00
   4  -3  -9   -0.30    3.10
  -4   3   8    7.70    2.70
  -4   3   8    5.20    2.50
  -4   3   8    6.30    5.20
   4  -3  -8    6.10    3.30
   4  -3  -8    5.70    3.00
  -4  -3   8    8.30    3.20
   4  -3  -8    6.10    4.20
  -4   3   7   89.49   11.00
  -4   3   7  124.69   27.20
  -4   3   7   98.29   13.90
  -4   3   7  120.39   22.60
  -4   3   7  110.49   11.10
   4  -3  -7  113.49   11.60
  -4  -3   7  129.49   19.00
   4  -3  -7   79.99   11.30
  -4  -3   7   78.69   11.30
  -4   3   6   83.09   18.70
  -4   3   6   62.89    7.20
  -4   3   6   61.49    9.30
  -4  -3   6   54.89   13.80
  -4   3   5  927.51   90.39
  -4   3   5  888.21   92.39
  -4   3   5  823.32   86.79
  -4   3   5  711.23   88.29
  -4  -3   5  919.31   89.89
  -4   3   4  212.88   26.50
  -4   3   4  192.28   20.80
  -4   3   4  223.18   24.00
  -4   3   4  184.08   22.40
  -4  -3   4  210.68   23.80
  -4   3   3   85.19    8.60
  -4   3   3   97.59   11.90
  -4   3   3   73.09   10.20
   4   3  -3   65.79   10.60
   4  -3  -3   85.19    9.00
  -4   3   2  873.51   92.69
   4   3  -2  872.01   93.79
  -4   3   2 1047.00   94.39
   4   3  -2  957.40   93.39
  -4   3   2  779.42   93.99
  -4  -3   2 1021.80   93.89
   4  -3  -2  917.41   92.79
   4  -3  -2  751.82   94.39
  -4   3   1  933.31   99.59
   4   3  -1 1049.59  100.79
  -4   3   1  831.32  100.79
   4  -3  -1 1083.09   99.69
  -4  -3   1  957.80  100.89
  -4   3   0  241.88   29.40
   4   3   0  305.87   29.70
   4   3   0  289.87   28.70
  -4   3   0  318.57   30.00
  -4  -3   0  228.18   29.80
   4   3   1  676.33   66.29
  -4   3  -1  595.14   66.89
  -4   3  -1  650.43   67.39
   4  -3   1  649.43   67.39
  -4   3  -2   11.00    4.00
  -4   3  -2    8.20    3.60
   4   3   2    8.60    3.70
   4   3   2    8.40    1.80
  -4  -3  -2    9.70    5.50
   4   3   3    3.10    1.40
   4   3   3    3.10    3.90
  -4   3  -3    5.00    4.40
  -4   3  -3    6.20    2.40
  -4  -3  -3    3.00    6.00
   4  -3   3    6.30    3.90
   4   3   4 2218.68  219.58
   4   3   4 2015.70  217.28
   4   3   5  420.36   44.90
  -4   3  -5  379.66   47.60
  -4   3  -5  479.05   45.70
   4   3   5  471.15   49.00
  -4  -3  -5  374.76   49.60
   4   3   6  175.88   19.80
   4  -3   6  180.68   20.10
  -4  -3  -6  203.88   20.00
   4   3   7  107.79   24.70
   4   3   7  118.59   14.30
   4   3   7  123.09   13.90
   4  -3   7  122.39   14.30
  -4  -3  -7  140.09   14.30
  -4  -3  -7  150.98   14.80
   4   3   8   23.50    3.70
  -4   3  -8   29.60    5.20
   4   3   8   17.40    4.60
   4  -3   8   21.60    4.10
  -4  -3  -8   30.70    4.40
  -4  -3  -8   24.20    4.30
  -4   3  -9   -1.10    3.60
   4   3   9   -1.60    2.10
   4   3   9    0.80    4.60
  -4  -3  -9    3.60    8.60
  -4  -3  -9    2.20    2.90
  -4  -3  -9    4.80    2.80
   4   3  10   82.29    9.90
  -4   3 -10   85.59   10.60
  -4  -3 -10   84.59   10.30
   4  -3  10   95.59   10.50
  -4  -3 -10   83.09   10.40
  -4   3 -11   54.39    7.30
   4   3  11   58.89    6.70
   4  -3  11   51.19    7.20
  -4  -3 -11   54.39    7.30
  -4  -3 -11   52.29    7.00
  -4   3 -12   31.80    5.50
   4   3  12   35.00    4.90
   4  -3  12   38.40    5.60
  -4  -3 -12   42.70    5.50
  -4  -3 -12   38.80    5.70
   4   3  13 1751.72  169.78
  -4   3 -13 1601.94  169.88
  -4  -3 -13 1624.04  169.98
  -4  -3 -13 1619.14  169.78
   4   3  14 1922.41  179.08
  -4   3 -14 1696.13  179.28
  -4  -3 -14 1792.92  179.28
  -4  -3 -14 1552.74  179.18
   4   3  15  348.77   33.60
  -4   3 -15  328.17   33.90
  -4  -3 -15  349.37   33.90
  -4  -3 -15  263.47   33.90
  -4   3 -16    8.90    2.30
  -4   3 -16    7.50    3.10
  -4  -3 -16   10.50    2.60
   4  -3  16   28.80    5.40
  -4   4  16    5.60    1.90
   4   4 -16    3.00    3.20
   4  -4 -16    2.70    1.80
  -4   4  15    0.80    1.90
   4   4 -15    2.50    2.80
   4  -4 -15   -0.90    2.10
   4   4 -14    4.20    3.20
  -4   4  14   -0.20    1.90
  -4  -4  14    0.80    4.10
   4  -4 -14   -2.20    2.30
   4   4 -13   16.10    3.90
  -4   4  13   11.40    3.00
   4  -4 -13   15.90    3.40
   4  -4 -13    9.70    4.60
  -4  -4  13   20.60    4.20
  -4   4  12   42.00    5.30
   4   4 -12   33.20    5.70
   4  -4 -12   56.89    6.40
  -4  -4  12   35.90    5.80
   4  -4 -12   27.90    5.30
  -4   4  11   57.29    7.10
   4   4 -11   43.70    7.40
   4  -4 -11   60.19    7.50
   4  -4 -11   56.49    7.60
  -4  -4  11   58.89    7.80
  -4   4  10  254.67   25.40
   4   4 -10  221.98   25.70
  -4  -4  10  232.78   25.80
   4  -4 -10  241.58   25.60
  -4   4   9   53.09    7.10
   4   4  -9   41.50    7.90
   4  -4  -9   65.59    7.90
  -4  -4   9   51.99    7.70
   4  -4  -9   75.49    9.30
   4  -4  -9   50.49    7.30
  -4   4   8    1.80    7.30
  -4   4   8   -0.30    2.50
  -4   4   8    1.90    3.40
   4  -4  -8    4.70    2.80
   4  -4  -8    6.10    4.10
   4  -4  -8    4.10   10.00
  -4  -4   8    3.20    3.20
   4  -4  -8   -0.10    4.40
  -4   4   7    5.20    2.90
  -4   4   7    5.20    2.70
  -4   4   7    2.30    5.50
   4  -4  -7    5.00    2.80
   4  -4  -7    4.80    3.80
  -4  -4   7    8.50    3.20
   4  -4  -7    5.60    5.10
  -4   4   6  147.39   16.60
  -4   4   6  160.18   31.20
  -4   4   6  154.98   19.50
  -4   4   6  158.28   16.40
   4  -4  -6  169.88   21.30
  -4  -4   6  131.29   16.90
   4  -4  -6  148.39   16.60
  -4   4   5  907.11   90.69
  -4   4   5  995.20   98.49
  -4   4   5  815.52   92.99
   4  -4  -5 1027.10   91.79
  -4  -4   5  792.42   91.09
   4  -4  -5  785.72   90.69
  -4   4   4 2977.70  292.37
  -4   4   4 2954.50  297.07
  -4   4   4 2621.14  294.37
  -4   4   3  817.52   88.89
  -4   4   3  785.32   90.89
  -4   4   3 1052.79   91.59
  -4   4   3  819.42   92.69
  -4   4   2   97.59   13.30
   4   4  -2  100.59   12.80
  -4   4   2  126.59   14.40
  -4   4   2  105.19   11.20
  -4   4   2  112.69   17.10
  -4   4   1  337.07   39.00
  -4   4   1  329.37   37.80
  -4   4   1  321.57   36.00
   4   4  -1  403.96   36.40
   4   4  -1  342.97   36.80
  -4  -4   1  364.16   37.20
   4   4   0   43.50    4.90
  -4   4   0   37.20    4.20
   4   4   0   49.90    7.50
  -4   4   0   34.10    6.40
  -4   4   0   39.40    6.60
  -4  -4   0   34.80    7.70
  -4   4  -1    9.60    3.00
  -4   4  -1    6.50    4.00
   4   4   1    7.20    2.00
   4   4   1    7.00    4.20
  -4  -4  -1    9.10    6.50
   4  -4   1    3.50    4.30
  -4   4  -2   51.49    6.70
   4   4   2   48.50    7.80
  -4   4  -2   34.50    6.40
   4   4   2   39.00    5.30
  -4  -4  -2   28.70   10.00
   4  -4   2   36.90    6.70
   4   4   3  719.73   77.39
   4   4   3  691.43   75.59
  -4  -4  -3  711.73   79.89
   4  -4   3  790.42   76.39
   4   4   4  126.59   14.20
  -4   4  -4  103.89   16.80
   4   4   4  126.49   18.80
   4  -4   4  133.39   16.80
  -4  -4  -4  136.49   13.70
  -4  -4  -4  151.98   17.60
   4  -4   4  133.69   16.10
   4  -4   4   96.29   13.80
   4   4   5   75.99   10.80
  -4   4  -5  101.49   11.90
   4   4   5   81.39   17.30
  -4  -4  -5   81.89   10.60
  -4  -4  -5  111.89   14.60
  -4  -4  -5   92.59   11.70
   4   4   6  210.58   24.00
   4   4   6  212.88   24.50
   4  -4   6  229.28   24.30
  -4  -4  -6  257.27   24.20
   4   4   7   74.69   10.30
   4   4   7   71.99    9.00
  -4  -4  -7   75.99    9.30
  -4  -4  -7   94.89   10.50
   4  -4   7   72.29    9.50
   4   4   8  218.88   25.30
  -4   4  -8  262.57   26.30
   4  -4   8  221.88   25.70
  -4  -4  -8  244.08   25.50
  -4  -4  -8  269.27   25.90
  -4   4  -9   29.90    5.90
   4   4   9   29.90    4.20
  -4  -4  -9   24.20    5.30
   4  -4   9   26.80    4.50
  -4  -4  -9   28.00    4.50
   4   4  10  106.29   12.70
  -4   4 -10  115.39   13.80
  -4  -4 -10  134.89   13.80
  -4  -4 -10  117.99   13.10
   4  -4  10  113.29   13.20
  -4   4 -11   62.19    7.80
  -4  -4 -11   40.70    7.30
   4   4  12   86.99    9.40
  -4   4 -12   86.19   10.20
   4  -4  12   96.39   10.10
  -4  -4 -12   85.39    9.90
  -4  -4 -12   56.69    9.70
  -4   4 -13    7.60    3.30
   4   4  13   -0.80    1.70
   4  -4  13    4.60    2.50
  -4  -4 -13    6.40    2.40
   4   4  14    1.20    1.80
  -4   4 -14    2.40    2.90
  -4  -4 -14   -0.50    2.20
   4  -4  14    1.00    2.50
   4  -4  14    2.80    4.70
   4   4  15  104.79   10.90
  -4   4 -15   92.49   11.40
  -4  -4 -15  110.69   11.20
   4  -4  15   97.29   12.90
  -4   5  15    4.90    1.80
   4  -5 -15    5.10    2.10
   4   5 -14    0.60    4.50
  -4   5  14    8.50    2.30
   4  -5 -14   10.10    2.60
  -4  -5  14    7.50    3.20
  -4   5  13   82.49    9.60
   4   5 -13   82.39   10.20
  -4  -5  13   96.09   10.80
   4  -5 -13   78.69    9.90
  -4   5  12   12.90    2.90
   4   5 -12    3.20    5.80
   4  -5 -12   12.00    3.20
  -4  -5  12   11.30    3.50
  -4   5  11   19.50    3.80
   4   5 -11   20.40    6.50
   4  -5 -11   28.70    5.70
  -4  -5  11   19.20    4.50
   4  -5 -11   18.30    3.90
  -4   5  10   29.30    5.10
   4  -5 -10   60.69   13.70
   4  -5 -10   36.60    5.30
   4  -5 -10   42.70    6.90
  -4  -5  10   21.00    5.40
  -4   5   9  237.68   25.70
  -4  -5   9  233.38   26.10
   4  -5  -9  250.67   25.90
  -4   5   8    0.40    2.80
  -4  -5   8    0.20    3.20
   4  -5  -8    3.70    2.70
   4  -5  -8    6.30    7.80
  -4   5   7   99.49   13.60
  -4   5   7  113.29   21.90
  -4   5   7  109.79   13.70
   4  -5  -7  144.19   14.60
   4  -5  -7  101.99   13.10
   4  -5  -7  132.09   18.00
  -4  -5   7  103.49   13.60
  -4   5   6  726.33   80.39
  -4   5   6  692.83   71.09
  -4   5   6  655.93   70.99
  -4  -5   6  643.74   71.39
   4  -5  -6  667.33   70.99
   4  -5  -6  731.63   74.19
  -4   5   5   14.00    3.40
  -4   5   5   11.70    6.90
   4  -5  -5   12.20    3.40
  -4  -5   5   14.00    3.80
   4  -5  -5    8.20    7.10
   4  -5  -5   17.30    4.80
  -4   5   4  438.96   66.09
   4   5  -4  306.17   36.40
  -4   5   4  350.16   35.80
  -4   5   4  365.36   39.30
   4  -5  -4  405.26   37.20
   4  -5  -4  334.87   35.80
  -4  -5   4  310.47   36.30
   4  -5  -4  325.47   39.00
  -4   5   3  513.15   55.89
  -4   5   3  506.35   48.70
  -4   5   3  485.05   51.79
   4  -5  -3  447.56   51.79
   4  -5  -3  525.25   49.99
  -4  -5   3  412.26   49.20
   4  -5  -3  412.16   48.70
  -4   5   2  301.67   35.80
  -4   5   2  341.57   37.70
  -4   5   2  330.17   33.00
   4   5  -2  352.56   33.60
  -4  -5   2  265.07   33.50
   4  -5  -2  317.27   34.40
   4   5  -1  215.48   20.80
  -4   5   1  195.28   20.20
  -4   5   1  188.58   22.60
  -4  -5   1  153.38   21.20
  -4  -5   1  214.68   29.90
   4   5   0  105.89   12.30
  -4   5   0  104.69   11.10
  -4   5   0  104.19   14.10
  -4  -5   0  112.69   16.40
  -4   5  -1  551.84   54.59
   4   5   1  520.85   52.99
   4  -5   1  535.25   54.09
   4  -5   1  411.26   56.59
   4   5   2  571.44   60.59
   4  -5   2  560.24   64.19
  -4  -5  -2  637.84   63.39
  -4  -5  -2  549.85   62.79
   4  -5   2  585.54   61.69
   4   5   3  986.00  111.79
   4   5   3 1177.58  114.19
  -4  -5  -3 1231.18  114.69
  -4  -5  -3 1046.40  112.99
   4  -5   3 1073.49  112.89
   4  -5   3  981.10  115.09
   4   5   4  208.08   22.10
   4   5   4  199.28   22.50
  -4  -5  -4  220.78   22.90
   4  -5   4  228.18   24.30
   4  -5   4  188.28   22.10
   4  -5   4  197.58   27.20
   4   5   5   75.99   10.80
   4   5   5   87.69   11.80
  -4   5  -5  106.49   16.80
  -4  -5  -5   93.09   11.90
  -4  -5  -5  110.09   10.80
   4  -5   5   74.49   16.20
   4  -5   5   80.79   11.00
  -4  -5  -5  126.09   15.20
   4  -5   5  100.89   13.70
   4   5   6   94.19   12.40
   4   5   6  111.19   13.80
  -4  -5  -6  121.99   13.90
  -4  -5  -6  138.49   13.60
   4  -5   6  101.99   19.10
   4   5   7   53.59    7.30
   4  -5   7   50.79   13.00
  -4  -5  -7   88.09   12.50
   4  -5   7   48.50    7.70
  -4  -5  -7   60.79    8.80
   4  -5   7   73.69   11.60
  -4  -5  -7   64.59    7.60
   4   5   8  182.48   21.20
  -4  -5  -8  237.08   22.50
   4  -5   8  209.58   24.50
  -4  -5  -8  194.18   21.30
   4  -5   8  174.08   21.50
   4   5   9   63.39    7.20
   4  -5   9   35.20   12.90
   4  -5   9   65.79   11.20
  -4  -5  -9   61.59    7.40
   4  -5   9   59.69    7.60
  -4   5 -10   93.09   11.70
   4   5  10   84.39   10.40
   4  -5  10   96.29   11.70
  -4  -5 -10   92.49   11.00
   4  -5  10  109.79   16.20
   4   5  11  146.79   16.30
  -4   5 -11  165.38   17.70
   4  -5  11  148.99   19.30
   4  -5  11  137.19   16.70
  -4  -5 -11  165.18   16.60
   4   5  12  224.98   23.30
  -4   5 -12  202.28   24.00
   4  -5  12  218.68   25.90
  -4  -5 -12  230.48   23.50
   4  -5  12  221.58   23.60
  -4   5 -13   27.20    5.70
   4   5  13   33.40    4.70
   4  -5  13   30.70    4.40
   4  -5  13   26.70    6.70
  -4  -5 -13   40.00    5.40
   4   5  14  142.29   14.00
   4  -5  14  115.79   15.80
  -4  -5 -14  139.39   14.10
   4  -5  14  125.29   14.20
  -4  -5 -15  282.57   27.80
   4  -5  15  249.38   28.90
  -4   6  14    3.30    1.70
  -4  -6  14    1.20    2.30
   4  -6 -14    4.30    1.90
  -4   6  13   44.70    5.20
  -4  -6  13   39.60    5.50
   4  -6 -13   37.00    5.00
  -4   6  12   46.40    6.60
  -4  -6  12   57.39    7.30
   4  -6 -12   59.79    7.10
  -4   6  11   20.80    3.50
  -4  -6  11   14.70    4.10
   4  -6 -11   15.00    3.40
  -4   6  10   12.20    3.50
   4  -6 -10   23.70    4.90
  -4  -6  10   13.40    4.10
   4  -6 -10   23.40   10.60
   4  -6 -10   13.90    3.50
  -4   6   9    6.80    3.40
   4  -6  -9    8.50    8.70
   4  -6  -9    9.00    4.30
  -4  -6   9    7.20    3.70
   4  -6  -9    6.30    3.40
  -4   6   8   44.40    6.40
   4  -6  -8   57.79    8.60
   4  -6  -8   44.60    6.40
  -4  -6   8   42.80    7.00
   4  -6  -8   49.80   11.10
  -4   6   7  371.36   46.10
  -4  -6   7  397.96   46.60
   4  -6  -7  522.05   47.70
   4  -6  -7  456.75   49.90
   4  -6  -7  452.75   46.20
  -4   6   6   38.00    6.40
   4  -6  -6   43.30    6.20
   4  -6  -6   48.50    7.70
   4  -6  -6   47.90   10.70
  -4  -6   6   39.80    6.80
  -4   6   5  152.18   19.30
   4   6  -5  209.38   21.50
   4  -6  -5  169.88   22.90
  -4  -6   5  154.18   19.50
   4  -6  -5  192.28   19.10
   4  -6  -5  179.68   20.20
   4   6  -4   16.00    5.80
  -4   6   4    5.60    5.00
  -4   6   4    3.20    9.40
  -4  -6   4    1.50    6.70
   4  -6  -4    4.50    7.00
   4  -6  -4   13.10    4.40
  -4  -6   4   10.10    4.50
  -4  -6   4    4.70    9.20
   4  -6  -4    8.40    3.30
  -4   6   3  112.59   20.30
   4   6  -3  153.58   15.40
   4  -6  -3  139.29   16.50
   4  -6  -3  120.39   14.30
  -4  -6   3  124.29   16.70
  -4  -6   3  120.89   15.10
   4  -6  -3  110.29   19.00
  -4  -6   3  150.78   19.60
  -4   6   2   87.59   16.60
   4   6  -2   91.99   19.60
   4   6  -2   98.09   11.60
   4  -6  -2  105.69   12.40
  -4  -6   2  105.79   15.90
  -4  -6   2   81.09   13.00
   4  -6  -2   81.09   15.20
  -4  -6   2   83.69   11.40
   4   6  -1  419.16   46.70
  -4   6   1  472.65   49.90
  -4  -6   1  403.36   46.80
  -4  -6   1  426.76   47.20
  -4  -6   1  477.35   49.60
   4  -6  -1  482.65   47.70
   4  -6  -1  420.36   50.09
  -4   6   0  292.77   32.10
   4   6   0  283.17   29.20
  -4  -6   0  261.37   29.70
  -4  -6   0  318.17   32.50
  -4  -6   0  208.18   29.20
   4  -6   0  286.37   30.20
   4  -6   0  239.08   32.90
  -4   6  -1  199.58   23.00
   4   6   1  170.98   19.60
  -4  -6  -1  138.49   20.00
   4  -6   1  183.88   20.70
   4  -6   1  165.68   23.90
  -4  -6  -1  219.08   23.20
   4  -6   1  160.48   19.20
  -4  -6  -1  157.68   19.80
   4   6   2  292.47   33.90
   4  -6   2  309.67   37.90
  -4  -6  -2  315.07   34.10
  -4  -6  -2  371.66   37.10
   4  -6   2  313.27   34.90
   4  -6   2  294.37   33.30
  -4   6  -3   25.30    8.50
   4   6   3   23.50    6.00
  -4  -6  -3   34.10   12.70
   4  -6   3   29.00    9.20
  -4  -6  -3   25.40    5.50
  -4  -6  -3   37.10    4.30
   4  -6   3   26.60    4.70
   4   6   4   15.00    4.50
  -4  -6  -4   16.60    5.40
  -4  -6  -4   21.20    7.40
   4  -6   4   13.60    5.90
   4  -6   4   13.80    3.70
   4  -6   4   14.70    9.00
  -4  -6  -4   22.40    4.00
  -4  -6  -5    0.20    3.40
  -4  -6  -5   -0.70    2.20
   4  -6   5    3.20    8.20
   4  -6   5   -2.40    2.50
  -4  -6  -5    1.00    5.60
   4  -6   5    3.50    4.60
   4   6   6    8.70    2.70
   4  -6   6    3.60    8.20
  -4  -6  -6    5.20    2.50
   4  -6   6    0.60    5.00
  -4  -6  -6    6.10    3.60
   4  -6   6    0.60    2.60
  -4  -6  -6    2.30    5.80
   4   6   7   26.70    4.40
   4  -6   7   29.90    7.90
  -4  -6  -7   39.50    4.70
  -4  -6  -7   25.70    5.50
  -4  -6  -7   43.00    9.20
   4  -6   7   26.60   10.90
   4  -6   7   28.90    5.00
   4   6   8    3.00    2.40
   4  -6   8    8.50    6.10
  -4  -6  -8    4.50    2.70
  -4  -6  -8   12.50    6.70
  -4  -6  -8    5.20    3.80
   4  -6   8    2.20    2.40
   4   6   9   92.09   11.00
   4  -6   9   87.79   11.50
   4  -6   9   88.59   14.70
  -4  -6  -9  125.29   11.40
   4   6  10   61.99    7.20
   4  -6  10   43.50    9.80
   4  -6  10   56.09    7.70
  -4  -6 -10   71.69    7.50
   4   6  11   10.20    2.40
  -4  -6 -11   12.30    2.70
   4  -6  11   10.40    2.90
   4  -6  11   10.90    5.60
   4   6  12    6.70    2.00
   4  -6  12    6.40    2.40
  -4  -6 -12    7.70    2.20
   4  -6  12    9.00    4.80
   4   6  13   44.70    4.90
   4  -6  13   44.60    5.40
  -4  -6 -13   44.60    5.10
   4  -6  13   27.10    6.40
   4   6  14    2.30    1.20
   4  -6  14    2.80    7.40
  -4  -6 -14    4.40    1.50
   4  -6  14    0.10    1.50
  -4   7  13   23.30    3.60
  -4  -7  13   37.90    4.50
  -4   7  12   15.00    2.80
   4  -7 -12   11.90    2.60
  -4  -7  12   13.00    3.50
  -4   7  11   32.80    4.40
   4  -7 -11   24.20    4.10
  -4  -7  11   42.50    6.40
  -4   7  10    1.40    2.50
  -4  -7  10    4.50    3.00
   4  -7 -10    1.80    3.30
   4  -7 -10   -0.70    9.70
   4  -7 -10   -0.80    2.60
  -4   7   9    0.10    2.90
   4  -7  -9    5.50    7.80
   4  -7  -9    0.60    2.80
  -4  -7   9    0.20    3.10
   4  -7  -9    0.10    3.30
  -4   7   8    4.40    3.50
  -4  -7   8    4.10    3.50
   4  -7  -8    4.60    3.10
   4  -7  -8    6.70    3.70
   4  -7  -8    8.90    7.30
   4  -7  -7  609.44   62.19
   4  -7  -7  619.44   60.69
  -4  -7   7  538.45   61.49
   4  -7  -7  566.74   64.29
   4  -7  -6  107.19   17.60
   4  -7  -6  105.19   13.40
  -4  -7   6   95.59   12.80
  -4   7   5  975.80  116.89
   4  -7  -5 1225.78  118.29
   4  -7  -5 1172.58  120.79
  -4  -7   5 1155.38  117.59
   4  -7  -4  168.88   24.40
   4  -7  -4  193.88   21.70
  -4  -7   4  176.08   21.10
  -4  -7   4  208.88   25.10
   4  -7  -3  415.36   41.70
  -4  -7   3  355.36   41.20
  -4  -7   3  368.46   40.90
  -4  -7   3  395.06   43.70
   4  -7  -3  384.66   44.40
  -4  -7   2  117.19   17.00
   4  -7  -2  110.19   13.80
  -4  -7   2   98.69   14.30
  -4  -7   2  102.09   13.60
   4  -7  -2  106.09   17.10
   4  -7  -1   15.40    7.80
   4  -7  -1   22.90    5.60
  -4  -7   1   11.10    5.10
  -4  -7   1   21.60    6.00
  -4  -7   1   18.70    8.00
   4  -7   0   45.50    7.70
  -4  -7   0   27.30    6.60
   4  -7   0   36.40   10.90
  -4  -7   0   39.50    7.40
  -4  -7   0   40.10   10.20
   4  -7   1  716.73   73.39
   4  -7   1  663.73   76.39
  -4  -7  -1  692.73   72.49
   4  -7   1  692.83   71.79
   4  -7   2    0.60    4.20
   4  -7   2    1.10    3.30
   4  -7   2   -1.90    7.40
  -4  -7  -2   -1.90    3.90
  -4  -7  -2   -0.20    5.60
  -4  -7  -3    3.80    5.70
  -4  -7  -3    1.10    3.70
   4  -7   3   -0.50    3.10
   4  -7   3    0.40    7.20
   4  -7   3   -3.50    4.60
  -4  -7  -4    9.40    4.00
   4  -7   4    2.60    3.20
  -4  -7  -4   10.40    6.30
   4  -7   4    7.60    8.10
   4  -7   4   13.10    5.60
   4   7   5   43.40    5.90
  -4  -7  -5   56.89   10.60
  -4  -7  -5   44.80    7.00
   4  -7   5   44.40    8.80
   4  -7   5   34.80   11.20
   4  -7   5   29.80    5.70
   4   7   6   25.30    4.00
   4  -7   6   12.90    9.00
  -4  -7  -6   24.10    3.70
  -4  -7  -6   26.50    5.10
   4  -7   6   21.40    4.40
   4  -7   6   18.40    7.40
   4   7   7  171.18   19.40
   4  -7   7  163.28   22.10
  -4  -7  -7  180.38   20.30
   4  -7   7  172.18   19.80
  -4  -7  -7  210.98   19.40
   4   7   8    6.90    2.60
   4  -7   8    2.20    5.20
   4  -7   8    2.70    9.00
  -4  -7  -8    4.80    2.50
  -4  -7  -8    5.70    6.00
   4  -7   8    3.20    2.50
   4   7   9    7.20    2.50
  -4  -7  -9   14.30    7.20
   4  -7   9    5.50   11.30
   4  -7   9    5.60    2.60
  -4  -7  -9    2.60    2.40
   4  -7   9    2.50    5.20
   4   7  10    3.60    2.00
   4  -7  10    0.80    2.10
  -4  -7 -10    2.20    9.40
  -4  -7 -10    0.20    2.20
   4   7  11  103.49   11.20
  -4  -7 -11  104.79   11.20
   4  -7  11  116.59   11.60
   4  -7  11   85.39   12.90
   4   7  12   -0.40    1.50
   4  -7  12    0.80    3.90
   4  -7  12    1.20    1.70
  -4   8  11   11.40    2.70
  -4  -8  11   25.00    3.70
  -4   8  10   -1.50    2.90
   4  -8 -10    7.20   18.90
  -4  -8  10    2.60    2.70
  -4   8   9   16.60    3.70
   4  -8  -9   18.20    4.40
  -4  -8   9   19.80    5.40
   4  -8  -9   21.90    7.70
  -4   8   8  122.59   15.00
   4  -8  -8  139.39   15.70
  -4  -8   8  136.99   15.70
  -4   8   7   25.10    5.80
  -4  -8   7   36.50    6.10
   4  -8  -7   49.80   10.30
   4  -8  -7   33.10    6.20
  -4  -8   6   97.19   13.00
   4  -8  -6  104.39   13.00
   4  -8  -6  104.49   16.40
  -4  -8   5   31.80    5.90
   4  -8  -5   26.90    8.40
   4  -8  -5   31.60    6.20
   4  -8  -4    8.10    6.80
   4  -8  -4    8.60    4.10
  -4  -8   4    8.90    4.60
  -4  -8   4   11.20    8.10
   4  -8  -3   53.29   11.90
  -4  -8   3   75.99   13.40
  -4  -8   3   52.09    8.30
   4  -8  -3   57.09    9.10
   4  -8  -2   40.20   10.50
  -4  -8   2   36.10    7.00
   4  -8  -2   40.30    7.40
  -4  -8   2   46.00   10.10
  -4  -8   1   51.69    9.10
  -4  -8   1   86.19   12.90
   4  -8  -1   75.39   10.70
   4  -8  -1   65.29   13.50
  -4  -8   1   44.80    8.80
  -4  -8   0   -1.90    5.60
   4  -8   0   -0.40    9.60
  -4  -8   0   -1.80    4.30
  -4  -8   0   -2.60    5.90
   4  -8   0    4.60    4.00
   4  -8   1   -0.20    6.70
  -4  -8  -1   -0.20    4.20
   4  -8   1    3.90    4.10
  -4  -8  -1   -1.50    5.50
  -4  -8  -2    6.70    6.30
  -4  -8  -2    6.40    4.00
   4  -8   2    7.00    3.70
   4  -8   2    4.90    4.80
   4  -8   2    5.20    7.50
   4  -8   3   11.40    8.40
  -4  -8  -3    6.60    4.10
   4  -8   3   14.60    5.60
  -4  -8  -3   15.90    6.70
   4  -8   3    6.30    3.60
  -4  -8  -4   59.99   10.70
   4  -8   4   28.80   10.50
   4  -8   4   46.70    8.60
   4  -8   4   44.10    6.20
  -4  -8  -4   36.20    6.60
   4  -8   5   85.69   17.80
   4  -8   5  116.89   16.10
  -4  -8  -5  132.39   14.20
   4  -8   5  136.49   13.90
   4   8   6   51.49    5.90
  -4  -8  -6   40.90    6.50
   4  -8   6   35.80    7.90
   4  -8   6   36.30    5.60
  -4  -8  -6   63.79   10.50
   4  -8   6   22.40    9.40
   4   8   7  214.88   21.20
   4  -8   7  168.38   23.10
   4  -8   7  211.38   21.60
   4   8   8  584.14   55.09
   4  -8   8  474.35   56.69
   4   8   9   46.60    5.50
   4  -8   9   38.20    5.30
   4  -8   9   33.90    7.30
   4   8  10    3.20    2.10
   4  -8  10    3.80    4.50
   4  -8  10    4.60    2.20
   4   8  11   16.00    2.60
   4  -8  11   11.70    2.40
  -4  -9   9    0.90    2.70
  -4  -9   8   26.50    4.80
   4  -9  -8   41.30    8.20
   4  -9  -8   30.80    5.00
  -4  -9   7   27.40    5.20
   4  -9  -7   38.30    8.30
   4  -9  -7   36.60    5.70
  -4  -9   6  108.39   12.60
   4  -9  -6  111.49   15.50
   4  -9  -6  101.99   12.70
   4  -9  -5   18.00    8.30
  -4  -9   5   28.60    5.40
   4  -9  -5   42.40    6.10
   4  -9  -4   91.09   11.60
   4  -9  -4   95.89   14.70
  -4  -9   4   85.39   11.90
  -4  -9   3   34.50    8.60
   4  -9  -3   19.70    8.00
  -4  -9   3   53.69    6.70
   4  -9  -3   30.10    5.90
  -4  -9   2    4.40    5.20
  -4  -9   2    6.90    9.50
   4  -9  -2    1.30    3.40
   4  -9  -2    1.70    6.40
   4  -9  -1   15.00    4.60
   4  -9  -1    6.60    6.90
  -4  -9   1    9.90    6.40
   4  -9   0  118.89   17.10
  -4  -9   0  103.69   13.70
   4  -9   0   92.09   13.10
  -4  -9  -1    0.80    4.40
   4  -9   1    3.90    3.90
   4  -9   1    1.10    6.70
  -4  -9  -1    0.80    5.70
  -4  -9  -2   36.20    6.40
   4  -9   2   28.10    6.40
   4  -9   2   24.70    8.90
  -4  -9  -2   55.29    9.70
  -4  -9  -3   15.00    6.40
   4  -9   3    0.70    6.50
   4  -9   3    6.70    4.20
   4  -9   3    4.80    4.80
  -4  -9  -3    7.10    4.00
   4  -9   4   14.90   10.20
   4  -9   4   16.50    4.20
  -4  -9  -4   24.70    7.00
   4  -9   4   11.10    5.50
  -4  -9  -4   11.50    4.00
   4  -9   5   29.10    6.40
   4  -9   5   32.80    4.80
   4  -9   5   31.50    9.00
   4  -9   6    3.50    8.90
   4  -9   6    0.90    2.90
  -4  -9  -6    4.00    5.10
   4  -9   6   -1.90    4.00
   4  -9   7   56.49    9.00
   4  -9   7   71.59    8.20
   4  -9   8   52.79    8.80
   4  -9   8   73.69    7.70
   4 -10  -5   -0.20    3.40
   4 -10  -5    2.60    5.30
   4 -10  -4   90.19   12.20
   4 -10  -4   79.59   10.00
   4 -10  -3    6.30    5.10
   4 -10  -3    5.50    3.00
   4 -10  -2   28.50    7.50
   4 -10  -2   27.20    5.10
   4 -10  -1   24.40    7.50
   4 -10  -1   12.60    4.10
  -4 -10   1   40.60    7.50
  -4 -10   0    0.30    6.90
   4 -10   0   -1.00    5.30
   4 -10   0   -0.30    3.10
  -4 -10  -1    9.90    5.30
   4 -10   1    3.70    5.90
   4 -10   1    3.70    3.30
   4 -10   2   14.80    6.80
  -4 -10  -2   24.20    6.00
   4 -10   2    8.80    3.80
   4 -10   3   48.70    6.50
   4 -10   3   26.60    8.60
   4 -10   4    3.20    3.30
   4 -10   4    6.50    6.90
  -4 -10  -4   17.60    6.30
   4 -10   5    5.80    3.60
  -4 -10  -5   16.30    5.70
   5   0 -17    2.30    1.80
   5   0 -16   14.70    2.80
   5   0 -16   11.80    6.80
   5   0 -15    3.60    5.20
   5   0 -15    2.20    2.10
   5   0 -14    2.80    2.30
   5   0 -14   -0.90    4.90
  -5   0  14    1.00    4.20
   5   0 -13   -1.10    2.20
   5   0 -13    6.40    4.80
  -5   0  13   -0.70    3.90
   5   0 -12   69.29    8.10
   5   0 -12   59.49    9.10
   5   0 -11   -3.20    4.90
  -5   0  11   -0.90    3.40
   5   0 -11    0.50    2.20
   5   0 -10   57.89    7.40
   5   0 -10   53.89    8.80
  -5   0  10   71.69    8.10
  -5   0   9    5.10    3.00
   5   0  -9    2.30    2.00
  -5   0   9   -9.90   19.00
  -5   0   9   -2.40    5.00
   5   0  -9   -5.20    5.20
  -5   0   8   66.69   21.80
  -5   0   8   83.89   17.40
  -5   0   8   48.30    7.30
   5   0  -8   56.99    7.00
  -5   0   8   66.29    7.40
  -5   0   7    2.20    8.00
  -5   0   7    0.00    1.80
  -5   0   7  -11.00   10.50
  -5   0   6    7.20    5.80
  -5   0   6   10.90    8.20
  -5   0   5   -6.30    3.90
  -5   0   5    0.90    1.30
   5   0  -5   -0.20    4.50
   5   0  -4   65.99   11.30
   5   0  -4   87.59    9.30
  -5   0   4   97.09   11.40
   5   0  -3    0.50    1.50
  -5   0   3    0.30    2.30
   5   0  -3    2.30    1.20
   5   0  -3    2.40    3.00
  -5   0   3    0.10    1.10
   5   0  -2 1066.29  115.89
   5   0  -2 1026.40  117.29
  -5   0   2 1268.07  116.49
  -5   0   1    0.80    1.80
  -5   0   0 1709.03  194.98
   5   0   0 2122.99  194.88
   5   0   0 1823.02  195.08
  -5   0  -1    5.30    2.70
  -5   0  -1    0.20    1.20
   5   0   1    1.80    2.00
   5   0   1   -0.20    1.60
   5   0   3   -1.60    2.50
  -5   0  -3    3.10    4.10
   5   0   3    0.60    0.70
  -5   0  -3    1.00    1.40
   5   0   3    0.30    2.40
  -5   0  -4 1165.68  128.59
   5   0   4 1259.37  125.79
   5   0   4 1236.48  127.69
  -5   0  -5    0.80    6.80
   5   0   5   -0.70    1.00
   5   0   5    5.80    4.70
  -5   0  -6  125.79   23.90
   5   0   6  192.48   17.80
   5   0   6  144.09   21.40
  -5   0  -7   -2.80    2.40
   5   0   7    1.10    1.80
  -5   0  -7   -0.60   14.30
   5   0   7   -7.00    9.60
   5   0   8  496.15   54.89
   5   0   8  495.45   64.39
  -5   0  -8  552.64   54.99
  -5   0  -8  616.34   55.79
  -5   0  -8  421.06   66.39
  -5   0  -9    3.00    2.70
  -5   0  -9   -5.80    4.40
   5   0   9   -3.70    4.00
   5   0   9   -0.90    2.30
   5   0   9   -0.20    4.00
   5   0  10  127.29   19.50
   5   0  10  200.38   18.50
  -5   0 -10  148.29   17.40
  -5   0 -10  153.08   18.20
   5   0  11   -0.30    2.50
  -5   0 -11    3.00    4.30
   5   0  11    3.90    4.70
  -5   0 -11   -0.20    2.60
  -5   0 -12 3671.03  357.16
  -5   0 -12 3276.07  356.96
  -5   0 -13    3.00    2.50
   5   0  13    0.00    3.30
  -5   0 -13    1.10    4.00
  -5   0 -14   10.50    2.90
  -5   0 -14   20.50    6.40
  -5   0 -14   18.40    4.00
  -5   0 -15    0.00    2.00
  -5   0 -15   -1.70    4.10
  -5   0 -15   -3.60    4.50
  -5   0 -16   20.00    3.00
   5   1 -17    9.60    2.20
   5  -1 -17    9.30    2.30
   5  -1 -17   15.70    4.90
   5   1 -16    6.30    2.00
   5  -1 -16   -1.00    3.60
   5  -1 -16    2.10    2.20
   5   1 -15  131.09   16.50
  -5   1  15  194.88   17.30
   5  -1 -15  152.28   16.50
   5  -1 -15  146.99   17.10
   5   1 -14   62.39    8.10
  -5   1  14   84.79    8.40
   5  -1 -14   52.59    8.50
   5  -1 -14   67.29    8.10
  -5   1  13    9.60    3.70
   5   1 -13    7.50    2.60
   5  -1 -13    7.50    2.70
  -5   1  12    5.90    2.90
   5   1 -12    0.10    2.30
   5  -1 -12    1.30    3.70
  -5  -1  12   -0.20    9.20
   5  -1 -12    2.00    2.30
   5   1 -11  280.87   32.20
  -5   1  11  368.26   32.40
   5  -1 -11  278.97   32.60
   5  -1 -11  302.07   32.30
  -5   1  10   17.90    3.40
   5   1 -10   14.10    3.10
  -5  -1  10   14.40    4.90
   5  -1 -10   14.00    3.10
   5  -1 -10    7.80    3.80
   5   1  -9   47.60    6.60
  -5   1   9   59.49   31.70
  -5   1   9   59.79    6.90
  -5   1   9   56.99   23.50
   5  -1  -9   46.80    6.70
  -5  -1   9   80.59    7.80
   5  -1  -9   46.40    7.20
  -5   1   8    3.40    3.40
  -5   1   8    2.50    2.70
  -5   1   8    8.90    3.60
  -5   1   8   -8.80   18.50
   5   1  -8    4.70    2.40
  -5   1   8   17.40   13.50
   5  -1  -8    6.20    3.70
  -5  -1   8  -21.70   16.50
  -5  -1   8    8.80   12.40
   5  -1  -8    2.40    2.70
  -5  -1   8    4.80    4.30
  -5   1   7  366.26   44.10
  -5   1   7  378.96   40.20
  -5  -1   7  396.86   43.00
  -5  -1   7  355.46   45.50
  -5   1   6 1015.50  109.89
  -5   1   6 1000.40  111.29
  -5   1   6 1044.30  107.59
  -5  -1   6 1052.89  111.09
  -5  -1   6 1060.89  109.19
  -5   1   5  158.68   21.40
  -5   1   5  155.88   19.70
  -5  -1   5  176.78   21.00
  -5  -1   5  199.98   19.10
  -5   1   4  277.77   26.90
  -5   1   4  249.28   25.30
  -5  -1   4  233.98   25.90
   5  -1  -4  190.68   26.50
   5  -1  -4  216.58   24.60
  -5   1   3  965.20   92.59
  -5   1   3  968.70   91.79
   5   1  -3  831.62   91.49
   5   1  -3  765.52   92.39
   5  -1  -3  948.61   90.99
  -5  -1   3  948.01   92.19
   5  -1  -3  745.03   92.59
  -5   1   2  667.43   69.89
   5   1  -2  626.04   70.09
  -5  -1   2  669.93   69.49
   5  -1  -2  696.93   68.79
   5  -1  -2  581.74   70.19
  -5  -1   2  755.52   69.99
  -5   1   1 2383.86  242.58
   5   1  -1 2324.77  242.78
   5  -1  -1 2111.39  242.78
   5  -1  -1 2363.76  241.48
  -5  -1   1 2578.54  242.78
   5   1   0  995.30   97.89
  -5   1   0  983.10   97.89
   5  -1   0  858.21   97.79
  -5  -1   0  961.70   98.09
   5  -1   0  905.41   96.49
  -5   1  -1   15.60    4.10
   5   1   1   17.80    3.50
   5  -1   1   16.30    3.50
  -5  -1  -1   11.70    3.90
   5  -1   1   13.80    3.40
   5  -1   1   14.30    1.70
  -5   1  -2 5314.77  552.24
   5   1   2 5204.38  551.64
   5  -1   2 5821.32  551.74
  -5  -1  -2 5115.19  552.34
   5   1   3 1548.95  172.88
   5   1   3 1614.64  174.38
  -5   1  -3 1711.23  175.18
  -5   1  -3 1924.91  173.98
  -5  -1  -3 1556.94  175.28
   5  -1   3 1849.52  174.48
   5  -1   3 1573.94  172.68
  -5   1  -4  892.21  103.49
  -5   1  -4 1034.10  106.49
   5   1   4  986.10  102.29
   5   1   4 1018.00  104.29
   5  -1   4 1075.79  102.09
  -5  -1  -4  961.40  105.29
   5   1   5 3089.89  322.97
  -5   1  -5 2665.03  323.37
   5   1   5 3055.29  320.57
   5  -1   5 3503.65  322.97
   5  -1   5 3585.74  320.37
  -5  -1  -5 2783.12  323.87
  -5   1  -6  436.96   59.59
   5   1   6  526.75   55.39
   5   1   6  506.45   58.69
  -5  -1  -6  477.55   60.59
   5  -1   6  627.34   55.29
   5  -1   6  568.24   58.99
   5   1   7   36.40    5.20
  -5   1  -7   25.30   16.90
   5   1   7   43.00    5.00
   5   1   7   20.80   14.10
  -5  -1  -7   37.70   17.00
   5  -1   7   28.10   12.70
   5  -1   7   42.10    5.10
  -5  -1  -7   40.90    5.40
   5   1   8   36.30   19.80
   5   1   8   40.70    7.40
   5   1   8   61.29    7.20
  -5   1  -8   74.99    8.00
   5  -1   8   90.09    8.20
  -5  -1  -8   68.69    8.20
  -5  -1  -8   61.69    7.50
  -5  -1  -8   23.20   29.10
   5   1   9   94.59   13.50
   5   1   9  110.79   12.20
  -5   1  -9  110.59   12.70
   5  -1   9  128.99   13.10
  -5  -1  -9  111.39   12.50
  -5  -1  -9  106.99   13.30
  -5   1 -10 1552.54  167.48
  -5   1 -10 1657.03  167.88
   5   1  10 1667.23  167.28
  -5  -1 -10 1479.35  167.38
   5  -1  10 1785.72  168.48
   5   1  11  445.26   43.80
  -5   1 -11  395.66   44.10
  -5   1 -11  421.76   44.90
  -5  -1 -11  361.36   44.00
  -5  -1 -11  399.26   44.40
   5  -1  11  498.75   44.40
  -5   1 -12 1016.00  111.29
   5   1  12 1187.98  110.69
  -5   1 -12  983.70  110.99
  -5  -1 -12  969.80  110.89
  -5  -1 -12 1038.30  111.09
   5  -1  12 1247.68  111.19
  -5  -1 -12 1061.79  110.99
   5   1  13  126.49   12.10
  -5   1 -13   95.39   12.50
  -5  -1 -13  101.39   12.30
   5  -1  13  128.89   13.70
  -5  -1 -13  113.99   13.00
  -5  -1 -13   78.59   13.70
   5   1  14    3.40    2.50
  -5   1 -14   -0.10    2.30
  -5  -1 -14    2.10    5.30
  -5  -1 -14    6.00    2.40
  -5  -1 -14   13.20    3.50
  -5   1 -15   21.40    4.60
  -5   1 -15   22.70    4.30
  -5  -1 -15   28.20    4.30
  -5  -1 -15   11.70    3.50
  -5   1 -16   48.90    5.90
  -5  -1 -16   57.19    6.80
  -5  -1 -16   48.80    5.90
   5   2 -17    4.00    2.10
   5  -2 -17   12.50    2.70
   5   2 -16   88.79   10.40
   5  -2 -16   92.99   10.80
   5  -2 -16   95.89   10.30
  -5   2  15   40.30    5.60
   5   2 -15   40.30    5.70
   5  -2 -15   52.29    5.90
   5  -2 -15   45.80    6.10
  -5   2  14   24.30    3.70
   5   2 -14   20.90    3.70
   5  -2 -14   13.80    4.20
   5  -2 -14   20.80    3.80
   5   2 -13  658.33   71.99
  -5   2  13  757.32   71.99
   5  -2 -13  756.02   72.09
   5  -2 -13  608.74   72.19
   5   2 -12  414.66   51.09
  -5   2  12  525.15   51.19
   5  -2 -12  444.36   51.39
  -5  -2  12  534.25   51.79
   5  -2 -12  545.85   51.29
   5   2 -11   22.00    4.30
  -5   2  11   31.30    4.60
   5  -2 -11   39.70    4.90
  -5  -2  11   32.60    6.00
   5  -2 -11   24.50    5.10
   5   2 -10    6.60    2.90
  -5   2  10   10.10    8.30
  -5   2  10   11.00    2.80
  -5  -2  10    8.80    4.40
   5  -2 -10    7.30    3.20
  -5   2   9  242.68   24.60
   5   2  -9  216.68   24.60
  -5  -2   9  213.68   25.10
   5  -2  -9  255.97   24.70
   5  -2  -9  231.58   24.90
  -5   2   8  -19.30   19.90
  -5   2   8   -6.80   23.70
  -5   2   8    7.80    4.30
   5   2  -8    5.40    3.00
  -5   2   8    2.30    2.30
  -5   2   8    6.80    4.30
   5  -2  -8    6.10    5.00
  -5  -2   8    0.80    3.60
  -5  -2   8    0.80    2.90
   5  -2  -8    4.20    2.70
  -5  -2   8  -20.60   12.90
   5  -2  -8    1.00    2.70
  -5   2   7    0.80    2.90
  -5   2   7   -4.20   11.00
  -5   2   7    7.70   16.00
  -5   2   7   -0.20    2.60
  -5  -2   7    2.70    2.70
   5  -2  -7    0.20    2.70
   5  -2  -7    1.10    2.70
  -5  -2   7    1.80    8.30
  -5  -2   7   17.50   14.80
  -5   2   6   10.60    8.70
  -5   2   6   -1.00    2.20
  -5   2   6    1.40   11.30
  -5  -2   6    0.50    6.00
  -5  -2   6  -15.50    9.60
  -5   2   5  184.68   23.40
  -5   2   5  180.78   19.00
  -5   2   5  161.68   20.20
  -5  -2   5  215.88   21.50
   5   2  -4 5981.10  698.73
  -5  -2   4 7605.44  698.53
  -5   2   3   14.30    4.50
   5   2  -3   21.80    3.40
  -5   2   3   13.50    3.30
   5   2  -3   19.10    4.80
   5  -2  -3   16.30    2.80
   5  -2  -3   14.00    5.10
  -5  -2   3   13.80    3.90
  -5   2   2 1491.55  159.58
  -5   2   2 1684.83  160.08
   5   2  -2 1571.64  160.08
   5  -2  -2 1436.06  160.38
   5  -2  -2 1537.15  158.58
  -5   2   1  157.68   17.70
   5   2  -1  182.68   17.20
   5   2  -1  141.19   17.70
  -5  -2   1  147.29   17.70
   5  -2  -1  128.39   18.00
  -5   2   0  214.98   21.30
  -5   2   0  216.88   21.90
   5   2   0  202.78   21.70
  -5  -2   0  198.38   22.30
   5  -2   0  172.08   20.10
   5  -2   0  176.48   21.90
  -5   2  -1  186.08   20.20
   5   2   1  202.88   18.80
   5   2   1  190.38   19.80
   5   2   1  165.08   19.30
   5  -2   1  143.69   19.90
   5  -2   1  179.18   19.90
   5   2   2  464.25   46.40
   5   2   2  463.45   45.00
  -5   2  -2  420.16   47.00
   5  -2   2  405.06   46.60
  -5  -2  -2  413.06   47.20
  -5   2  -3  144.49   18.50
   5   2   3  146.69   15.90
   5   2   3  142.19   17.80
   5  -2   3  155.58   18.50
   5  -2   3  182.08   17.80
  -5  -2  -3  124.19   19.00
   5   2   4   25.80    3.60
  -5   2  -4   29.80    4.60
  -5   2  -4   11.00    6.60
   5  -2   4   20.00    5.90
   5  -2   4   29.80    8.30
   5   2   5 6280.47  610.14
  -5   2  -5 5645.34  613.04
   5   2   5 6396.46  613.04
  -5  -2  -5 5438.96  613.74
   5   2   6  436.96   49.00
   5   2   6  394.56   43.70
  -5   2  -6  398.76   49.50
   5  -2   6  519.85   48.00
  -5  -2  -6  345.57   50.09
   5   2   7  406.86   56.29
   5   2   7  497.95   49.90
   5   2   7  471.15   50.29
  -5   2  -7  541.95   50.29
  -5  -2  -7  435.06   60.79
   5   2   8  277.77   30.70
  -5   2  -8  285.77   31.10
  -5  -2  -8  288.97   30.90
  -5  -2  -8  294.37   31.20
   5  -2   8  283.27   31.10
  -5  -2  -8  340.57   31.20
  -5   2  -9    8.00    3.30
   5   2   9    6.50    5.40
   5   2   9    9.30    3.30
   5  -2   9   10.40    3.30
  -5  -2  -9    8.80    3.60
  -5  -2  -9   13.20    4.30
  -5  -2  -9   13.90    3.10
  -5   2 -10    3.20    3.10
   5   2  10    6.40    2.30
   5  -2  10    4.80    3.00
  -5  -2 -10   -0.10    4.40
  -5  -2 -10    7.80    3.10
  -5  -2 -10    2.10    2.60
   5   2  11  354.96   35.50
  -5   2 -11  324.27   35.80
  -5  -2 -11  297.27   36.10
  -5  -2 -11  354.36   36.00
  -5  -2 -11  313.07   35.60
   5  -2  11  382.56   36.00
   5   2  12    1.90    2.60
  -5  -2 -12   -0.80    5.60
  -5   2 -13  590.14   66.99
   5   2  13  693.23   66.79
   5  -2  13  754.22   67.19
  -5  -2 -13  549.25   66.79
  -5  -2 -13  636.64   67.09
   5   2  14  249.28   23.00
  -5   2 -14  208.18   23.40
  -5  -2 -14  194.18   23.10
  -5  -2 -14  221.48   23.50
   5   2  15  208.68   22.40
  -5   2 -15  215.38   22.70
  -5  -2 -15  236.68   22.80
  -5  -2 -15  201.78   22.60
  -5   2 -16  165.18   15.80
  -5   2 -16  153.18   14.80
  -5  -2 -16  115.19   14.60
  -5   3  16   48.80    6.20
   5   3 -16   53.29    6.30
   5  -3 -16   52.59    6.70
   5   3 -15  336.07   31.30
  -5   3  15  281.67   31.00
   5  -3 -15  234.78   31.30
   5  -3 -15  333.07   31.00
  -5   3  14  440.46   45.20
   5   3 -14  423.46   45.20
   5  -3 -14  393.16   45.40
   5  -3 -14  478.25   45.30
  -5   3  13  156.08   17.00
   5   3 -13  146.39   17.20
   5  -3 -13  181.58   17.20
   5  -3 -13  134.39   17.20
  -5  -3  13  168.08   18.00
  -5   3  12  162.28   17.00
   5   3 -12  136.29   17.30
  -5  -3  12  145.99   18.50
   5  -3 -12  137.79   17.20
   5  -3 -12  193.38   17.30
  -5   3  11  134.39   14.80
   5   3 -11  117.49   14.80
   5  -3 -11  112.09   15.00
   5  -3 -11  169.58   15.10
  -5  -3  11  146.69   17.80
   5   3 -10  157.18   18.50
  -5   3  10  162.68   18.30
  -5   3  10  173.68   25.90
  -5  -3  10  155.78   18.90
   5  -3 -10  205.18   18.70
   5  -3 -10  168.08   18.70
   5   3  -9  599.14   66.39
  -5   3   9  708.73   69.49
  -5   3   9  685.13   66.49
   5  -3  -9  607.04   66.59
  -5  -3   9  598.84   66.69
  -5   3   8  122.49   16.80
   5   3  -8  107.29   13.70
  -5   3   8  119.39   13.10
   5  -3  -8  110.79   13.40
   5  -3  -8  141.99   13.60
  -5  -3   8  106.99   13.60
  -5   3   7   62.79   10.50
  -5   3   7   70.39    7.60
  -5   3   7   77.49   25.70
  -5   3   7   57.09    7.60
   5  -3  -7   63.79    8.00
   5  -3  -7   54.09    7.80
  -5  -3   7   49.50    7.90
   5  -3  -7   89.19   10.00
  -5   3   6  136.69   12.90
  -5   3   6  166.88   21.90
  -5   3   6  119.39   15.10
   5  -3  -6   85.99   13.10
  -5  -3   6   90.69   13.30
  -5  -3   6  162.68   18.50
  -5   3   5 1453.55  149.59
  -5   3   5 1378.86  143.69
  -5   3   5 1216.68  145.29
  -5   3   5 1549.54  147.39
  -5  -3   5 1441.76  148.59
  -5   3   4  145.89   15.60
  -5   3   4  154.48   22.40
   5   3  -4  133.69   18.70
  -5   3   4  189.58   20.20
  -5   3   4  139.19   17.40
  -5   3   3 4946.31  458.45
  -5   3   3 4218.78  457.85
  -5   3   3 4465.55  456.25
   5   3  -3 3983.00  457.75
   5  -3  -3 4630.24  456.45
  -5   3   2 2133.39  188.58
  -5   3   2 1635.94  188.08
   5   3  -2 1708.43  188.08
  -5   3   2 1806.42  186.58
   5  -3  -2 1823.02  186.68
   5   3  -1  107.09   12.40
   5   3  -1   87.39   11.40
  -5   3   1   85.49   11.30
  -5   3   1   95.89   12.10
   5  -3  -1  107.99   10.10
   5  -3  -1   79.69   12.80
  -5  -3   1   99.79   12.70
  -5   3   0   14.20    4.50
   5   3   0    9.90    2.00
  -5   3   0   12.80    3.00
   5   3   0    5.70    3.70
  -5  -3   0    8.80    5.00
   5   3   1  169.88   17.70
  -5   3  -1  149.39   19.50
  -5   3  -1  181.78   18.60
   5   3   1  177.18   19.20
  -5  -3  -1  135.99   20.20
   5   3   2   47.60    6.00
  -5   3  -2   61.39    7.10
  -5   3  -2   45.00    8.50
   5   3   2   51.19    8.20
  -5  -3  -2   33.60    8.70
   5   3   3   35.30    7.40
  -5   3  -3   36.20    8.20
   5   3   3   45.60    5.30
   5  -3   3   50.99    8.00
  -5  -3  -3   31.20   10.10
   5   3   4  188.28   22.20
   5   3   4  178.78   18.90
  -5  -3  -4  148.19   25.50
   5   3   5  253.67   31.50
   5   3   5  236.78   27.10
  -5   3  -5  259.67   28.00
  -5  -3  -5  266.07   27.00
   5  -3   5  230.38   27.00
   5  -3   5  314.07   31.30
   5   3   6 2455.05  279.57
   5   3   6 2543.45  275.67
   5   3   6 2359.86  275.97
  -5  -3  -6 2882.41  275.87
  -5  -3  -6 3131.89  275.77
   5  -3   6 2714.43  275.87
  -5   3  -7  415.16   41.90
   5   3   7  358.16   41.90
   5   3   7  370.76   41.40
  -5  -3  -7  416.36   41.70
   5  -3   7  389.16   41.70
  -5  -3  -7  448.66   41.70
   5   3   8   35.10    7.00
  -5   3  -8   46.80    6.60
   5   3   8   48.70    5.80
   5  -3   8   36.30    6.00
  -5  -3  -8   62.79    6.40
  -5  -3  -8   46.50    6.30
   5   3   9    0.40    2.00
  -5  -3  -9   -0.20    2.40
  -5  -3  -9    0.00    2.90
  -5  -3  -9   -0.70    8.80
   5  -3   9    1.50    2.50
  -5   3 -10   41.70    6.60
   5   3  10   43.70    6.00
  -5  -3 -10   44.00    6.40
  -5  -3 -10   54.69    6.80
   5  -3  10   57.29    6.80
  -5   3 -11   21.70    4.60
   5   3  11   20.90    3.80
  -5  -3 -11   27.30    4.60
  -5  -3 -11   36.20    4.80
   5  -3  11   31.50    4.80
  -5   3 -12  270.97   31.50
   5   3  12  287.67   31.20
  -5  -3 -12  298.57   31.40
   5  -3  12  322.17   31.60
  -5  -3 -12  304.37   31.60
  -5   3 -13    1.30    2.70
   5   3  13    1.60    1.90
  -5  -3 -13    3.00    2.50
   5  -3  13    5.80    2.70
  -5  -3 -13    1.50    2.70
   5   3  14   47.40    5.70
  -5   3 -14   52.39    7.10
   5  -3  14   40.00    6.00
  -5  -3 -14   54.29    6.50
  -5   3 -15  369.26   38.70
   5   3  15  348.57   38.50
  -5  -3 -15  402.66   38.80
   5  -3  16   66.09    9.00
  -5  -3 -16   65.99    7.50
  -5   4  16   64.79    6.90
   5   4 -16   56.29    7.70
   5   4 -15   96.79   11.00
  -5   4  15  103.69   10.70
   5  -4 -15   88.99   10.80
   5   4 -14  150.48   16.90
  -5   4  14  163.38   16.70
   5  -4 -14  139.99   16.80
  -5  -4  14  166.08   17.50
  -5   4  13   -2.00    2.10
   5   4 -13   -1.70    3.30
   5  -4 -13    1.30    4.90
   5  -4 -13    3.30    2.50
  -5  -4  13   -0.60    3.60
   5   4 -12   83.09   11.50
  -5   4  12   91.39   10.90
  -5  -4  12  102.59   12.00
   5  -4 -12  110.29   11.90
   5  -4 -12   91.29   11.20
  -5   4  11  134.49   15.20
   5   4 -11  130.59   15.70
   5  -4 -11  181.08   15.90
  -5  -4  11  129.29   15.70
   5  -4 -11  123.69   15.30
   5   4 -10  381.56   40.40
  -5   4  10  417.36   40.30
   5  -4 -10  366.96   40.40
  -5  -4  10  368.86   40.60
   5   4  -9  667.53   72.29
  -5   4   9  753.12   72.29
  -5  -4   9  659.83   72.49
   5  -4  -9  704.53   72.39
  -5   4   8  509.55   58.19
   5  -4  -8  664.63   62.69
  -5  -4   8  512.65   58.89
  -5   4   7    8.10    3.10
  -5   4   7    9.30    3.10
  -5   4   7    7.60    6.10
   5  -4  -7   -3.20   17.40
   5  -4  -7    5.70    2.80
  -5  -4   7    5.00    3.30
   5  -4  -7    2.70    5.20
   5  -4  -7    8.40    4.30
  -5   4   6  671.03   70.09
  -5   4   6  750.32   67.29
  -5   4   6  633.94   67.29
   5  -4  -6  640.84   70.29
   5  -4  -6  605.94   67.29
  -5  -4   6  584.84   67.59
  -5   4   5  375.96   36.20
  -5   4   5  343.37   38.90
  -5   4   5  410.66   50.89
  -5  -4   5  303.27   36.60
   5  -4  -5  292.97   36.80
   5  -4  -5  390.76   37.80
   5   4  -4    8.00    3.50
  -5   4   4    4.20    1.80
   5  -4  -4    5.50    2.90
  -5  -4   4    1.20    3.50
   5  -4  -4    8.40    4.30
  -5  -4   4    7.50    8.30
  -5  -4   4    2.40    6.30
  -5   4   3   86.69   13.80
  -5   4   3   78.59   11.60
  -5   4   3   70.29   16.20
  -5   4   3   79.79    8.80
  -5  -4   3   88.49   16.80
  -5   4   2 1108.09  110.19
  -5   4   2 1044.20  112.29
   5   4  -2  981.10  111.29
  -5   4   2 1174.08  114.59
   5   4  -1  120.99   12.20
  -5   4   1  106.19   13.80
   5  -4  -1   91.39   19.60
  -5  -4   1  105.39   12.80
  -5   4   0 2006.00  207.78
   5   4   0 2206.28  207.68
   5   4   0 2154.18  206.48
  -5  -4   0 1963.20  208.38
   5  -4   0 1698.83  207.88
   5   4   1  174.58   20.60
  -5   4  -1  193.78   19.90
   5   4   1  168.88   18.50
  -5   4  -1  127.39   24.50
  -5  -4  -1  150.78   23.70
  -5   4  -2   25.80    8.00
  -5   4  -2   51.39    7.00
   5   4   2   42.40    8.50
   5   4   2   39.90    5.50
   5  -4   2   41.00    8.80
  -5  -4  -2   25.80   11.60
   5   4   3  661.43   67.09
   5   4   3  621.54   64.69
   5  -4   3  600.74   65.69
  -5  -4  -3  550.64   69.79
   5  -4   3  665.33   66.79
   5   4   4    1.00    2.30
  -5   4  -4    3.40    3.00
   5  -4   4    0.70    2.70
  -5  -4  -4    0.80    2.20
   5   4   5  170.88   19.30
  -5   4  -5  195.58   20.60
   5   4   5  160.78   18.80
   5   4   5  145.59   26.70
  -5  -4  -5  203.48   18.90
   5  -4   5  153.88   18.90
   5   4   6  113.49   13.50
   5   4   6  117.49   14.40
  -5  -4  -6  144.89   13.70
   5  -4   6  118.99   13.90
   5   4   7  234.38   25.10
  -5   4  -7  244.18   26.40
  -5  -4  -7  238.08   25.70
   5  -4   7  231.28   25.50
  -5  -4  -7  245.98   25.50
   5   4   8   52.09    6.90
  -5   4  -8   72.09    8.30
  -5  -4  -8   47.80    7.50
   5  -4   8   55.89    7.30
  -5  -4  -8   55.89    7.20
   5   4   9    0.20    2.00
  -5   4  -9   -2.20    4.30
   5  -4   9    2.10    2.40
  -5  -4  -9    1.30    7.90
  -5  -4  -9    0.70    2.40
  -5  -4  -9   -4.70    4.00
  -5   4 -10   -1.30    3.70
   5   4  10    3.30    2.10
  -5  -4 -10    1.80    8.60
  -5  -4 -10    0.70    4.20
   5  -4  10   -3.60    2.20
  -5  -4 -10    1.40    2.40
  -5   4 -11   93.49   11.00
   5   4  11   84.19   10.00
  -5  -4 -11   93.19   10.50
   5  -4  11   90.19   10.70
  -5  -4 -11   87.19   10.70
   5   4  12  147.29   16.40
  -5   4 -12  142.89   17.00
   5  -4  12  159.78   16.80
  -5  -4 -12  160.18   16.80
   5   4  13  204.78   21.10
  -5   4 -13  191.58   22.50
   5  -4  13  206.18   21.50
   5  -4  13  195.68   23.90
  -5  -4 -13  198.88   21.40
   5   4  14    2.00    1.40
  -5   4 -14   -0.50    2.60
   5  -4  14    1.10    2.40
  -5  -4 -14    2.20    1.90
   5  -4  14   -1.80    4.30
  -5   4 -15    9.80    2.80
   5   4  15   15.00    2.00
  -5   4 -15    7.70    2.80
   5  -4  15    7.50    4.00
  -5  -4 -15   15.60    2.30
  -5   5  15  156.68   16.20
   5  -5 -15  149.29   16.30
  -5   5  14    1.20    1.90
   5   5 -14   10.80    4.20
   5  -5 -14    2.80    2.10
  -5  -5  14    2.20    3.00
  -5   5  13   83.79    9.10
  -5  -5  13   75.09   10.30
   5  -5 -13   73.29    9.20
   5   5 -12    2.00    6.00
  -5   5  12    1.80    2.30
  -5  -5  12    0.50    3.10
   5  -5 -12    2.80    2.40
   5   5 -11   12.40    5.60
  -5   5  11   11.10    3.20
  -5  -5  11   14.50    4.00
   5  -5 -11    9.20    3.20
   5  -5 -11   20.40    4.90
  -5   5  10  387.16   38.50
   5  -5 -10  355.26   38.60
  -5  -5  10  356.36   39.00
  -5   5   9   10.70    3.20
   5  -5  -9    9.30    3.20
   5  -5  -9   17.10   10.30
  -5  -5   9    7.00    3.60
   5  -5  -9   17.10    5.00
  -5   5   8  166.38   20.00
   5  -5  -8  224.08   21.50
  -5  -5   8  164.18   20.40
   5  -5  -8  198.68   25.20
   5  -5  -8  164.58   20.00
  -5   5   7 2264.37  250.47
  -5   5   7 2558.04  250.57
  -5  -5   7 2405.66  250.87
   5  -5  -7 2507.65  250.47
  -5   5   6   66.69    9.00
  -5   5   6   74.99    9.80
   5  -5  -6   82.39   10.50
   5  -5  -6   65.09    9.00
   5  -5  -6   71.99   13.80
  -5   5   5 1202.58  115.29
  -5   5   5 1108.19  118.69
  -5   5   5 1010.30  115.29
   5  -5  -5 1264.47  116.49
   5  -5  -5 1031.00  115.19
   5  -5  -5 1101.49  118.29
  -5  -5   5 1097.49  115.79
  -5   5   4  475.35   49.20
  -5   5   4  381.16   45.70
  -5   5   4  481.95   45.40
   5  -5  -4  398.96   45.30
   5  -5  -4  493.95   46.70
  -5  -5   4  411.76   45.90
   5  -5  -4  388.86   48.40
  -5   5   3   -2.50   19.00
  -5   5   3    9.40    2.60
   5   5  -3    8.80    3.40
  -5   5   3   14.40    5.90
   5  -5  -3    7.20    7.20
  -5  -5   3    6.30    3.80
   5  -5  -3    6.50    4.50
   5  -5  -3    6.80    3.10
   5   5  -2  213.98   20.20
  -5   5   2  205.28   23.10
  -5   5   2  190.08   30.60
   5  -5  -2  167.18   23.70
   5  -5  -2  196.08   21.20
   5  -5  -2  163.88   19.90
  -5  -5   2  156.18   20.50
  -5   5   1 1105.19  129.59
   5   5  -1 1346.67  127.69
  -5   5   1 1302.67  129.89
  -5  -5   1 1390.06  130.19
   5  -5  -1 1038.60  130.19
   5  -5  -1 1224.38  128.49
  -5   5   0  963.00   93.09
   5   5   0  950.00   91.19
  -5   5   0  762.32   93.59
   5  -5   0  832.12   94.29
   5  -5   0  870.51   91.99
   5   5   1    5.90    2.70
  -5   5  -1    1.40    5.30
   5  -5   1   -0.80    3.80
  -5  -5  -1    3.80    6.30
   5  -5   1    2.60    3.20
   5  -5   1    7.60    7.70
   5   5   2   68.59   14.40
   5   5   2   88.99   10.50
  -5  -5  -2   98.99    9.80
   5  -5   2   82.19   15.70
  -5  -5  -2   78.79   11.70
   5  -5   2   78.39   12.00
  -5  -5  -2   96.49   14.50
   5   5   3  222.08   23.60
   5  -5   3  238.38   25.00
   5  -5   3  193.98   23.10
   5  -5   3  217.28   28.60
   5   5   4  256.67   30.00
   5  -5   4  270.67   34.90
   5  -5   4  270.97   29.60
  -5  -5  -4  301.97   30.30
   5  -5   4  289.67   31.40
   5   5   5   -3.00    5.00
   5   5   5    4.30    2.60
   5  -5   5    3.10    4.60
   5  -5   5    0.60    8.50
  -5  -5  -5    0.60    2.10
   5  -5   5    0.20    2.50
  -5  -5  -5   -0.50    5.60
  -5  -5  -5    1.30    3.60
   5   5   6   40.70    6.50
  -5  -5  -6   53.49    9.90
  -5  -5  -6   55.69    6.80
   5  -5   6   51.59    7.20
   5  -5   6   53.89   10.00
  -5  -5  -6   78.49   12.10
   5   5   7  163.58   20.20
   5  -5   7  149.69   26.10
  -5  -5  -7  205.78   20.50
   5  -5   7  175.38   20.60
   5  -5   7  211.78   23.70
  -5  -5  -7  229.98   21.60
   5   5   8    3.70    2.20
   5  -5   8    0.30    9.20
   5  -5   8    4.70    5.40
  -5  -5  -8    0.90    2.20
  -5  -5  -8    3.80    6.40
   5  -5   8   -1.70    2.20
  -5   5  -9   -1.10    5.40
   5   5   9    0.60    2.10
   5  -5   9    0.00    5.40
   5  -5   9    0.30    2.60
  -5  -5  -9    2.50    7.40
  -5  -5  -9    1.60    2.30
   5  -5   9    5.30   10.30
   5   5  10   51.79    6.10
  -5   5 -10   34.40    7.30
  -5  -5 -10   53.99    6.50
   5  -5  10   46.20    6.50
   5  -5  10   51.09    9.90
  -5   5 -11   63.89    9.70
   5   5  11   75.19    8.80
   5  -5  11   76.19    9.30
   5  -5  11   77.99   12.70
  -5  -5 -11   90.09    9.30
   5   5  12  213.88   22.80
  -5   5 -12  201.48   23.40
  -5  -5 -12  227.78   23.00
   5  -5  12  218.18   23.10
   5  -5  12  215.68   25.60
  -5   5 -13   87.79   12.70
   5   5  13  112.79   11.70
  -5  -5 -13  115.39   11.90
   5  -5  13   97.19   14.20
   5  -5  13  113.99   12.00
  -5   5 -14   -0.40    5.00
   5   5  14    2.30    1.40
   5  -5  14    1.40    3.90
   5  -5  14    1.30    1.80
  -5  -5 -14    1.30    1.60
  -5   6  14  268.77   30.20
  -5  -6  14  313.17   30.40
  -5   6  13  319.77   33.00
  -5  -6  13  309.37   33.20
   5  -6 -13  318.37   33.00
  -5   6  12   17.80    3.70
   5  -6 -12   21.00    3.70
  -5  -6  12   27.60    5.80
  -5   6  11  171.88   19.90
  -5  -6  11  183.88   20.50
   5  -6 -11  197.58   20.00
  -5   6  10  153.48   17.50
  -5  -6  10  157.58   18.10
   5  -6 -10  166.48   17.60
  -5   6   9   62.39    9.70
   5  -6  -9   95.99   17.20
  -5  -6   9   86.09   10.90
   5  -6  -9   79.39   10.10
   5  -6  -9   99.69   11.80
  -5   6   8  347.27   40.40
   5  -6  -8  442.26   41.80
  -5  -6   8  350.36   41.00
   5  -6  -8  417.16   44.60
   5  -6  -8  362.16   40.40
  -5   6   7 3534.55  393.76
   5  -6  -7 4294.57  395.06
  -5  -6   7 3535.05  394.26
   5  -6  -7 3841.42  393.76
   5  -6  -7 3951.20  396.96
  -5   6   6 2117.49  238.48
  -5  -6   6 2182.68  238.98
   5  -6  -6 2294.97  238.48
   5  -6  -6 2662.43  239.88
   5  -6  -6 2328.17  241.68
   5  -6  -5  621.84   64.39
   5  -6  -5  593.04   67.89
  -5  -6   5  589.54   65.09
   5  -6  -5  672.13   65.79
  -5   6   4    6.90    5.40
   5   6  -4   16.90    6.60
   5  -6  -4    9.20    7.40
   5  -6  -4    7.20    4.40
  -5  -6   4    7.70    4.10
  -5  -6   4    7.90   10.40
  -5   6   3  244.78   31.00
   5  -6  -3  250.67   27.00
   5  -6  -3  225.58   25.50
  -5  -6   3  256.17   29.90
   5  -6  -3  224.58   29.50
  -5   6   2  237.18   28.40
   5   6  -2  211.08   24.40
  -5  -6   2  250.27   27.50
   5  -6  -2  203.78   23.30
  -5  -6   2  187.98   24.20
  -5   6   1  486.95   51.59
   5   6  -1  407.56   41.70
  -5  -6   1  331.47   41.50
  -5  -6   1  344.97   41.90
   5  -6  -1  353.26   46.50
   5  -6  -1  381.56   42.20
  -5  -6   1  459.55   44.50
  -5   6   0  599.54   56.49
   5   6   0  512.05   53.49
  -5  -6   0  424.06   53.09
   5  -6   0  442.36   57.59
   5  -6   0  521.25   52.69
   5  -6   0  494.05   54.49
  -5  -6   0  522.45   53.49
  -5   6  -1  249.58   27.40
   5  -6   1  208.78   23.40
  -5  -6  -1  213.28   24.60
  -5  -6  -1  244.68   27.50
  -5  -6  -1  166.58   24.30
   5   6   2  209.68   23.80
   5  -6   2  212.28   24.40
  -5  -6  -2  283.97   32.00
  -5  -6  -2  215.78   23.80
  -5  -6  -2  156.58   24.30
   5  -6   2  208.68   22.80
   5  -6   2  202.38   33.60
  -5  -6  -3  657.23   65.99
  -5  -6  -3  668.73   62.19
  -5  -6  -3  489.35   62.89
   5   6   4  136.19   15.00
  -5  -6  -4  125.89   15.80
   5  -6   4  128.59   15.00
  -5  -6  -4  177.98   19.60
   5  -6   4  125.49   17.10
   5  -6   4  113.99   20.90
   5   6   5   91.19   11.60
   5  -6   5  107.59   14.70
   5  -6   5   93.49   18.40
   5  -6   5   86.19   11.80
  -5  -6  -5  107.09   13.10
  -5  -6  -5  129.69   11.60
   5   6   6   12.30    3.20
   5  -6   6   11.70    5.80
   5  -6   6    9.10    3.20
  -5  -6  -6   17.60    4.40
   5  -6   6    9.50    9.10
  -5  -6  -6   21.20    3.10
  -5  -6  -6   16.40    7.00
   5   6   7   37.40    5.50
  -5  -6  -7   43.90    7.10
   5  -6   7   45.60    9.10
  -5  -6  -7   44.30    5.60
   5  -6   7   43.60    6.10
   5  -6   7   27.20   11.30
  -5  -6  -7   68.39   11.40
   5   6   8  158.38   19.40
  -5  -6  -8  213.18   19.60
   5  -6   8  181.38   19.90
   5  -6   8  171.98   22.50
   5   6   9   53.19    6.30
   5  -6   9   44.60    6.50
   5  -6   9   21.20   11.90
  -5  -6  -9   60.39    6.30
   5  -6   9   55.59   10.20
   5   6  10    6.70    2.40
  -5  -6 -10   10.00    2.70
   5  -6  10    8.70    2.80
  -5  -6 -10   18.90    7.90
   5  -6  10    9.00    5.70
   5   6  11   35.40    4.30
   5  -6  11   28.70    7.20
   5  -6  11   32.50    4.70
  -5  -6 -11   30.60    4.30
   5   6  12   30.40    3.60
  -5  -6 -12   31.10    3.80
   5  -6  12   22.30    6.10
   5  -6  12   21.10    3.70
   5   6  13   36.70    4.30
  -5   6 -13   32.50    5.10
   5  -6  13   36.90    4.90
   5  -6  13   34.30    6.60
  -5   7  13   58.09    6.60
  -5   7  12   83.99   10.10
  -5  -7  12  102.19   10.90
   5  -7 -12   89.49    9.90
  -5   7  11   -2.00    2.30
  -5  -7  11   -1.80    2.90
   5  -7 -11    0.30    2.30
  -5   7  10   -2.10    3.20
   5  -7 -10   -1.20    3.10
   5  -7 -10   -6.30   13.00
   5  -7 -10    2.90    3.20
  -5  -7  10    2.20    3.00
  -5   7   9   43.30    6.70
   5  -7  -9   58.79   11.90
   5  -7  -9   49.70    8.00
  -5  -7   9   49.90    7.60
   5  -7  -9   59.09    7.00
  -5   7   8    7.40    3.30
  -5  -7   8   -4.20    3.20
   5  -7  -8   -2.20    7.90
   5  -7  -8    2.60    3.50
   5  -7  -8    3.10    3.10
  -5   7   7   99.89   13.20
   5  -7  -7  113.39   17.60
   5  -7  -7  124.59   14.30
  -5  -7   7   93.39   13.80
   5  -7  -7  125.49   13.00
  -5   7   6    3.70    4.60
   5  -7  -6    4.00    5.10
  -5   7   5  200.38   24.90
   5  -7  -5  249.78   25.80
   5  -7  -5  211.98   28.40
  -5  -7   5  237.68   25.40
   5  -7  -4  121.69   15.10
  -5  -7   4  123.59   14.90
   5  -7  -4  116.89   18.50
  -5  -7   3  671.53   79.49
   5  -7  -3  729.83   82.89
   5  -7  -3  759.82   80.19
  -5  -7   3  874.91   82.09
   5  -7  -2  319.97   36.30
  -5  -7   2  386.66   38.70
  -5  -7   2  308.17   35.80
   5  -7  -2  307.67   39.20
  -5  -7   1   -9.90    5.60
  -5  -7   1    4.70    4.50
  -5  -7   1    2.70    6.90
   5  -7  -1    5.30    4.00
   5  -7  -1    5.00    6.80
  -5  -7   0   11.20    5.70
   5  -7   0   17.40    5.30
  -5  -7   0   17.90    5.50
  -5  -7   0   27.60    8.40
   5  -7   0   11.70    8.20
   5  -7   1  407.36   46.20
  -5  -7  -1  422.16   45.50
   5  -7   1  427.06   49.99
   5  -7   1  515.75   44.90
  -5  -7  -1  351.46   45.40
   5  -7   2   58.39    7.40
   5  -7   2   49.40   12.70
  -5  -7  -2   57.89    8.50
  -5  -7  -2   50.79   11.00
   5  -7   2   54.49    9.50
   5  -7   3   27.00    6.90
  -5  -7  -3   25.80    5.70
   5  -7   3   25.90   10.40
  -5  -7  -3   34.20    8.90
   5  -7   3   27.40    4.70
   5  -7   4   22.10    6.70
   5  -7   4   33.20   10.80
  -5  -7  -4   21.00    5.50
   5  -7   4   28.40    4.70
  -5  -7  -4   38.70    9.20
   5   7   5  269.17   26.80
   5  -7   5  229.48   26.90
   5  -7   5  229.78   29.20
   5   7   6   59.99    7.50
   5  -7   6   66.39   11.20
   5  -7   6   42.30   12.30
  -5  -7  -6   63.59    9.10
  -5  -7  -6   81.09    7.80
   5  -7   6   61.99    8.20
   5   7   7   95.79   10.80
   5  -7   7   89.09   11.10
   5  -7   7   82.39   13.80
  -5  -7  -7  106.79   10.80
   5   7   8   -3.30    2.20
   5  -7   8    1.30    5.10
   5  -7   8    1.30    2.40
  -5  -7  -8    0.70    2.30
  -5  -7  -8    3.70    6.10
   5  -7   8   -3.70    8.50
   5   7   9  101.99   10.30
   5  -7   9   85.49   13.20
  -5  -7  -9   87.29   10.80
   5  -7   9   92.99   10.80
   5   7  10   40.30    4.30
  -5  -7 -10   29.00    4.10
   5  -7  10   24.60    6.60
  -5   7 -11   37.10    6.20
   5   7  11   36.50    4.60
   5  -7  11   23.90    6.40
  -5  -7 -11   37.40    4.70
   5  -7  11   49.00    5.20
   5   7  12   14.70    2.60
   5  -7  12   15.50    4.50
   5  -7  12   17.60    2.60
  -5   8  11   63.69    7.30
  -5   8  10   18.50    3.50
  -5  -8  10   25.00    4.30
  -5   8   9    7.80    3.20
   5  -8  -9    5.30    3.10
   5  -8  -9   18.70   10.40
  -5  -8   9    8.50    3.30
  -5   8   8  112.29   13.60
  -5  -8   8  107.79   14.20
   5  -8  -8  120.59   14.20
   5  -8  -8  135.59   17.80
  -5   8   7  229.78   29.30
  -5  -8   7  275.57   29.90
   5  -8  -7  316.27   32.60
   5  -8  -7  276.07   30.10
  -5   8   6  268.27   31.80
   5  -8  -6  304.37   32.40
  -5  -8   6  310.67   32.20
   5  -8  -6  299.87   34.90
   5  -8  -5  270.57   32.30
   5  -8  -5  258.27   29.40
  -5  -8   5  271.97   29.10
   5  -8  -4   30.40    9.20
  -5  -8   4   36.90    6.50
   5  -8  -4   35.60    6.50
  -5  -8   3   28.20    6.00
   5  -8  -3   22.50    5.40
  -5  -8   3   22.70    8.30
  -5  -8   2    5.90    6.70
   5  -8  -2    5.00    6.80
  -5  -8   2    2.80    5.00
   5  -8  -2    6.50    4.00
   5  -8  -1   25.80    6.20
  -5  -8   1   41.60    9.20
   5  -8  -1   30.10   10.10
  -5  -8   1   21.40    6.80
   5  -8   0   14.40    8.00
  -5  -8   0   18.60    7.30
   5  -8   0    9.10    4.40
  -5  -8   0    3.10    5.00
  -5  -8   0    8.60    5.90
   5  -8   1    4.20    7.40
  -5  -8  -1    3.70    4.70
  -5  -8  -1    5.30    6.20
   5  -8   1    4.90    4.40
   5  -8   2  180.18   22.10
   5  -8   2  213.18   20.90
  -5  -8  -2  183.68   21.20
   5  -8   2  176.48   25.80
   5  -8   3   17.40    5.60
   5  -8   3   13.90    8.70
  -5  -8  -3   16.40    6.70
  -5  -8  -3    9.20    4.70
   5  -8   3   12.10    3.90
   5  -8   4    2.20    7.40
   5  -8   4    3.70    3.10
   5  -8   4   -0.10    4.50
  -5  -8  -4   -1.00    5.00
  -5  -8  -4   -1.80    3.80
   5  -8   5  105.79   15.20
   5  -8   5   80.39   17.30
  -5  -8  -5  120.69   13.60
   5  -8   5  130.19   12.90
   5   8   6  145.89   14.40
   5  -8   6  120.89   16.40
   5  -8   6   92.79   18.30
   5  -8   6  153.38   14.60
   5   8   7    4.40    3.00
  -5  -8  -7   17.90    6.80
   5  -8   7    2.70    8.20
   5  -8   7    3.30    4.80
   5  -8   7    5.70    2.70
   5   8   8   12.80    3.00
   5  -8   8    8.70    5.00
  -5  -8  -8   30.60    8.00
   5  -8   8    1.40   11.70
   5  -8   8   11.30    3.00
   5   8   9  147.09   16.30
   5  -8   9  187.48   16.70
   5  -8   9  124.29   17.90
   5   8  10   54.79    6.20
   5  -8  10   43.00    8.30
   5  -8  10   58.39    6.60
  -5  -9   9  211.48   22.40
   5  -9  -8    5.60    6.20
   5  -9  -8    4.40    2.70
  -5  -9   8    2.70    2.80
   5  -9  -7   28.60    7.40
   5  -9  -7   23.40    4.50
  -5  -9   7   17.70    4.30
   5  -9  -6   44.00    6.40
  -5  -9   6   32.90    5.70
   5  -9  -6   40.40    8.20
   5  -9  -5    6.10    6.00
  -5  -9   5    3.60    3.70
   5  -9  -5    7.40    5.20
   5  -9  -4   32.10    5.90
   5  -9  -4   33.50    8.60
  -5  -9   4   30.80    6.10
   5  -9  -3    1.20    5.90
  -5  -9   3    5.00    8.30
   5  -9  -3    1.10    3.00
  -5  -9   3   -2.80    4.40
  -5  -9   2   10.10    5.40
   5  -9  -2   22.50    8.00
   5  -9  -2   14.50    4.40
   5  -9  -1   97.09   15.80
   5  -9  -1   81.99   11.40
   5  -9   0  108.59   17.00
   5  -9   0   95.89   13.00
   5  -9   1   81.99   15.30
   5  -9   1   74.29   10.70
   5  -9   2   18.80    5.00
   5  -9   2   11.90    7.70
  -5  -9  -3    2.60    5.40
   5  -9   3   -3.30    7.00
   5  -9   3    2.10    3.80
   5  -9   4   12.30    7.90
  -5  -9  -4   24.60   11.70
   5  -9   4   13.30    5.10
   5  -9   4   19.80    5.90
  -5  -9  -5    8.10    5.70
   5  -9   5    0.00    4.10
   5  -9   5    1.50    3.50
   5  -9   5    3.50    6.90
   5  -9   6  136.29   15.80
  -5  -9  -7    2.00    5.20
   5  -9   7    0.00    2.80
   5  -9   7    0.60    3.90
   5 -10  -5   31.40    6.40
   5 -10  -5   24.00    4.50
   5 -10  -4    1.40    2.20
   5 -10  -4    0.70    5.30
   5 -10  -3   36.90    5.90
   5 -10  -3   40.70    7.90
   5 -10  -2   -0.50    4.90
   5 -10  -2    3.60    3.10
   5 -10  -1   26.10    7.10
   5 -10  -1   30.90    5.20
   5 -10   0  109.49   14.20
   5 -10   0   80.69   11.00
   5 -10   1   11.50    3.90
   5 -10   1   19.90    6.80
   5 -10   2   89.49   11.80
   5 -10   2  110.99   15.00
   5 -10   3   72.59   12.10
   5 -10   3   84.39   11.30
   6   0 -17   -0.60    1.80
   6   0 -16    1.80    1.90
   6   0 -16   -4.00    5.80
   6   0 -15    4.70    5.30
   6   0 -15   -1.70    2.00
   6   0 -14   21.50    6.50
   6   0 -14   32.90    4.50
   6   0 -13    2.60    5.60
  -6   0  13    5.50    6.30
  -6   0  12   29.10    4.90
   6   0 -12   23.30    4.20
   6   0 -12   26.90    5.70
   6   0 -11    0.90    2.40
  -6   0  11   -3.40    3.30
   6   0 -11   -0.10    6.80
   6   0 -10   27.20    4.80
   6   0 -10   37.70    6.50
  -6   0  10   48.90    5.80
   6   0  -9    1.50    2.30
  -6   0   9    1.50    2.90
   6   0  -9    7.10    5.30
  -6   0   9    3.10    3.00
   6   0  -8    7.70    2.80
  -6   0   8   11.50    3.50
  -6   0   8   10.60    3.60
  -6   0   8  -23.40   19.90
  -6   0   8   17.60    3.70
  -6   0   8   12.50   13.80
  -6   0   7   -1.20    2.10
  -6   0   7    2.90   13.40
  -6   0   7  -12.50   10.20
  -6   0   6    4.00    7.00
   6   0  -5    2.30    5.70
  -6   0   5    0.30    1.50
  -6   0   5    1.70    2.40
  -6   0   5   -1.00    4.70
   6   0  -4  119.89   15.00
   6   0  -4  155.98   17.30
  -6   0   3    0.20    1.30
  -6   0   3    2.60    2.90
   6   0  -3    0.00    1.50
   6   0  -3    0.30    2.30
   6   0  -3    0.70    3.80
   6   0  -2  283.87   34.50
   6   0  -2  322.87   35.60
  -6   0   2  378.46   35.10
   6   0  -1   -0.10    2.70
  -6   0   1    0.60    1.30
  -6   0   1   -0.60    2.30
   6   0  -1   -0.10    2.20
  -6   0   0    1.20    2.60
   6   0   0   -2.10    2.50
   6   0   0    0.90    2.20
  -6   0   0    0.70    1.30
  -6   0  -1    0.60    1.40
   6   0   1   -1.00    2.30
   6   0   1    2.10    2.40
  -6   0  -1    0.10    3.10
  -6   0  -2  798.02   84.39
   6   0   2  756.42   81.79
   6   0   2  887.01   83.69
  -6   0  -2  755.62   82.89
  -6   0  -3   -0.20    1.50
   6   0   3    0.50    0.80
   6   0   3   -0.10    3.10
  -6   0  -3   -2.00    5.00
  -6   0  -4   -2.10    6.60
   6   0   4    6.10    1.40
   6   0   4    6.20    4.90
   6   0   5    0.30    1.50
   6   0   5   -4.10    5.50
  -6   0  -5   -3.80    8.60
  -6   0  -6    8.90   12.00
   6   0   6   -5.80    7.80
   6   0   6    0.30    1.70
   6   0   7    3.50   12.20
   6   0   7   -5.00    2.30
   6   0   7   -1.50    2.20
   6   0   8   39.00    5.70
   6   0   8   24.90    5.20
   6   0   8   39.60    4.70
  -6   0  -8   29.50    7.70
  -6   0  -8   33.00    5.00
  -6   0  -9    2.50    4.40
   6   0   9   -0.30    5.00
   6   0   9    0.30    3.60
  -6   0  -9   -2.20    2.50
   6   0   9    1.80    2.30
   6   0  10  985.80   91.09
  -6   0 -10  770.72   91.29
  -6   0 -10  885.81   91.89
   6   0  11   -0.20    2.80
   6   0  11    0.60    4.60
  -6   0 -11    1.90    2.60
  -6   0 -11    4.60    4.20
  -6   0 -12  496.85   51.99
  -6   0 -13   -2.40    4.70
  -6   0 -13    0.30    2.30
  -6   0 -13   -0.40    4.20
  -6   0 -14    9.70    3.70
  -6   0 -14   20.00    4.80
  -6   0 -14   16.50    3.10
  -6   0 -15    0.20    1.90
  -6   0 -15    0.40    4.10
  -6   0 -15   -7.20    4.70
  -6   0 -16    2.80    1.50
   6   1 -17    2.10    1.90
   6  -1 -17    6.30    5.30
   6   1 -16    2.90    2.00
   6  -1 -16    5.20    3.70
   6  -1 -16    3.30    2.00
  -6   1  15    4.20    3.20
   6   1 -15    2.60    2.20
   6  -1 -15    2.50    2.30
   6  -1 -15    9.30    5.90
   6   1 -14    4.70    2.40
  -6   1  14    4.50    3.10
   6  -1 -14    4.80    2.40
   6  -1 -14    0.80    3.80
  -6   1  13   -2.50    3.70
   6   1 -13   -1.10    2.30
   6  -1 -13   -2.60    3.60
   6  -1 -13   -1.10    2.30
  -6   1  12    4.50    2.70
   6   1 -12    0.80    2.40
   6  -1 -12    2.20    2.40
   6  -1 -12    1.30    3.80
   6   1 -11   54.59    7.60
  -6   1  11   69.99    8.10
   6  -1 -11   60.69    7.60
  -6  -1  11   96.19    9.10
   6  -1 -11   44.50    8.10
   6   1 -10    0.20    2.50
  -6   1  10    2.70    3.00
  -6  -1  10   -0.30    4.60
   6  -1 -10    0.30    3.80
  -6   1   9  118.89   12.90
   6   1  -9  106.89   12.20
  -6   1   9  104.59   12.40
   6  -1  -9   94.59   12.90
  -6  -1   9  150.48   13.50
   6  -1  -9  107.09   12.20
  -6  -1   9  103.59   14.40
  -6  -1   9  102.49   12.50
  -6   1   8   12.30    3.40
  -6   1   8   23.70    5.00
  -6   1   8   10.00   25.40
  -6   1   8   36.60   17.00
   6  -1  -8   12.50    3.00
   6  -1  -8   10.10    4.30
  -6  -1   8   13.90    6.90
  -6  -1   8   14.00    3.40
  -6   1   7   83.59    9.80
  -6   1   7   75.99   20.90
  -6   1   7  108.59   17.10
   6  -1  -7   77.79    9.30
  -6  -1   7   75.39    9.90
  -6  -1   7   96.99   15.10
  -6   1   6   12.20    3.30
  -6   1   6   13.80    8.30
  -6  -1   6    9.40    2.60
  -6  -1   6    9.70    6.50
  -6   1   5   20.30    4.00
   6   1  -5    8.70    6.90
  -6   1   5   15.00    6.60
  -6  -1   5   17.80    5.40
  -6  -1   5   10.00    3.20
   6  -1  -5   15.50    7.30
  -6  -1   5   20.70    3.80
  -6   1   4    1.10    4.10
   6   1  -4    2.50    2.30
   6   1  -4   -1.70    4.30
  -6   1   4    6.00    2.20
   6  -1  -4   -2.20    4.60
  -6  -1   4    5.70    2.10
  -6  -1   4    4.10    2.20
  -6  -1   4    9.90    3.90
  -6   1   3   34.50    5.70
  -6   1   3   31.10    6.10
   6   1  -3   30.20    5.20
   6   1  -3   31.50    6.40
   6  -1  -3   36.00    4.50
  -6  -1   3   23.50    5.50
   6  -1  -3   17.30    6.20
  -6  -1   3   39.40    5.00
  -6   1   2    3.40    2.80
   6   1  -2    3.70    2.10
  -6   1   2    5.60    2.10
   6   1  -2    4.40    3.20
   6  -1  -2   10.90    4.10
   6  -1  -2    3.00    1.50
   6  -1  -2    1.90    2.80
  -6  -1   2    2.10    2.70
  -6  -1   2    3.20    1.70
   6   1  -1   38.80    6.40
  -6   1   1   35.60    5.80
   6  -1  -1   33.40    3.90
   6  -1  -1   27.20    6.00
  -6  -1   1   33.30    5.10
   6  -1  -1   30.50    6.10
  -6  -1   1   43.90    6.70
  -6   1   0  120.79   13.80
   6   1   0  131.99   13.80
   6  -1   0  131.09   14.10
  -6  -1   0   97.29   12.90
   6  -1   0  119.29   11.80
   6  -1   0   92.19   13.40
  -6  -1   0  119.59   14.30
   6   1   1   19.70    4.80
  -6   1  -1   35.00    6.20
   6   1   1   21.00    2.80
   6   1   1   28.80    4.90
   6  -1   1   23.50    4.80
  -6  -1  -1   17.00    5.30
   6  -1   1   19.30    2.40
   6  -1   1   19.60    4.80
  -6   1  -2   14.40    3.00
   6   1   2   12.30    3.90
   6   1   2   13.60    2.00
  -6   1  -2    4.10    4.70
   6  -1   2   13.30    4.00
   6  -1   2   12.20    1.60
  -6  -1  -2   11.80    5.50
   6   1   3  193.88   21.70
   6   1   3  200.58   23.50
  -6   1  -3  228.78   22.70
  -6   1  -3  235.68   26.50
  -6  -1  -3  178.08   24.90
   6  -1   3  208.48   21.30
   6  -1   3  187.78   23.30
   6   1   4   -0.50    4.50
  -6   1  -4   13.30    7.10
   6   1   4    8.40    1.70
  -6   1  -4    3.70    2.30
  -6  -1  -4    3.60    7.10
   6  -1   4    1.30    4.40
   6  -1   4    3.10    1.00
   6   1   5  348.77   41.20
   6   1   5  373.96   38.30
  -6   1  -5  354.96   43.80
  -6  -1  -5  323.87   43.60
   6  -1   5  374.56   41.10
   6  -1   5  391.76   38.00
   6   1   6  161.48   24.40
   6   1   6  171.98   18.60
   6   1   6  194.88   18.40
  -6   1  -6  152.08   27.00
   6  -1   6  165.98   23.80
  -6  -1  -6  184.08   18.80
   6  -1   6  170.28   18.30
  -6  -1  -6  136.29   26.20
   6   1   7    3.50    2.50
  -6   1  -7    0.50    3.00
   6   1   7    0.70    1.90
   6   1   7    7.30   15.70
   6  -1   7    1.10    2.30
  -6  -1  -7   -1.90   20.70
  -6  -1  -7   -0.20    2.30
   6  -1   7   -2.50    2.70
  -6  -1  -7    3.60    3.50
   6  -1   7    2.00    3.10
  -6   1  -8    1.00    2.70
   6   1   8    3.30    3.50
   6   1   8    4.00    2.20
   6   1   8  -31.20   24.90
  -6  -1  -8   24.90   35.90
  -6  -1  -8   -0.50    2.50
   6  -1   8    2.10    3.20
  -6  -1  -8   10.30    3.60
   6  -1   8    2.70    2.80
   6   1   9  342.57   35.80
  -6   1  -9  336.37   37.10
  -6   1  -9  299.67   36.00
  -6  -1  -9  320.97   36.30
   6  -1   9  411.66   36.00
  -6  -1  -9  301.87   36.70
   6  -1   9  370.26   36.20
  -6   1 -10  193.88   22.50
  -6   1 -10  203.08   23.80
   6   1  10  218.78   22.20
  -6  -1 -10  186.68   22.40
   6  -1  10  239.78   22.80
  -6  -1 -10  207.58   22.90
  -6   1 -11  323.67   36.00
   6   1  11  366.96   35.60
  -6   1 -11  320.57   36.70
  -6  -1 -11  351.06   36.30
  -6  -1 -11  332.17   36.10
  -6  -1 -11  299.57   35.80
   6  -1  11  382.26   36.20
  -6   1 -12  656.73   67.19
   6  -1  12  679.83   67.59
  -6  -1 -12  588.84   66.19
   6   1  13   27.10    3.80
  -6   1 -13   20.00    3.90
  -6  -1 -13   22.10    4.00
  -6  -1 -13   28.20    4.90
  -6  -1 -13   28.80    5.30
  -6   1 -14   28.20    4.50
  -6   1 -14   39.70    5.30
   6   1  14   44.60    5.20
  -6  -1 -14   23.50    4.40
  -6  -1 -14   53.09    6.10
  -6  -1 -14   22.10    6.30
  -6   1 -15    3.80    3.20
  -6   1 -15    2.70    2.00
  -6  -1 -15    6.20    2.90
  -6  -1 -15    0.30    1.90
  -6   1 -16   25.80    3.50
  -6  -1 -16   34.80    5.10
  -6  -1 -16   24.00    3.60
   6   2 -17   14.80    2.60
   6  -2 -17   19.10    3.70
  -6   2  16   11.30    2.70
   6   2 -16    9.70    2.60
   6  -2 -16    9.60    3.20
   6  -2 -16   14.70    2.80
  -6   2  15   24.80    4.50
   6   2 -15   22.40    3.70
   6  -2 -15   20.90    3.90
   6  -2 -15   47.20    7.50
  -6   2  14    3.50    2.40
   6   2 -14    2.10    2.40
   6  -2 -14   -4.40    3.10
   6  -2 -14    1.90    2.40
   6   2 -13  127.99   15.60
  -6   2  13  157.78   15.70
   6  -2 -13  132.09   16.10
   6  -2 -13  152.08   15.80
   6   2 -12   41.90    5.80
  -6   2  12   44.30    5.90
   6  -2 -12   41.00    6.30
  -6  -2  12   48.70    7.60
   6  -2 -12   35.80    5.70
   6   2 -11   84.29   10.90
  -6   2  11  109.09   11.00
   6  -2 -11   82.29   11.30
   6  -2 -11  105.59   11.00
  -6  -2  11   86.39   11.70
   6   2 -10   51.39    8.70
  -6   2  10   77.89    8.70
  -6   2  10   95.89   21.40
  -6  -2  10   64.29    9.20
   6  -2 -10   77.09    8.90
   6  -2 -10   76.69    9.30
   6   2  -9   31.50    5.30
  -6   2   9   40.10    5.40
  -6   2   9   44.00    8.80
   6  -2  -9   43.10    5.50
  -6  -2   9   28.60    6.00
   6  -2  -9   33.70    5.80
   6  -2  -9   52.49    7.60
  -6   2   8  -11.70   28.50
  -6   2   8   13.50    5.10
  -6   2   8   11.80    3.10
  -6   2   8   36.80   21.20
   6  -2  -8   13.10    3.20
   6  -2  -8   16.50    5.70
  -6  -2   8   15.80    3.50
   6  -2  -8    8.70    3.50
  -6   2   7   50.09    6.60
  -6   2   7   57.29   22.00
  -6   2   7   61.99    8.80
  -6   2   7   67.09   16.50
  -6  -2   7   47.70    6.90
   6  -2  -7   50.59    7.00
   6  -2  -7   45.50    6.60
  -6   2   6   66.49   18.80
  -6   2   6   67.39    9.50
  -6   2   6   69.79   15.40
  -6  -2   6   62.19   11.70
  -6  -2   6   66.39   16.70
  -6   2   5    9.80    7.80
   6   2  -5    4.80    2.70
   6   2  -5    6.60    7.10
  -6   2   5    6.60    2.90
  -6  -2   5    3.70    5.20
   6  -2  -5    3.90    7.40
   6   2  -4  241.28   30.10
  -6   2   4  293.67   30.20
   6   2  -4  254.57   27.90
  -6   2   4  270.07   28.40
  -6  -2   4  209.38   27.70
   6  -2  -4  218.58   30.30
  -6  -2   4  320.27   29.50
  -6   2   3   81.59   10.50
   6   2  -3   59.99   11.80
  -6   2   3   92.69   11.90
   6   2  -3  104.79   10.60
   6  -2  -3   71.09    9.60
   6  -2  -3   75.39   13.00
  -6  -2   3   95.79   11.80
  -6   2   2  197.78   21.00
   6   2  -2  174.28   21.90
  -6  -2   2  166.58   21.20
   6  -2  -2  182.78   19.80
  -6  -2   2  208.68   21.70
  -6   2   1   27.00    4.50
   6   2  -1   24.60    5.80
   6   2  -1   34.60    5.20
   6  -2  -1   24.50    3.20
   6  -2  -1   17.90    5.80
  -6  -2   1   21.90    5.70
  -6   2   0   20.30    3.50
  -6   2   0   17.40    4.60
   6   2   0   15.60    4.30
   6  -2   0   12.50    1.70
   6   2   1   98.49   10.30
   6   2   1   78.39   11.70
  -6   2  -1   98.39   12.70
   6  -2   1  102.19   12.30
   6   2   2    1.20    3.30
   6   2   2    0.90    1.20
  -6   2  -2   -0.70    4.70
  -6   2  -2    5.90    2.10
   6  -2   2   -1.40    3.40
  -6  -2  -2   -2.90    5.60
  -6   2  -3    1.80    1.80
   6   2   3    4.70    4.30
  -6   2  -3    0.40    6.50
   6   2   3    1.20    1.30
   6  -2   3   -2.30    4.20
  -6  -2  -3    9.40    6.90
   6   2   4  137.59   15.10
   6   2   4  148.49   19.00
  -6   2  -4  146.69   16.20
  -6   2  -4  117.39   20.60
  -6  -2  -4   92.19   19.50
   6  -2   4  177.58   18.80
   6   2   5  517.45   51.69
  -6   2  -5  423.26   48.40
  -6   2  -5  454.15   52.29
   6   2   5  476.55   47.50
  -6  -2  -5  416.26   53.39
   6   2   6   63.69   15.70
   6   2   6   66.19    8.60
   6   2   6   72.39    8.20
  -6  -2  -6   61.89   20.70
  -6  -2  -6   73.69    8.90
   6  -2   6   67.09    8.70
  -6  -2  -6   76.49    8.70
  -6  -2  -6   88.59    8.90
   6   2   7  143.99   15.00
   6   2   7  108.69   25.20
   6   2   7  118.29   15.60
  -6  -2  -7  153.28   15.60
  -6  -2  -7  154.28   15.60
  -6  -2  -7   74.69   30.80
  -6  -2  -7  146.09   15.30
   6  -2   7  142.99   15.40
   6   2   8  290.27   30.70
   6   2   8  230.98   31.40
  -6   2  -8  291.47   31.10
   6  -2   8  307.07   31.10
  -6  -2  -8  291.17   30.90
  -6  -2  -8  315.97   31.30
  -6  -2  -8  329.27   31.20
   6   2   9    0.80    5.50
   6   2   9    4.90    2.20
   6  -2   9    3.40    2.90
  -6  -2  -9    5.30    3.80
  -6  -2  -9    6.00    2.70
  -6  -2  -9    8.10    3.30
  -6   2 -10    6.40    3.00
   6   2  10    0.10    2.00
  -6  -2 -10    3.50    2.60
   6  -2  10    2.00    2.70
  -6  -2 -10    2.30    3.10
  -6  -2 -10   -1.90    4.10
   6   2  11  321.47   33.50
  -6   2 -11  320.57   33.90
  -6  -2 -11  287.17   33.70
  -6  -2 -11  326.77   34.00
  -6  -2 -11  315.87   34.20
   6  -2  11  347.77   34.00
  -6   2 -12   60.69    8.00
   6   2  12   66.39    7.40
  -6  -2 -12   72.69    8.50
  -6  -2 -12   49.70    7.60
   6  -2  12   66.99    8.30
   6   2  13   15.30    2.70
  -6   2 -13    8.70    3.00
  -6  -2 -13    7.70    2.80
  -6  -2 -13   17.20    3.50
   6  -2  13   11.70    3.80
  -6   2 -14    7.00    2.50
   6   2  14    7.60    2.90
  -6  -2 -14    4.00    2.40
  -6  -2 -14    8.60    3.00
  -6   2 -15  120.89   14.20
  -6   2 -15  141.39   14.00
  -6  -2 -15  154.28   14.20
  -6  -2 -15  107.89   13.80
  -6   2 -16   48.80    5.90
   6   3 -16    1.10    2.10
  -6   3  16    4.90    2.50
   6  -3 -16    0.90    2.30
  -6   3  15   30.90    3.90
   6   3 -15   30.70    4.30
   6  -3 -15   17.70    4.10
   6  -3 -15   26.20    4.30
   6   3 -14   -4.10    2.60
  -6   3  14   -0.40    2.10
   6  -3 -14   -0.10    2.80
   6  -3 -14   -0.80    2.70
   6   3 -13   83.79    9.90
  -6   3  13   88.29    9.90
   6  -3 -13   94.69   10.10
  -6  -3  13   77.19   10.50
   6  -3 -13   75.09   10.10
   6   3 -12   41.60    6.50
   6  -3 -12   76.09    9.60
  -6  -3  12   47.30    9.00
   6   3 -11  122.39   14.70
  -6   3  11  136.39   14.60
  -6  -3  11  130.89   15.60
   6  -3 -11  117.79   14.80
   6  -3 -11  148.49   14.90
  -6   3  10   33.40    4.70
   6   3 -10   25.70    4.70
   6  -3 -10   44.40    5.10
  -6  -3  10   24.30    5.30
   6  -3 -10   18.50    4.70
  -6   3   9   96.49   11.40
  -6   3   9  122.99   17.10
   6   3  -9   85.39   11.50
   6  -3  -9  118.59   11.80
   6  -3  -9   92.49   11.70
  -6  -3   9   87.09   12.60
  -6   3   8   73.09   12.80
   6   3  -8   57.19    7.80
  -6   3   8   63.69    7.70
   6  -3  -8   76.99    8.10
   6  -3  -8   58.29    7.80
  -6  -3   8   58.49    7.80
  -6  -3   8   45.60    8.00
  -6   3   7   17.90    3.60
  -6   3   7   17.90    5.80
  -6   3   7  -19.50   36.90
  -6  -3   7   16.50    4.20
  -6  -3   7   19.50    3.80
  -6  -3   7   -1.30   14.30
   6  -3  -7   13.50    3.70
   6  -3  -7   17.10    4.10
  -6   3   6    3.20    3.00
  -6   3   6   11.30   22.00
  -6   3   6  -23.60   19.30
  -6  -3   6   -8.70    9.70
  -6  -3   6    3.60    3.60
  -6  -3   6    1.70    3.00
  -6   3   5   58.29   18.10
  -6   3   5   58.29    9.30
  -6   3   5   77.89   14.10
  -6  -3   5   71.89   11.40
   6  -3  -5   47.40    7.30
   6   3  -4   25.60    9.80
  -6   3   4   44.50    7.80
  -6   3   4   49.50   10.00
   6   3  -4   53.99    7.60
   6  -3  -4   33.30   11.40
  -6  -3   4   68.79    9.80
   6   3  -3   41.10    8.60
  -6   3   3   36.60    8.00
  -6   3   3   33.70    6.40
  -6  -3   3   42.70    8.00
   6  -3  -3   35.70    5.20
   6  -3  -3   22.60    8.90
  -6  -3   3   42.00    5.50
  -6   3   2  586.14   59.19
   6   3  -2  532.65   59.19
  -6   3   2  577.24   58.69
   6  -3  -2  520.75   56.99
   6  -3  -2  445.46   59.79
  -6  -3   2  633.44   59.49
  -6  -3   2  568.04   57.69
  -6   3   1  211.78   22.20
  -6   3   1  206.18   21.20
   6   3  -1  186.28   22.00
   6  -3  -1  164.38   22.90
  -6  -3   1  167.78   22.40
   6  -3  -1  172.88   19.70
   6   3   0   26.40    3.80
  -6   3   0   20.50    6.40
   6   3   0   26.00    6.80
  -6   3   0   29.90    5.00
   6  -3   0   28.60    7.30
  -6   3  -1    2.60    5.40
   6   3   1    0.20    1.50
   6   3   1    1.50    4.40
  -6   3  -1    0.90    1.80
  -6  -3  -1    5.30    4.00
  -6  -3  -1    1.00    6.40
   6  -3   1    1.40    5.10
   6   3   2   33.30    6.80
   6   3   2   28.30    3.90
  -6   3  -2   32.20    8.20
   6  -3   2   25.10    6.80
  -6  -3  -2   10.30    8.50
  -6  -3  -2   23.50    5.10
   6   3   3   20.50    6.80
   6   3   3   33.40    4.30
   6  -3   3   25.50    8.40
   6   3   4   61.69    8.40
  -6   3  -4   82.59    9.80
   6   3   4   52.49   12.70
  -6   3  -4   56.59   13.80
  -6  -3  -4   58.49   15.40
   6  -3   4   68.79   12.20
  -6  -3  -4   91.79    9.80
  -6   3  -5    2.20    3.10
   6   3   5    3.70    2.00
   6   3   5    8.40   10.10
   6   3   5    0.80    2.40
  -6  -3  -5   -1.40    3.90
  -6  -3  -5    1.10   15.30
   6   3   6  139.59   17.80
   6   3   6  149.88   17.10
  -6  -3  -6  162.98   17.80
   6  -3   6  152.98   17.40
  -6  -3  -6  210.38   18.40
  -6  -3  -6  171.88   17.50
   6   3   7   17.20    3.00
   6   3   7   20.90    4.70
  -6   3  -7   11.80    4.40
   6  -3   7   15.30    3.30
  -6  -3  -7   11.00    5.30
  -6  -3  -7   19.60    3.50
  -6  -3  -7   20.00    3.80
   6   3   8   33.20    8.20
  -6   3  -8   67.79    7.80
   6   3   8   59.49    7.70
   6  -3   8   65.69    8.10
  -6  -3  -8   70.09    7.70
  -6  -3  -8   47.30    8.60
  -6  -3  -8   60.69    7.30
  -6   3  -9   -1.20    3.30
   6   3   9   -2.10    1.80
  -6  -3  -9    2.40    6.70
  -6  -3  -9   -3.60    8.70
   6  -3   9    1.10    2.50
  -6  -3  -9    1.90    2.70
  -6  -3  -9    0.50    2.70
   6   3  10   16.60    3.00
  -6   3 -10   10.10    3.90
   6  -3  10   14.10    3.60
  -6  -3 -10   15.20    3.60
  -6  -3 -10   18.20    3.70
   6   3  11    3.20    2.10
  -6  -3 -11    0.30    2.80
  -6  -3 -11    3.70    3.50
   6   3  12  183.18   18.90
  -6   3 -12  175.88   19.30
   6  -3  12  188.78   19.30
  -6  -3 -12  165.98   19.20
  -6  -3 -12  171.98   19.40
   6   3  13   88.99    9.50
  -6   3 -13   77.89   10.00
  -6  -3 -13   93.79   10.00
   6  -3  13   87.99    9.90
  -6  -3 -13   71.59    9.80
   6   3  14   11.50    2.10
  -6   3 -14    9.20    2.70
  -6  -3 -14    6.60    2.90
  -6  -3 -14    8.70    2.60
   6  -3  14    5.30    2.90
  -6   3 -15  176.38   20.10
   6   3  15  176.28   19.80
  -6   3 -15  177.08   20.30
  -6  -3 -15  212.48   20.10
   6  -3  15  215.18   21.90
  -6   4  16   24.20    3.00
   6   4 -16   16.10    5.20
   6  -4 -16   24.80    3.70
  -6   4  15    7.30    2.10
   6   4 -15   16.60    4.00
   6  -4 -15   10.80    2.70
  -6   4  14    2.20    2.10
   6   4 -14   -0.10    3.10
  -6  -4  14    1.60    4.20
   6  -4 -14   -0.80    2.40
   6   4 -13    4.20    3.20
  -6   4  13    5.30    2.40
  -6  -4  13    1.60    3.80
   6  -4 -13   -2.50    7.00
   6  -4 -13    6.70    2.80
  -6   4  12   31.20    4.90
   6   4 -12   28.80    5.30
  -6  -4  12   39.60    6.10
   6  -4 -12   30.90    5.20
   6  -4 -12   43.90    6.10
  -6   4  11    0.40    2.30
  -6  -4  11    2.30    3.70
   6  -4 -11    0.00    2.60
   6   4 -10   12.30    4.20
  -6   4  10   21.10    3.70
   6  -4 -10   10.60    3.60
  -6  -4  10   18.90    4.50
   6  -4 -10   18.60    5.00
   6  -4 -10   26.70    5.50
  -6   4   9  303.67   31.60
   6   4  -9  277.87   31.70
   6  -4  -9  308.77   31.80
  -6  -4   9  301.57   32.10
   6   4  -8   -1.40    4.50
  -6   4   8   -2.00    2.40
  -6   4   8    2.80    8.60
   6  -4  -8    4.20    4.90
  -6  -4   8    3.70    3.30
   6  -4  -8    0.60    2.60
  -6   4   7   46.80   10.40
  -6   4   7   43.10    5.80
   6  -4  -7   35.90    7.10
  -6  -4   7   31.70    6.20
   6  -4  -7   47.90    7.40
   6  -4  -7   37.70    5.90
   6  -4  -7   48.70   13.20
  -6   4   6   62.19    8.20
  -6   4   6   61.79   12.00
  -6  -4   6   66.79    8.80
  -6  -4   6   94.79   26.30
   6  -4  -6   61.19    8.20
  -6  -4   6   65.79    8.30
   6  -4  -6   74.29    9.90
  -6   4   5  113.59   13.50
  -6   4   5  122.99   16.20
  -6   4   5  107.59   29.40
  -6  -4   5  115.79   13.30
  -6  -4   5  114.89   13.80
   6  -4  -5  120.29   14.70
  -6  -4   5  164.18   23.10
   6  -4  -5  100.19   13.00
   6  -4  -5  104.79   17.90
  -6   4   4  276.97   43.70
  -6   4   4  290.37   33.40
   6  -4  -4  286.37   31.90
  -6  -4   4  316.27   35.10
  -6   4   3  452.35   50.89
   6   4  -3  398.96   44.20
   6  -4  -3  406.16   44.70
   6  -4  -3  364.26   41.30
  -6   4   2   32.20    6.60
   6   4  -2   33.70    9.00
  -6  -4   2   28.70    9.70
   6  -4  -2   24.40   11.30
   6   4  -1   10.40    7.10
   6   4  -1    8.30    2.50
  -6   4   1    0.10    7.00
  -6   4   1    7.20    3.80
   6  -4  -1    6.10    9.40
  -6  -4   1   16.50    9.10
  -6  -4   1   18.70    4.20
   6   4   0  115.59   16.10
   6   4   0  101.79   12.00
  -6   4   0  111.19   17.20
  -6   4   0  114.79   13.70
  -6  -4   0   91.19   16.80
  -6  -4   0  100.89   12.80
  -6   4  -1    3.70    3.00
   6   4   1    2.00    2.20
  -6   4  -1   -3.20    8.10
   6   4   1    6.10    6.50
  -6  -4  -1   15.20   11.20
   6  -4   1    1.00    8.70
  -6   4  -2    9.60    3.50
   6   4   2    4.60    7.40
  -6  -4  -2   11.50    5.60
  -6  -4  -2   21.70   13.50
   6  -4   2   14.40    5.00
  -6  -4  -2   10.10    6.50
   6   4   3   24.50   10.20
  -6   4  -3   33.70    6.40
   6   4   3   25.00    4.60
  -6  -4  -3   35.10    7.40
   6  -4   3   22.30    4.20
  -6  -4  -3   36.00    4.20
  -6  -4  -3    0.50   16.40
   6   4   4   17.10    3.20
   6   4   4    8.80    3.70
  -6   4  -4   17.30    4.90
   6  -4   4   15.50    5.20
  -6  -4  -4   27.20    7.70
  -6  -4  -4  -21.50   35.10
  -6  -4  -4   19.60    5.40
  -6  -4  -4   17.50    3.10
   6  -4   4   12.50    3.20
   6   4   5   -0.40    2.20
   6   4   5    0.40    3.50
  -6   4  -5    0.60    4.20
  -6  -4  -5   -2.30    4.00
  -6  -4  -5    5.80    6.30
  -6  -4  -5   -0.50    2.10
   6  -4   5    2.20    2.30
   6   4   6   77.49   10.90
   6   4   6   75.09    9.40
  -6  -4  -6   98.49    9.70
   6  -4   6   80.69    9.90
   6   4   7   65.19   10.20
  -6   4  -7   79.89    9.20
   6   4   7   56.69    8.10
  -6  -4  -7   75.19    8.30
   6  -4   7   76.19    8.50
  -6  -4  -7   52.99    8.60
   6   4   8    0.00    1.90
  -6   4  -8    6.00    4.40
  -6  -4  -8   -1.10    7.00
  -6  -4  -8   -0.50    2.20
  -6  -4  -8    0.50    4.20
   6  -4   8    3.60    2.40
  -6   4  -9    2.90    4.10
   6   4   9    0.40    1.90
  -6  -4  -9    0.00    4.10
   6  -4   9    0.30    2.50
  -6  -4  -9    2.50    2.30
  -6  -4  -9    2.50    8.30
  -6   4 -10    3.60    3.70
   6   4  10    1.70    1.90
   6  -4  10    0.70    2.40
  -6  -4 -10    3.00    2.50
   6   4  11    2.00    2.00
  -6   4 -11   -1.40    3.20
   6  -4  11   -1.30   12.30
  -6  -4 -11    2.60    2.40
  -6  -4 -11    1.60    4.30
   6  -4  11    3.00    2.30
  -6   4 -12   24.40    4.50
   6   4  12   26.50    3.70
   6  -4  12   23.10    4.00
  -6  -4 -12   30.70    4.30
  -6   4 -13   67.79    9.60
   6   4  13   78.89    9.20
   6  -4  13  112.79   11.00
   6  -4  13   85.29   12.50
  -6  -4 -13   83.09    9.50
  -6   4 -14   17.10    3.20
   6   4  14   16.10    2.50
   6  -4  14    9.60    2.70
  -6  -4 -14   21.30    2.90
   6  -4  14   17.30    5.30
   6   4  15    0.10    1.20
  -6   4 -15   -2.70    2.50
   6  -4  15    0.10    3.70
  -6  -4 -15    1.40    2.40
  -6   5  15    2.80    1.90
   6  -5 -15    3.10    1.60
  -6   5  14   25.50    3.50
   6   5 -14   28.90    5.20
   6  -5 -14   19.00    3.50
   6   5 -13   59.09    8.80
  -6   5  13   68.89    8.20
   6  -5 -13   71.39    8.40
  -6  -5  13   76.29    9.20
  -6   5  12    0.70    2.40
   6   5 -12    1.00    4.90
  -6  -5  12    0.00    3.20
   6  -5 -12    5.30    2.60
   6   5 -11   24.00    6.20
  -6   5  11   34.60    4.90
   6  -5 -11   23.70    4.60
  -6  -5  11   38.60    5.70
   6   5 -10   11.00    6.20
  -6   5  10   15.20    4.10
   6  -5 -10   19.70    5.70
   6  -5 -10   15.80    3.90
  -6   5   9  106.19   11.90
   6  -5  -9  101.89   11.90
  -6  -5   9   93.69   12.30
  -6   5   8   35.00    5.90
   6  -5  -8   38.70    6.00
   6  -5  -8   47.40    7.40
   6  -5  -8   43.40   11.70
  -6  -5   8   40.20    6.60
  -6   5   7    1.40    3.10
  -6  -5   7    0.30    3.40
   6  -5  -7    1.20    8.40
   6  -5  -7    2.60    3.90
   6  -5  -7    1.30    2.90
  -6   5   6  287.27   31.30
  -6   5   6  289.07   37.40
  -6  -5   6  288.17   31.90
   6  -5  -6  320.77   35.30
   6  -5  -6  313.27   35.50
   6  -5  -6  277.47   31.20
  -6   5   5    1.30    3.70
  -6   5   5    3.00    8.00
  -6  -5   5    2.40    3.40
   6  -5  -5    9.00    7.70
   6  -5  -5    0.80    2.80
   6  -5  -5    7.60    4.20
  -6   5   4   11.50    4.90
  -6   5   4    7.40    6.80
   6  -5  -4   13.20    4.80
   6  -5  -4   12.10    7.90
   6  -5  -4    4.60    3.20
  -6  -5   4    7.50    3.90
  -6   5   3    0.40    5.40
   6   5  -3    0.80    3.50
  -6   5   3    1.70    5.50
   6  -5  -3   -0.80    7.10
   6  -5  -3    8.70    4.40
   6  -5  -3    1.50    3.00
  -6  -5   3    3.90    3.90
  -6  -5   3    1.30   10.70
   6   5  -2   74.79    9.40
  -6   5   2   69.99   23.10
  -6   5   2   77.09   12.60
   6  -5  -2   68.49   13.60
   6  -5  -2   68.99    9.20
   6  -5  -2   73.29   10.80
  -6  -5   2   84.39   15.50
   6   5  -1  529.05   48.60
  -6   5   1  446.56   56.89
   6  -5  -1  436.06   48.10
   6  -5  -1  469.55   49.40
   6  -5  -1  426.46   51.89
  -6   5   0  158.68   18.00
   6   5   0  121.59   22.60
   6   5   0  133.99   15.40
  -6  -5   0  146.29   26.50
  -6  -5   0  165.58   15.20
   6  -5   0  111.39   19.80
   6  -5   0  125.99   15.20
   6  -5   0  114.19   16.40
   6   5   1   24.80    5.40
  -6   5  -1   43.20    7.80
   6  -5   1   30.00    6.60
  -6  -5  -1   45.80   10.10
   6  -5   1   24.90   10.00
   6   5   2   43.60    8.50
  -6  -5  -2   85.29    7.90
   6  -5   2   61.89   14.00
  -6  -5  -2   85.79   13.30
  -6  -5  -2   68.99   11.00
   6  -5   2   62.69    8.20
  -6  -5  -2   59.09   33.40
   6  -5   2   51.89    9.70
   6   5   3   38.20    6.60
   6   5   3   33.20    6.50
  -6   5  -3   49.60    9.90
   6  -5   3   35.10    5.40
   6  -5   3   32.80    7.40
  -6  -5  -3   49.40   10.30
  -6  -5  -3   48.10    5.30
  -6  -5  -3   31.30    7.00
   6   5   4    4.20    2.70
  -6   5  -4    1.70    5.70
   6  -5   4   -0.70    2.30
  -6  -5  -4    5.40    2.10
  -6  -5  -4    4.90    4.40
   6  -5   4    3.40    4.60
  -6  -5  -4    5.00    5.90
   6   5   5   61.29    8.20
   6   5   5   63.19   10.20
   6  -5   5   60.29    9.10
  -6  -5  -5  101.29   13.70
   6  -5   5   71.09   11.50
  -6  -5  -5   77.89   10.10
   6   5   6   18.40    3.30
  -6  -5  -6   24.20    5.40
  -6  -5  -6   25.20    3.60
   6  -5   6   13.30    3.60
  -6  -5  -6   28.00    8.30
   6  -5   6   17.00    6.50
   6   5   7   -2.30    2.00
  -6  -5  -7    2.60    2.20
  -6  -5  -7   -0.20    6.20
   6  -5   7    2.70    5.40
   6  -5   7   -0.90    2.30
  -6   5  -8    7.60    5.60
   6   5   8    5.70    2.30
   6  -5   8    6.90    6.00
   6  -5   8    5.10    2.90
   6  -5   8    3.40    9.60
  -6  -5  -8    7.40    2.60
  -6  -5  -8   14.50    7.80
  -6   5  -9    5.20    5.00
  -6   5 -10    6.30    4.80
   6   5  10    6.70    2.40
   6  -5  10    6.50    2.90
  -6  -5 -10    7.40    2.70
  -6  -5 -10   25.10    9.00
   6  -5  10    2.30   10.50
   6  -5  10   13.00    6.50
   6   5  11    3.20    1.80
  -6   5 -11    2.80    5.20
   6  -5  11    3.00    5.30
  -6  -5 -11    5.30    2.30
   6  -5  11    2.60    2.20
   6   5  12   16.50    2.60
  -6   5 -12   13.40    4.20
  -6  -5 -12   17.60    3.00
   6  -5  12   12.40    2.80
   6  -5  12   10.30    5.70
  -6   5 -13   21.60    4.30
   6   5  13   23.90    3.00
  -6  -5 -13   24.90    3.30
   6  -5  13   17.50    3.20
   6  -5  13   20.90    5.60
  -6   5 -14    7.20    2.80
   6   5  14    3.20    1.30
   6  -5  14    6.30    4.70
   6  -5  14    4.50    1.90
  -6  -5 -14    4.70    1.50
  -6   6  14   -2.70    1.80
   6  -6 -14   -0.30    1.90
  -6  -6  14    1.80    2.70
  -6   6  13   68.89    8.20
  -6  -6  13   64.89    8.90
   6  -6 -13   77.09    8.30
  -6   6  12    7.70    2.80
  -6  -6  12    5.60    3.00
   6  -6 -12    4.30    3.30
  -6   6  11    9.90    2.90
   6  -6 -11    5.80    2.80
  -6  -6  11    6.10    3.40
  -6   6  10   47.90    6.60
   6  -6 -10   53.09    6.80
  -6  -6  10   48.60    7.30
  -6   6   9   -0.20    2.80
   6  -6  -9   -1.40    3.50
  -6  -6   9    0.40    3.30
   6  -6  -9   -3.50    2.70
   6  -6  -9    2.50    9.30
  -6   6   8  145.69   17.70
  -6  -6   8  119.19   16.40
   6  -6  -8  163.78   18.30
   6  -6  -8  136.79   17.10
  -6   6   7  318.57   38.30
   6  -6  -7  371.76   38.40
   6  -6  -7  363.56   42.50
  -6  -6   7  343.37   39.00
   6  -6  -7  413.36   39.70
  -6   6   6  136.09   17.20
   6  -6  -6  173.08   18.40
  -6  -6   6  154.58   17.90
   6  -6  -6  140.39   21.90
   6  -6  -6  151.38   17.00
  -6   6   5    2.30    4.20
  -6  -6   5   -8.50    3.70
   6  -6  -5    3.40    3.20
   6  -6  -5   -1.90    3.90
   6  -6  -5    7.10    7.50
  -6   6   4   17.10    5.80
   6  -6  -4   14.90    8.20
   6  -6  -4   17.00    4.00
   6  -6  -4   14.40    4.90
  -6  -6   4   10.60    4.50
   6   6  -3   22.90    7.60
   6  -6  -3   25.60    5.80
   6  -6  -3   22.40    4.70
   6  -6  -3   20.80    8.90
  -6  -6   3   23.00    5.40
  -6  -6   3   30.20    9.70
   6   6  -2   -1.30    5.40
  -6   6   2   -0.50    9.40
   6  -6  -2    4.60    4.20
   6  -6  -2   -0.30    6.60
   6  -6  -2    1.60    3.40
  -6  -6   2    3.90    4.50
  -6  -6   2    1.40    7.80
  -6   6   1   19.90    9.30
   6   6  -1   20.40    6.20
   6  -6  -1   17.30    8.40
  -6  -6   1   28.00    8.80
  -6  -6   1   13.90    5.20
   6  -6  -1   12.70    5.20
  -6   6   0   95.29   15.90
  -6  -6   0   59.89   10.40
   6  -6   0   72.79   11.10
   6  -6   0   78.49   15.60
  -6  -6   0   98.89   20.70
   6  -6   0   75.09    9.60
   6   6   1    2.90    5.60
  -6   6  -1    4.90    9.00
   6  -6   1    5.30    3.20
  -6  -6  -1    1.50    5.70
  -6  -6  -1    6.20    5.30
  -6  -6  -1    1.50    6.80
   6  -6   1    0.50    7.10
   6  -6   1    2.80    4.10
  -6   6  -2   34.80   14.40
  -6  -6  -2   26.70    6.50
   6  -6   2   21.90    6.50
  -6  -6  -2   32.30    8.90
  -6  -6  -2   38.30    4.80
  -6  -6  -2   24.80    7.50
   6  -6   2   25.90   10.70
   6   6   3   16.10    4.20
  -6   6  -3   20.90   12.10
  -6  -6  -3   19.10    3.40
   6  -6   3   15.10    5.50
   6  -6   3   12.10    9.40
   6  -6   3   13.80    3.50
  -6  -6  -3   18.60    7.50
   6   6   4   83.79   10.20
   6  -6   4   84.49   10.40
   6  -6   4   74.29   12.60
  -6  -6  -4   99.39   10.00
  -6  -6  -4   92.89   11.90
   6  -6   4   81.99   17.20
   6   6   5    6.90    2.60
  -6  -6  -5    2.20    4.20
  -6  -6  -5    8.50    6.30
  -6  -6  -5    3.80    2.30
   6  -6   5    2.50    2.70
   6  -6   5    3.80    9.00
   6  -6   5    3.10    5.10
   6   6   6   -2.70    2.30
  -6  -6  -6    2.10    3.90
  -6  -6  -6   -0.60    5.80
   6  -6   6   -0.70    8.80
   6  -6   6    1.70    2.40
   6  -6   6   -1.70    5.00
  -6  -6  -6   -0.10    2.20
   6   6   7    1.50    2.70
   6  -6   7    4.10    5.60
   6  -6   7    7.60    2.90
  -6  -6  -7   10.80    7.10
  -6  -6  -7    7.70    2.50
   6  -6   7    3.00   10.90
   6   6   8   39.50    5.20
   6  -6   8   34.70    8.60
   6  -6   8   34.10    5.60
   6  -6   8   34.20   12.10
  -6  -6  -8   53.19    5.60
   6   6   9  113.49   12.90
   6  -6   9   90.79   19.10
  -6  -6  -9  136.49   13.30
   6  -6   9  120.99   16.50
   6  -6   9  123.59   13.50
   6   6  10   -0.40    1.80
   6  -6  10   -0.90    5.10
  -6  -6 -10   -2.20    6.50
   6  -6  10    7.60   12.40
  -6  -6 -10    1.20    2.00
   6  -6  10    2.10    2.20
   6   6  11    5.80    2.70
   6  -6  11    6.10    5.80
  -6  -6 -11    6.20    3.90
   6  -6  11    1.00    2.10
   6   6  12    1.90    1.40
  -6   6 -12    0.00    2.70
  -6  -6 -12    0.00    1.60
   6  -6  12   -1.70    4.20
   6  -6  12    0.90    1.80
   6   6  13   54.59    5.60
  -6   6 -13   55.39    6.90
   6  -6  13   35.70    7.40
  -6   7  12   -0.40    1.80
  -6  -7  12   -0.90    2.50
  -6   7  11   10.80    2.70
  -6  -7  11    6.60    3.20
   6  -7 -11   11.50    2.70
  -6   7  10    8.40    3.00
   6  -7 -10    5.30    3.10
  -6  -7  10    4.00    3.30
   6  -7 -10    5.80    3.90
  -6   7   9    2.20    2.90
   6  -7  -9   -0.20    3.20
   6  -7  -9    1.90    3.30
  -6  -7   9    2.70    3.40
   6  -7  -9   -5.00   10.30
  -6   7   8   16.00    4.00
   6  -7  -8   14.10    8.50
   6  -7  -8   16.20    3.70
  -6  -7   8   15.90    4.40
   6  -7  -8   12.00    4.20
  -6   7   7    0.40    3.60
   6  -7  -7    1.80    3.30
   6  -7  -7    3.60    3.60
   6  -7  -7    7.50    7.70
  -6  -7   7    6.60    3.90
  -6   7   6   86.49   12.30
   6  -7  -6  102.49   17.10
   6  -7  -6  111.09   13.40
  -6  -7   6   94.09   13.10
   6  -7  -6  115.29   12.10
   6  -7  -5  179.48   21.80
  -6  -7   5  201.48   22.30
   6  -7  -5  193.58   25.10
  -6   7   4   80.29   10.70
   6  -7  -4   85.89   11.30
   6  -7  -4   79.89   15.20
  -6  -7   4   70.39   10.50
   6  -7  -3   38.50   10.90
  -6  -7   3   35.50    7.10
  -6  -7   3   47.30   10.40
   6  -7  -3   47.00    7.90
  -6  -7   2   30.40    8.90
   6  -7  -2   19.50    5.50
   6  -7  -2   27.30    9.70
  -6  -7   2   18.20    5.60
  -6  -7   1    1.90    4.70
  -6  -7   1    6.00    6.90
   6  -7  -1    3.80    7.10
   6  -7  -1    2.60    3.80
  -6  -7   0   44.90   10.00
   6  -7   0   34.10    7.30
   6  -7   0   37.40   11.30
  -6  -7   0   28.00    6.90
   6  -7   1  171.18   21.30
  -6  -7  -1  148.89   21.00
   6  -7   1  214.58   20.00
   6  -7   1  177.58   25.70
   6  -7   2   60.99    7.40
  -6  -7  -2   74.49   12.50
   6  -7   2   48.10   13.30
  -6  -7  -2   46.20    8.20
   6  -7   2   51.09    9.20
  -6  -7  -3   29.00    6.10
  -6  -7  -3   44.00    9.50
   6  -7   3   24.30    6.60
   6  -7   3   27.80    4.90
   6  -7   3   24.40   10.60
   6  -7   4   13.90    3.60
   6  -7   4   15.30    9.50
  -6  -7  -4   22.90    7.70
   6  -7   4   17.90    6.00
   6   7   5   28.60    4.80
   6  -7   5   32.60    5.00
   6  -7   5   33.30    8.00
  -6  -7  -5   33.50    6.20
  -6  -7  -5   58.19   10.60
   6  -7   5   27.30   11.30
   6   7   6   93.79   11.30
  -6   7  -6  100.79   13.60
   6  -7   6  103.69   14.70
   6  -7   6   98.79   11.80
  -6  -7  -6  105.99   11.30
   6   7   7   56.09    6.60
  -6  -7  -7   51.59    6.50
   6  -7   7   32.00   10.90
   6  -7   7   58.59   10.20
   6  -7   7   53.89    6.90
   6   7   8    9.60    2.60
   6  -7   8    5.20    8.50
   6  -7   8    8.50    2.90
   6  -7   8   10.10    5.80
  -6  -7  -8   32.40    8.50
  -6  -7  -8   13.10    2.80
  -6   7  -9    5.70    7.40
   6   7   9    2.90    2.10
   6  -7   9    4.20    4.90
  -6  -7  -9    1.10    2.30
  -6  -7  -9    8.90    6.50
   6  -7   9    0.50    2.20
   6  -7   9    5.10    9.50
  -6   7 -10   17.60    4.60
   6   7  10   12.20    2.50
   6  -7  10   15.20    5.40
   6  -7  10   16.30    2.90
  -6  -7 -10   13.60    2.70
   6   7  11    1.20    1.60
   6  -7  11   -1.80    4.30
   6  -7  11   -0.80    1.70
   6   7  12    3.70    1.60
   6  -7  12    3.30    1.70
   6  -7  12    4.30    3.40
  -6   8  11    1.40    2.00
  -6  -8  11   -0.60    2.80
  -6   8  10    2.70    2.30
  -6  -8  10    0.70    2.80
  -6   8   9  115.09   14.80
  -6  -8   9  128.19   15.20
   6  -8  -9  149.79   15.40
  -6   8   8  332.07   37.60
  -6  -8   8  393.96   40.40
   6  -8  -8  370.36   39.60
  -6   8   7   43.50    7.70
  -6  -8   7   54.79    8.20
   6  -8  -7   66.49    8.60
   6  -8  -7   71.79   13.90
  -6   8   6   53.09    8.20
   6  -8  -6   69.79   13.00
  -6  -8   6   63.79    8.70
   6  -8  -6   54.69    8.60
   6  -8  -5    2.40    3.30
  -6  -8   5    2.70    4.00
   6  -8  -5    1.50    5.90
   6  -8  -4   10.60    7.00
   6  -8  -4    9.40    4.20
  -6  -8   4    6.40    4.50
   6  -8  -3    3.60    6.70
   6  -8  -3    0.00    3.20
  -6  -8   3    1.10    4.70
  -6  -8   3    5.50    8.10
  -6  -8   2    2.00    6.80
   6  -8  -2    3.00    6.50
  -6  -8   2    0.40    4.70
   6  -8  -2    3.10    3.70
   6  -8  -1   17.70    8.80
   6  -8  -1   14.50    4.80
  -6  -8   1   12.00    5.50
  -6  -8   0    7.20    5.80
  -6  -8   0    7.80    6.90
   6  -8   0    4.70    4.00
   6  -8   0    8.00    7.70
  -6  -8  -1   45.80    9.40
   6  -8   1   30.40   10.80
   6  -8   1   30.00    7.00
  -6  -8  -2   17.40    6.90
   6  -8   2    7.40    3.90
   6  -8   2   10.70    8.40
   6  -8   2   10.50    4.80
  -6  -8  -2   -3.10    5.20
  -6  -8  -3   -0.60    4.80
   6  -8   3    4.70    3.60
   6  -8   3    2.20    7.40
   6  -8   3   -1.10    4.10
  -6  -8  -3    0.90    5.50
   6  -8   4   91.99   10.40
   6  -8   4   83.69   12.40
   6  -8   4   69.69   15.20
  -6  -8  -5    0.30    5.50
   6  -8   5   -4.40    7.10
   6  -8   5    3.60    3.00
   6  -8   5    1.80    4.60
   6   8   6   -0.30    3.10
  -6  -8  -6   12.60    6.50
   6  -8   6    6.40    2.80
   6  -8   6    4.00    8.30
   6  -8   6    6.60    4.90
   6   8   7   65.79    7.20
   6  -8   7   40.50   11.20
   6  -8   7   71.79   13.40
   6  -8   7   61.09    7.70
   6  -8   8   13.50    5.30
   6  -8   8   10.70   11.50
   6  -8   8   26.70    3.70
   6   8   9    1.60    2.10
   6  -8   9    2.80    2.00
   6  -8   9    4.00    4.00
   6  -8  10   -1.30    2.20
   6  -8  10    0.90    3.60
  -6  -9   8  114.29   14.60
   6  -9  -8  133.69   14.30
   6  -9  -7  282.47   31.50
   6  -9  -7  249.08   27.40
  -6  -9   7  243.38   27.30
   6  -9  -6   15.40    3.60
  -6  -9   6    5.70    3.50
   6  -9  -6    9.60    5.70
   6  -9  -5    5.30    3.00
   6  -9  -5    4.20    5.50
  -6  -9   5    3.10    3.80
   6  -9  -4    4.40    5.50
  -6  -9   4    3.80    4.20
   6  -9  -3   24.60    8.30
  -6  -9   3   23.00    5.30
   6  -9  -3   22.20    4.80
   6  -9  -2   32.50    5.90
  -6  -9   2   30.70    6.40
   6  -9  -2   33.20    8.80
   6  -9  -1   82.09   14.50
   6  -9  -1   73.19   10.20
   6  -9   0   44.80   10.80
   6  -9   0   36.80    6.90
   6  -9   1   -0.60    3.40
  -6  -9  -1    7.20    7.60
   6  -9   1    1.80    6.60
  -6  -9  -2    9.10   10.70
   6  -9   2    4.70    7.20
   6  -9   2    5.50    3.70
   6  -9   3   30.50   10.00
   6  -9   4   23.10    8.00
   6  -9   4   21.40    5.50
   6  -9   4   19.00    4.90
  -6  -9  -5   15.40    6.70
   6  -9   5    3.80    6.80
   6  -9   5    3.80    3.80
   6  -9   5    4.90    4.20
   6  -9   6    9.00    4.40
   6  -9   6    9.50    7.60
   6  -9   6    3.70    3.00
  -6  -9  -6   28.10    6.80
   6  -9   7    3.20    4.20
  -6  -9  -7    0.80    4.60
   6  -9   7    2.40    2.70
   6 -10  -4    6.20    3.10
   6 -10  -4    4.20    4.30
   6 -10  -3   -1.60    6.30
   6 -10  -3   -0.80    2.40
   6 -10  -2    1.10    4.70
   6 -10  -2    1.00    2.60
   6 -10  -1   13.90    6.20
   6 -10  -1    7.00    3.00
  -6 -10   0   43.20   11.70
   6 -10   0   15.70    4.00
   6 -10   0   19.80    6.70
  -6 -10  -1    0.40    5.40
   6 -10   1    1.30    2.80
   6 -10   1   -0.50    5.70
  -6 -10  -2    3.80    4.90
   6 -10   2   -3.20    3.40
   6 -10   2    2.10    6.10
  -6 -10  -3   17.00    5.30
   6 -10   3    0.20    5.00
   6 -10   3    5.30    3.60
   7   0 -17    1.60    2.00
   7   0 -16   92.49   10.40
   7   0 -15    0.00    2.20
   7   0 -15   -7.30    5.30
   7   0 -14   69.89    8.10
   7   0 -14   60.19    9.40
   7   0 -13   -5.70    2.20
  -7   0  13   -1.40    3.80
   7   0 -13    4.50    4.70
   7   0 -12  855.41   86.59
   7   0 -12  816.42   87.09
  -7   0  11    3.90    3.40
   7   0 -11    2.30    2.30
   7   0 -11    2.20    5.00
  -7   0  10    3.80    4.60
   7   0 -10   -6.30    5.00
   7   0 -10    2.00    2.30
   7   0  -9   -5.70    4.70
  -7   0   9   -1.30    3.20
  -7   0   9    3.20    3.00
   7   0  -9   -0.90    2.20
   7   0  -8  105.39   12.50
  -7   0   8  123.79   12.80
  -7   0   8  111.99   13.00
  -7   0   8  144.19   39.80
   7   0  -8  105.79   13.60
   7   0  -7   -3.70    2.50
  -7   0   7    3.80   17.30
  -7   0   7   -5.60   10.70
  -7   0   7    1.10    3.00
  -7   0   7   -0.50    2.60
  -7   0   7   -1.10    3.00
   7   0  -6 1669.53  200.68
  -7   0   6 2154.38  200.38
  -7   0   5    3.70    5.40
  -7   0   5    0.40    2.00
  -7   0   5   -0.60    2.60
   7   0  -5   -8.10    7.00
  -7   0   4 1800.82  171.28
   7   0  -4 1481.75  171.78
  -7   0   3   -0.30    1.60
  -7   0   3   -0.30    3.40
   7   0  -3    1.10    3.50
   7   0  -3   -1.70    4.70
   7   0  -2 1078.19  128.59
  -7   0   2 1420.16  128.69
   7   0  -2 1214.88  129.19
   7   0  -1    0.80    3.60
  -7   0   1    1.60    3.20
  -7   0   1    0.30    1.50
  -7   0   0  436.86   42.50
  -7   0   0  358.16   43.10
   7   0   0  385.66   43.20
  -7   0  -1    2.40    1.80
   7   0   1    0.40    0.80
   7   0   1    2.10    3.30
  -7   0  -1    0.10    4.20
  -7   0  -2 4838.72  523.55
   7   0   2 5308.57  522.75
   7   0   3   -0.20    1.10
  -7   0  -3    1.80    2.10
   7   0   3    1.80    4.20
  -7   0  -3   -2.00    6.60
   7   0   4    1.20    1.40
  -7   0  -4    5.70    8.90
  -7   0  -5    2.60   12.20
   7   0   5    3.10    1.70
   7   0   5   -2.70    6.60
   7   0   6  386.86   47.40
  -7   0  -6  382.96   51.99
   7   0   6  390.46   42.60
  -7   0  -6  454.45   42.60
  -7   0  -7    3.00    2.60
  -7   0  -7  -21.70   25.20
   7   0   7    2.30   15.80
   7   0   7   -0.10    2.90
   7   0   7    2.20    2.20
  -7   0  -7   -4.20    3.60
   7   0   8  261.07   25.80
  -7   0  -8  250.07   26.50
  -7   0  -8  212.98   25.90
   7   0   8  283.97   26.40
   7   0   8  206.78   26.90
   7   0   9    1.90    7.10
   7   0   9    4.30    3.60
   7   0   9    2.80    4.20
  -7   0  -9   -3.10    2.50
  -7   0  -9   -1.20    3.90
   7   0  10  449.66   45.30
  -7   0 -10  415.96   45.40
  -7   0 -10  374.76   45.00
   7   0  10  474.15   44.80
  -7   0 -11    1.30    2.50
   7   0  11   -0.20    2.80
  -7   0 -11    9.00    4.30
  -7   0 -12 1243.18  138.69
  -7   0 -12 1438.46  138.99
  -7   0 -12 1246.98  138.69
   7   0  12 1446.96  138.39
  -7   0 -13   -1.30    3.20
  -7   0 -13    1.70    2.20
  -7   0 -13    2.70    4.10
  -7   0 -14   65.09    8.00
  -7   0 -14   51.99    6.90
  -7   0 -15    1.30    6.40
  -7   0 -15   -1.30    1.80
  -7   0 -15    4.90    4.20
   7   1 -17    3.10    2.00
   7  -1 -17   -0.80    1.90
   7   1 -16    7.40    2.40
   7  -1 -16    5.30    2.20
   7  -1 -16    3.20    6.00
  -7   1  15   18.70    3.80
   7   1 -15   19.80    3.50
   7  -1 -15   21.20    4.70
   7  -1 -15   22.20    3.60
  -7   1  14   29.90    4.30
   7   1 -14   22.10    3.90
   7  -1 -14   30.30    4.10
   7  -1 -14   10.30    4.80
   7   1 -13  139.79   16.00
  -7   1  13  157.28   16.10
   7  -1 -13  155.28   16.10
   7  -1 -13  126.79   16.60
   7   1 -12   19.70    4.10
  -7   1  12   30.60    4.50
   7  -1 -12   25.40    5.20
   7  -1 -12   28.50    4.40
   7   1 -11   -6.70   12.30
  -7   1  11    4.40    2.90
   7   1 -11    0.50    2.40
  -7  -1  11   12.10    5.40
   7  -1 -11    4.00    2.50
   7  -1 -11    1.00    3.70
  -7   1  10    4.50    2.70
   7   1 -10    0.50    2.40
  -7  -1  10    0.70    9.60
   7  -1 -10    2.30    2.60
  -7  -1  10    8.70    4.70
  -7   1   9   70.49    8.30
  -7   1   9   61.29    8.70
   7   1  -9   64.89    8.00
   7  -1  -9   61.79    8.10
  -7  -1   9   88.19    8.80
  -7  -1   9   61.29    8.30
   7  -1  -9   60.79    8.50
  -7   1   8  -17.70   19.30
   7   1  -8    9.40    2.80
  -7   1   8   13.60    3.10
  -7   1   8   12.10    4.40
  -7   1   8    9.70    4.00
  -7   1   8   16.70   37.00
  -7  -1   8   12.10    3.40
   7  -1  -8    4.40    3.70
  -7  -1   8    9.70    4.40
   7  -1  -8    8.50    2.80
   7   1  -7  115.59   14.10
  -7   1   7  142.49   14.60
  -7   1   7  130.19   29.10
  -7   1   7  114.69   14.80
  -7   1   7  166.28   24.60
  -7  -1   7  128.19   14.60
  -7  -1   7  199.68   30.70
   7  -1  -7  140.69   14.50
   7  -1  -7  109.69   14.70
   7   1  -6   30.70   12.30
  -7   1   6   45.40   11.30
  -7   1   6   56.09    7.20
  -7  -1   6   43.30    6.70
  -7  -1   6   25.40   10.00
   7  -1  -6   12.60   12.00
   7   1  -5  845.42   90.39
  -7   1   5  813.62   86.59
   7  -1  -5  810.92   90.49
  -7  -1   5  881.61   86.79
   7   1  -4  638.04   72.09
  -7  -1   4  775.62   71.49
   7  -1  -4  589.14   72.29
  -7  -1   4  664.43   69.29
  -7   1   3  877.51   80.49
   7   1  -3  714.83   79.39
   7   1  -3  711.13   80.79
   7  -1  -3  778.62   78.39
  -7  -1   3  763.02   78.49
   7  -1  -3  676.33   80.89
  -7  -1   3  788.22   80.09
   7   1  -2  589.14   55.99
   7   1  -2  487.25   56.99
  -7   1   2  542.05   56.39
  -7  -1   2  561.24   56.49
   7  -1  -2  485.65   57.19
   7  -1  -2  492.35   54.59
  -7   1   1  289.87   32.60
   7   1  -1  296.77   33.00
  -7  -1   1  301.77   32.10
  -7  -1   1  305.87   32.90
   7  -1  -1  298.77   33.40
   7  -1  -1  288.17   30.80
  -7   1   0    5.70    4.10
  -7  -1   0    4.90    4.90
  -7  -1   0    5.10    2.40
   7  -1   0    5.90    4.10
   7  -1   0    8.70    1.40
  -7   1  -1  743.53   81.19
   7   1   1  717.83   80.49
   7   1   1  822.72   78.89
  -7  -1  -1  896.11   79.19
   7  -1   1  770.92   80.79
  -7  -1  -1  681.53   81.19
   7  -1   1  717.33   78.59
   7   1   2  509.85   52.19
  -7   1  -2  545.25   50.19
   7   1   2  457.45   50.19
  -7  -1  -2  425.96   53.19
   7  -1   2  477.65   49.90
   7   1   3 3275.37  345.87
   7   1   3 3449.85  347.97
  -7   1  -3 3489.35  347.07
  -7   1  -3 3321.27  349.17
  -7  -1  -3 3134.39  349.27
   7  -1   3 3666.63  347.97
   7  -1   3 3237.68  345.57
  -7   1  -4 8307.67  901.21
   7   1   4 8509.35  899.71
  -7  -1  -4 8273.57  901.51
   7  -1   4 9886.71  900.11
  -7   1  -5  299.77   41.30
   7   1   5  304.77   33.00
   7   1   5  324.27   37.10
   7  -1   5  327.87   36.70
  -7  -1  -5  285.47   40.80
   7  -1   5  327.37   32.70
  -7   1  -6  379.86   42.20
   7   1   6  365.96   42.30
   7   1   6  338.87   47.20
  -7   1  -6  384.76   51.89
   7  -1   6  458.75   42.30
   7  -1   6  382.96   47.80
  -7  -1  -6  405.56   42.20
  -7  -1  -6  449.16   42.40
  -7  -1  -6  470.75   42.60
   7  -1   6  403.96   42.00
  -7  -1  -6  308.47   54.99
  -7   1  -7   22.00    4.20
   7   1   7   32.70    4.00
   7   1   7   13.10   18.10
   7  -1   7   22.30    4.40
  -7  -1  -7   -2.50   29.90
   7  -1   7   48.30    5.20
  -7  -1  -7   30.80    4.40
  -7  -1  -7   21.20    4.00
  -7  -1  -7   25.90    4.90
   7   1   8  708.03   69.99
  -7   1  -8  604.64   70.19
  -7  -1  -8  678.53   70.39
   7  -1   8  748.03   70.39
  -7  -1  -8  694.33   70.29
  -7  -1  -8  627.24   70.19
  -7   1  -9  414.26   44.90
  -7   1  -9  390.06   44.20
   7   1   9  452.75   43.90
   7  -1   9  505.05   44.10
   7  -1   9  377.56   45.50
  -7  -1  -9  385.36   44.10
  -7  -1  -9  410.76   44.20
  -7   1 -10 3692.93  368.06
   7   1  10 3735.93  367.66
  -7   1 -10 3260.37  367.86
  -7  -1 -10 3198.48  367.76
  -7  -1 -10 3354.56  367.96
  -7  -1 -10 3800.12  368.06
   7  -1  10 4012.70  368.06
  -7   1 -11  393.06   44.80
  -7   1 -11  411.06   45.30
   7   1  11  456.25   44.40
  -7  -1 -11  474.25   45.10
   7  -1  11  465.35   44.90
  -7  -1 -11  367.56   44.60
  -7  -1 -11  416.36   44.90
  -7   1 -12   74.19   13.20
   7   1  12  126.49   12.20
  -7   1 -12  104.59   12.60
  -7  -1 -12  128.19   13.20
  -7  -1 -12   95.79   13.10
  -7  -1 -12  103.09   12.50
   7  -1  12  130.99   13.30
   7   1  13    1.50    2.40
  -7   1 -13    4.20    2.40
  -7   1 -13    3.60    2.80
  -7  -1 -13    3.90    4.10
  -7  -1 -13    1.40    2.30
  -7  -1 -13    2.40    3.20
  -7   1 -14   37.60    5.60
  -7   1 -14   51.29    6.20
  -7  -1 -14   44.70    5.60
  -7  -1 -14   21.40    7.40
  -7  -1 -14   51.49    6.10
  -7   1 -15   36.70    6.30
  -7   1 -15   61.49    6.30
  -7  -1 -15   69.69    7.50
  -7  -1 -15   50.69    6.20
  -7   1 -16    2.30    2.00
  -7  -1 -16    0.20    1.40
   7   2 -16    7.80    2.20
   7  -2 -16    3.50    2.90
   7  -2 -16    4.40    2.30
   7   2 -15   11.90    3.70
  -7   2  15   17.60    3.20
   7  -2 -15   24.00    4.20
   7  -2 -15   29.00    4.30
   7   2 -14    0.40    2.40
  -7   2  14    3.60    2.30
   7  -2 -14    0.60    3.20
   7  -2 -14    3.40    2.60
   7   2 -13  457.15   52.49
  -7   2  13  550.24   52.59
   7  -2 -13  452.45   52.79
   7  -2 -13  560.84   52.69
  -7   2  12  602.24   60.19
   7   2 -12  539.75   60.09
   7  -2 -12  529.55   60.39
   7  -2 -12  644.44   60.29
   7   2 -11 2762.02  304.97
  -7   2  11 3214.38  305.17
  -7  -2  11 2974.80  305.27
   7  -2 -11 3169.08  305.17
   7  -2 -11 2721.63  305.27
   7   2 -10 1065.19  120.19
  -7   2  10 1262.87  120.39
   7  -2 -10 1082.79  120.49
   7  -2 -10 1255.07  120.29
  -7   2   9   10.10    7.40
   7   2  -9    7.30    2.90
  -7   2   9    4.80    2.60
  -7   2   9    5.70    4.40
  -7  -2   9    1.70    4.20
  -7  -2   9    6.30    3.00
   7  -2  -9    2.80    3.10
   7  -2  -9    7.10    2.80
  -7   2   8    4.50    2.70
  -7   2   8    5.90    5.00
   7   2  -8    5.00    2.90
  -7   2   8    3.10    4.70
   7  -2  -8    8.20    5.60
   7  -2  -8    6.90    3.20
  -7  -2   8    7.80    4.00
   7  -2  -8    5.40    2.80
  -7  -2   8    5.20    3.00
  -7   2   7  156.18   16.10
  -7   2   7  196.08   29.90
  -7   2   7  153.08   37.50
  -7   2   7  141.99   17.10
   7   2  -7  141.29   16.10
  -7  -2   7  151.98   16.20
  -7  -2   7  137.29   16.60
   7  -2  -7  132.69   16.30
   7  -2  -7  149.09   16.00
  -7   2   6    4.30    2.90
  -7   2   6   10.20   10.90
  -7   2   6    0.00    3.00
   7  -2  -6    1.30    2.60
   7  -2  -6   -0.20    3.30
  -7  -2   6   -3.30    8.60
  -7  -2   6    1.50    3.00
  -7   2   5 1735.93  155.08
  -7  -2   5 1445.26  151.28
   7  -2  -5 1225.38  155.08
   7   2  -4  162.08   23.20
  -7   2   4  201.38   20.20
  -7   2   4  169.78   21.90
   7   2  -4  165.88   20.30
  -7  -2   4  192.28   21.30
   7  -2  -4  134.39   23.40
  -7  -2   4  161.48   18.90
   7   2  -3  860.81  102.49
  -7   2   3 1047.80  102.39
   7   2  -3 1104.99  101.39
   7  -2  -3  948.21  100.19
  -7  -2   3  906.11  100.29
  -7  -2   3 1073.49  102.29
   7  -2  -3  828.32  103.19
  -7   2   2 6809.52  651.23
   7   2  -2 6347.96  651.63
   7  -2  -2 5508.25  651.73
   7  -2  -2 6633.34  649.34
  -7   2   1 2233.08  228.18
   7   2  -1 2302.07  228.48
   7  -2  -1 2000.70  228.68
   7  -2  -1 2267.77  226.18
  -7   2   0   31.20    4.70
  -7   2   0   11.00    5.50
   7   2   0   10.20    5.70
   7  -2   0   25.10    2.70
   7  -2   0   18.80    6.60
  -7  -2   0   22.00    6.60
   7   2   1  586.74   64.09
  -7   2  -1  584.94   64.89
  -7   2  -1  624.34   62.29
   7   2   1  658.53   62.39
  -7  -2  -1  545.15   65.09
   7  -2   1  597.14   64.49
  -7   2  -2  242.88   31.70
   7   2   2  262.97   30.50
   7   2   2  296.67   28.50
  -7  -2  -2  301.47   28.90
   7  -2   2  280.27   31.00
  -7  -2  -2  221.18   32.00
   7   2   3  805.62   87.69
   7   2   3  768.72   85.39
  -7   2  -3  759.22   88.99
  -7  -2  -3  955.30   85.49
   7  -2   3  925.51   87.89
  -7  -2  -3  724.83   89.19
   7   2   4 2289.47  240.68
   7   2   4 2073.29  237.98
  -7   2  -4 2177.98  239.08
   7  -2   4 2565.54  241.68
  -7  -2  -4 2500.95  237.98
   7   2   5 1828.72  185.78
   7   2   5 1549.84  186.08
   7   2   5 1622.44  189.28
  -7  -2  -5 1941.91  185.98
   7  -2   5 1889.51  185.98
   7  -2   5 1811.22  189.08
  -7  -2  -5 1869.31  185.88
  -7  -2  -5 1928.91  185.98
  -7   2  -6  942.81   98.39
   7   2   6  773.32   98.39
   7   2   6  940.31   98.09
   7  -2   6  983.20   98.39
  -7  -2  -6 1025.90   98.39
  -7  -2  -6 1046.70   98.39
  -7  -2  -6  958.60   98.29
  -7   2  -7 5911.91  629.84
   7   2   7 5859.01  629.64
  -7  -2  -7 6503.05  629.94
  -7  -2  -7 6471.55  629.94
  -7  -2  -7 5712.53  629.74
   7  -2   7 6364.96  629.94
  -7   2  -8   58.49    8.60
   7   2   8   77.79    8.70
   7   2   8   55.59    9.70
   7  -2   8   78.99    8.80
  -7  -2  -8   74.69    9.30
  -7  -2  -8   63.99    8.50
  -7  -2  -8   83.19    9.00
  -7   2  -9  153.68   18.90
   7   2   9  171.18   18.60
  -7  -2  -9  189.98   19.40
   7  -2   9  195.78   19.10
  -7  -2  -9  163.98   19.10
  -7  -2  -9  167.78   18.80
   7   2  10 1185.28  117.99
  -7   2 -10 1096.29  118.29
  -7  -2 -10 1197.98  118.39
  -7  -2 -10 1105.99  118.29
  -7  -2 -10 1054.39  118.09
   7  -2  10 1224.38  118.29
  -7   2 -11  240.08   26.80
   7   2  11  254.77   26.40
   7  -2  11  260.27   26.80
  -7  -2 -11  232.98   27.20
  -7  -2 -11  277.67   27.00
  -7  -2 -11  232.68   26.60
  -7   2 -12  241.58   27.60
   7   2  12  278.27   27.20
  -7  -2 -12  241.78   27.40
   7  -2  12  271.57   27.60
  -7  -2 -12  255.57   27.70
   7   2  13   33.80    4.00
  -7   2 -13   24.00    4.50
  -7  -2 -13   33.70    4.80
  -7  -2 -13   22.20    4.10
   7  -2  13   34.80    5.10
  -7   2 -14   44.00    7.20
   7   2  14   63.29    6.80
  -7   2 -14   54.69    8.30
  -7  -2 -14   59.29    7.10
  -7  -2 -14   77.39    7.70
  -7   2 -15  619.84   66.69
  -7  -2 -15  670.93   66.69
   7   3 -16    5.60    2.40
  -7   3  16    0.90    1.80
   7  -3 -16   -1.50    2.30
  -7   3  15    7.50    2.20
   7   3 -15    5.90    2.60
   7  -3 -15   -0.20    3.40
   7  -3 -15    5.30    2.70
  -7   3  14   79.69    8.70
   7   3 -14   70.49    8.90
   7  -3 -14   76.69    9.10
   7  -3 -14   66.09    9.00
   7   3 -13   29.30    5.70
  -7   3  13   50.49    6.00
   7  -3 -13   57.59    6.30
  -7  -3  13   49.50    7.40
   7  -3 -13   38.00    6.10
   7   3 -12   -2.20    2.80
  -7   3  12    1.70    2.40
   7  -3 -12    2.30    2.90
  -7  -3  12   -3.30    4.40
   7  -3 -12   -1.10    3.00
   7   3 -11  248.88   29.00
  -7   3  11  296.07   29.20
  -7  -3  11  249.68   29.60
   7  -3 -11  251.27   29.30
   7  -3 -11  331.17   29.30
  -7   3  10  102.59   11.50
   7   3 -10   82.19   11.50
  -7  -3  10   94.49   12.40
   7  -3 -10  115.99   11.70
   7  -3 -10   97.89   11.80
  -7   3   9  702.53   73.59
   7  -3  -9  836.42   73.69
   7  -3  -9  661.73   73.79
  -7  -3   9  644.64   73.89
   7   3  -8  589.24   66.29
  -7   3   8  590.24   67.09
  -7   3   8  663.53   66.39
   7  -3  -8  593.64   66.49
  -7  -3   8  714.33   66.49
  -7  -3   8  587.04   66.69
   7  -3  -8  735.33   66.49
  -7   3   7  156.98   22.30
  -7   3   7  222.08   23.60
  -7   3   7  195.28   20.50
  -7  -3   7  147.69   20.90
  -7  -3   7  183.28   20.60
   7  -3  -7  167.98   20.50
   7  -3  -7  187.88   20.60
   7  -3  -7  227.48   21.70
  -7   3   6   55.09    7.70
  -7   3   6   73.39   10.90
  -7   3   6   53.49   28.00
   7  -3  -6   59.79    7.90
   7  -3  -6   60.69    7.80
  -7  -3   6   56.49    7.80
   7  -3  -6   61.39    9.80
  -7   3   5  100.59   16.10
   7   3  -5   77.19   16.90
   7   3  -5   63.29   10.20
  -7   3   5   84.09    9.50
  -7  -3   5   89.39    9.20
   7  -3  -5   72.99    9.50
   7   3  -4    5.00    9.70
  -7   3   4    4.10    8.70
  -7   3   4    2.90    3.30
  -7  -3   4    1.90    2.90
   7  -3  -4   11.40   11.20
  -7  -3   4   12.00    8.10
   7  -3  -4    3.90    3.00
  -7   3   3    0.60    2.80
  -7   3   3    1.70    6.80
   7   3  -3    2.40    7.90
   7  -3  -3   -0.90    3.90
  -7  -3   3    5.50    6.70
   7  -3  -3    6.20    9.20
  -7  -3   3   -0.20    3.00
  -7   3   2 3013.00  306.57
   7   3  -2 2738.73  306.67
   7  -3  -2 2876.61  304.27
  -7  -3   2 3141.09  304.77
  -7  -3   2 3052.19  306.87
  -7   3   1   77.49   13.20
  -7   3   1  100.69   11.80
  -7  -3   1   85.19   11.00
   7  -3  -1   92.59    9.50
   7  -3  -1   66.89   13.70
  -7   3   0    0.70    2.30
  -7   3   0   -4.40    6.20
   7   3   0    2.00    5.60
   7   3   0    4.90    2.00
  -7  -3   0   -5.20    3.40
  -7  -3   0    0.60    7.60
   7  -3   0    7.60    6.90
   7   3   1    8.70    2.50
  -7   3  -1   11.90    3.30
  -7   3  -1   14.10    8.10
   7   3   1    6.60    6.00
  -7   3  -1   10.20    2.60
   7  -3   1    8.20    7.10
  -7  -3  -1   12.20    3.90
  -7  -3  -1   -1.40    8.70
   7   3   2   70.59    9.20
  -7   3  -2   96.49   10.60
   7   3   2   58.89   11.60
  -7   3  -2   84.39   14.70
  -7  -3  -2   89.69   10.00
  -7  -3  -2   72.69   14.90
   7  -3   2   68.99   13.20
  -7   3  -3  241.48   36.60
   7   3   3  277.37   31.50
   7   3   3  279.77   34.60
  -7  -3  -3  331.77   31.70
   7  -3   3  284.57   35.00
  -7  -3  -3  341.97   31.30
   7   3   4   34.10   11.70
  -7   3  -4   52.09    8.00
   7   3   4   51.79    7.30
   7   3   4   46.20    6.10
   7  -3   4   38.20    6.30
  -7  -3  -4   56.59    7.10
  -7  -3  -4   67.99    6.70
   7   3   5  243.18   28.50
   7   3   5  236.08   35.10
  -7   3  -5  232.58   29.60
   7   3   5  264.57   27.90
  -7  -3  -5  293.07   28.50
  -7  -3  -5  305.17   28.10
   7  -3   5  279.77   28.20
  -7  -3  -5  273.27   28.20
  -7   3  -6  404.36   44.60
   7   3   6  387.86   44.20
  -7  -3  -6  448.56   44.50
  -7  -3  -6  468.45   44.90
  -7  -3  -6  446.36   44.50
   7  -3   6  413.46   44.50
   7   3   7    2.80    6.40
  -7   3  -7    4.50    3.50
   7   3   7    1.20    2.00
  -7  -3  -7    0.10    3.10
   7  -3   7    2.40    2.50
  -7  -3  -7    0.80    2.40
  -7  -3  -7   35.20    5.40
  -7  -3  -7    4.90    8.40
  -7   3  -8   25.80    5.50
   7   3   8   35.00    4.40
   7  -3   8   29.80    4.90
  -7  -3  -8   28.10    4.90
  -7  -3  -8   34.70    5.00
  -7  -3  -8   36.70    6.90
  -7   3  -9   15.30    4.00
   7   3   9   19.70    3.20
  -7  -3  -9   13.30    3.80
  -7  -3  -9   21.60    3.80
   7  -3   9   19.20    3.70
  -7  -3  -9    5.40    6.20
  -7   3 -10    2.10    3.10
   7   3  10    2.70    2.10
   7  -3  10    4.00    2.60
  -7  -3 -10    3.90    3.00
  -7  -3 -10    0.70    2.70
   7   3  11   30.70    4.00
  -7   3 -11   29.20    4.80
   7  -3  11   24.90    4.30
  -7  -3 -11   26.50    4.50
  -7  -3 -11   21.20    4.30
   7   3  12    2.90    1.80
  -7   3 -12   -3.60    2.70
   7  -3  12    1.20    2.50
  -7  -3 -12   -0.50    2.30
  -7  -3 -12   -2.80    2.70
   7   3  13   47.30    5.50
  -7   3 -13   50.89    6.20
  -7  -3 -13   31.20    6.10
   7  -3  13   45.00    7.20
  -7  -3 -13   54.79    6.30
  -7   3 -14  270.37   29.90
  -7   3 -14  282.97   29.80
   7   3  14  287.87   29.50
  -7  -3 -14  293.27   29.80
  -7   3 -15  117.89   13.80
   7  -3  15  123.79   14.70
  -7  -3 -15  128.79   13.40
   7   4 -15   75.89    9.30
  -7   4  15   82.49    9.00
   7  -4 -15   83.89    9.40
   7   4 -14    7.80    3.20
  -7   4  14   10.20    3.60
  -7  -4  14    1.30    4.60
   7  -4 -14   16.00    4.10
  -7   4  13   65.19    8.60
   7   4 -13   81.89    9.60
   7  -4 -13   68.09    8.90
  -7  -4  13   87.89   10.90
   7   4 -12   -1.70    3.40
  -7   4  12   -2.40    2.30
   7  -4 -12    0.60    4.50
  -7  -4  12    3.30    3.70
   7  -4 -12    1.30    2.60
   7   4 -11  135.99   16.00
  -7   4  11  145.39   15.70
   7  -4 -11  141.69   16.00
   7  -4 -11  157.48   16.40
  -7  -4  11  132.59   16.30
   7   4 -10  872.61   93.19
  -7   4  10  979.40   93.29
   7  -4 -10  848.52   93.29
  -7  -4  10  902.61   93.59
  -7   4   9  508.35   50.19
   7   4  -9  463.85   50.09
   7  -4  -9  478.95   50.29
  -7  -4   9  466.15   50.49
   7   4  -8    2.90    4.50
  -7   4   8    8.40    3.10
   7  -4  -8   10.80    4.60
   7  -4  -8   11.40    3.40
   7  -4  -8   14.70    5.20
  -7  -4   8   12.10    4.00
  -7   4   7   69.49    9.40
  -7   4   7   73.99   15.60
   7   4  -7   62.99    9.70
   7  -4  -7   87.79   11.10
  -7  -4   7   79.19   10.10
   7  -4  -7   93.59   10.50
   7  -4  -7   79.89   16.60
  -7   4   6  148.89   17.90
  -7   4   6   99.29   13.30
   7  -4  -6  125.19   14.80
  -7  -4   6  101.29   13.40
   7  -4  -6  111.69   20.40
  -7  -4   6  120.89   14.10
   7  -4  -6  101.79   13.20
  -7   4   5   63.19   11.80
  -7   4   5   62.89    8.10
  -7  -4   5   69.09    8.90
  -7  -4   5  102.79   20.20
  -7  -4   5   51.39    7.80
   7  -4  -5   55.79    7.80
   7  -4  -5   68.59    9.90
  -7   4   4  528.65   65.19
  -7   4   4  473.55   47.50
   7  -4  -4  384.66   50.29
  -7  -4   4  560.74   53.69
  -7  -4   4  474.95   47.30
   7  -4  -4  403.86   47.20
  -7   4   3  117.09   14.30
   7   4  -3   86.29   17.20
   7  -4  -3   84.49   12.70
   7  -4  -3   76.39   16.40
  -7  -4   3   98.89   11.70
  -7   4   2  223.48   22.70
   7  -4  -2  170.98   21.20
  -7  -4   2  154.88   32.50
  -7  -4   2  196.18   20.50
   7  -4  -2  148.69   23.80
  -7   4   1  199.28   23.10
   7   4  -1  194.78   18.40
   7   4  -1  159.58   24.30
   7  -4  -1  153.38   19.50
  -7  -4   1  168.68   26.40
  -7  -4   1  160.18   18.80
   7  -4  -1  127.59   22.30
   7   4   0   62.19    8.20
  -7   4   0   67.09    8.20
   7   4   0   64.99   12.70
  -7  -4   0   59.19   16.10
  -7  -4   0   80.29    9.10
   7  -4   0   61.09    9.60
  -7   4  -1    8.90    3.80
   7   4   1   12.30    3.20
  -7   4  -1   11.60    3.30
   7   4   1   19.00    9.20
   7  -4   1    5.60    4.70
  -7  -4  -1   16.10    7.60
  -7  -4  -1  -26.10   14.40
  -7  -4  -1    8.30    2.60
  -7  -4  -1    4.60    4.60
  -7   4  -2    0.80    3.70
   7   4   2   -6.40    9.70
   7   4   2   -0.10    2.70
   7  -4   2    1.60    6.70
  -7  -4  -2   -5.20    4.70
   7  -4   2    5.00    2.40
  -7  -4  -2  -15.90   16.80
   7   4   3   -1.70   11.80
   7   4   3    3.70    3.10
   7   4   3    2.20    2.50
  -7  -4  -3    4.80    5.30
   7  -4   3    0.30    4.60
  -7  -4  -3    1.50    2.00
   7  -4   3    0.00    2.10
  -7  -4  -3   11.30    6.50
  -7  -4  -3  -25.60   21.80
   7   4   4  107.09   15.10
   7   4   4  150.18   14.20
  -7   4  -4  127.49   17.10
   7  -4   4  115.29   16.20
  -7  -4  -4  134.49   16.40
   7  -4   4  112.09   14.30
  -7  -4  -4  161.58   14.30
   7   4   5   13.50    5.10
   7   4   5   19.70    3.10
  -7   4  -5    8.70    5.60
   7  -4   5   16.00    3.40
  -7  -4  -5   19.50    7.20
  -7  -4  -5   27.50    3.40
   7  -4   5   24.10    6.30
  -7   4  -6  208.08   23.40
   7   4   6  169.48   23.90
   7   4   6  216.38   22.50
   7  -4   6  217.88   23.40
  -7  -4  -6  249.28   23.70
   7   4   7  103.79   11.30
  -7   4  -7   75.39   12.40
   7  -4   7  102.39   11.70
  -7  -4  -7   99.39   12.60
  -7  -4  -7  114.09   11.60
  -7   4  -8  452.55   46.80
   7   4   8  411.96   46.30
   7  -4   8  436.96   46.70
  -7  -4  -8  487.85   46.70
   7   4   9   26.60    4.40
  -7   4  -9   41.80    5.80
   7  -4   9   39.50    5.10
  -7  -4  -9   32.00    4.90
  -7  -4  -9   21.90    5.40
  -7   4 -10    7.90    3.60
   7   4  10    2.40    2.00
  -7  -4 -10    0.00    4.10
  -7  -4 -10    0.20    2.30
   7  -4  10    2.20    2.50
   7   4  11    3.10    1.90
  -7   4 -11    0.50    3.20
  -7  -4 -11   -5.20    6.70
   7  -4  11    3.70    2.40
   7  -4  11    3.10   11.40
  -7  -4 -11    1.20    2.30
  -7   4 -12    2.30    2.80
   7   4  12    0.70    1.70
   7  -4  12    2.20    2.20
  -7  -4 -12    0.80    2.20
   7  -4  12   -0.70    4.70
   7   4  13    1.20    1.80
  -7   4 -13   -2.80    2.40
   7  -4  13    2.90    2.20
   7  -4  13    0.60    5.00
  -7  -4 -13    1.90    2.00
  -7   4 -14  159.28   18.90
   7   4  14  160.18   18.40
  -7   4 -14  181.28   18.90
   7  -4  14  196.48   20.40
  -7  -4 -14  192.28   18.70
  -7   5  15    3.00    1.70
   7  -5 -15    6.40    2.30
  -7   5  14   17.50    2.80
   7   5 -14   19.00    5.60
  -7  -5  14   14.80    3.70
   7  -5 -14   19.60    3.20
   7   5 -13   15.90    6.50
  -7   5  13   19.40    4.40
  -7  -5  13   14.10    3.70
   7  -5 -13   20.80    4.10
   7   5 -12    6.20    4.60
  -7   5  12   15.70    3.30
   7  -5 -12   14.40    3.30
  -7  -5  12    9.90    3.70
   7   5 -11    5.00    4.70
  -7   5  11   12.00    3.00
   7  -5 -11    6.10    3.00
  -7  -5  11    7.70    3.60
   7   5 -10   64.29    9.80
  -7   5  10   81.59    9.60
  -7  -5  10   86.79   10.50
   7  -5 -10   76.89    9.70
  -7   5   9   18.70    4.10
   7  -5  -9   21.00    5.40
  -7  -5   9   16.50    4.70
   7  -5  -9   19.40    3.90
  -7   5   8  711.73   73.19
   7  -5  -8  679.33   73.19
   7  -5  -8  762.62   76.69
  -7  -5   8  659.03   73.59
  -7   5   7   61.29    8.40
   7  -5  -7   74.29   14.70
  -7  -5   7   73.29    9.50
   7  -5  -7   74.29   10.00
   7  -5  -7   54.19    8.40
  -7   5   6   17.90    4.10
  -7  -5   6   11.30    4.30
   7  -5  -6   16.30    5.20
   7  -5  -6   16.50    3.80
  -7   5   5    2.30    3.90
  -7   5   5   14.70    9.30
  -7  -5   5   10.10    4.40
   7  -5  -5    9.80    8.50
  -7   5   4   25.90    5.60
  -7   5   4   35.00   10.60
   7  -5  -4   25.60    9.60
   7  -5  -4   25.60    4.80
  -7  -5   4   26.90    5.90
   7  -5  -4   30.30    6.20
  -7   5   3   24.90    6.10
  -7   5   3   37.30    9.40
   7   5  -3   28.60    5.80
   7  -5  -3   26.20    6.30
  -7  -5   3   43.00   12.80
   7  -5  -3   26.50    9.50
   7  -5  -3   22.10    4.80
  -7   5   2  235.18   25.30
   7   5  -2  260.67   25.00
   7  -5  -2  199.78   24.30
   7  -5  -2  236.88   25.70
   7  -5  -2  214.98   28.80
   7   5  -1   15.00    4.30
  -7   5   1   21.00    6.90
   7  -5  -1   16.60    8.90
  -7  -5   1   30.00    8.80
   7  -5  -1   10.50    3.70
   7  -5  -1   13.90    5.00
  -7  -5   1    6.80    4.20
   7   5   0  167.18   19.70
   7  -5   0  156.68   23.80
   7  -5   0  164.98   19.40
   7  -5   0  166.88   20.40
  -7  -5   0  219.38   19.10
   7   5   1  315.17   34.70
   7  -5   1  283.47   35.30
  -7  -5  -1  376.66   33.90
   7  -5   1  292.77   39.00
   7  -5   1  339.07   34.00
   7   5   2   72.79   10.50
  -7   5  -2   86.09   10.00
  -7   5  -2   96.49   13.10
   7  -5   2   68.09   11.20
  -7  -5  -2   67.19   11.50
   7  -5   2   69.19    9.50
  -7  -5  -2   86.79    9.30
  -7  -5  -2  106.39   15.10
   7  -5   2   57.69   14.90
   7   5   3   20.40    7.80
   7   5   3   16.50    3.60
  -7   5  -3   16.60    7.30
   7  -5   3   13.90    5.30
  -7  -5  -3   25.50    3.40
  -7  -5  -3   19.80    6.40
   7  -5   3   17.20    3.60
  -7  -5  -3   33.20    8.90
  -7   5  -4   -3.30    7.00
   7   5   4    0.60    2.50
   7   5   4   -9.80    5.60
   7  -5   4   -1.70    4.50
  -7  -5  -4   -2.00    6.40
  -7  -5  -4    0.30    5.20
   7   5   5    9.20    3.00
   7  -5   5   14.60    3.30
   7  -5   5   16.10    5.80
  -7  -5  -5   24.30    7.90
  -7  -5  -5   15.10    3.00
   7   5   6    0.40    2.10
   7  -5   6    0.20    4.80
  -7  -5  -6    1.10    6.30
   7  -5   6   -2.40    2.20
  -7  -5  -6    0.40    2.10
  -7   5  -7   99.19   12.60
   7   5   7   90.79   11.40
   7  -5   7  110.69   15.10
  -7  -5  -7  120.49   11.80
   7  -5   7  100.39   12.00
  -7   5  -8    0.80    5.00
   7   5   8   11.70    2.60
  -7  -5  -8    8.30    2.70
   7  -5   8    4.50    2.70
   7  -5   8   10.10    5.90
   7  -5   8   -0.30    9.50
  -7  -5  -8   22.10    8.70
   7   5   9    5.40    2.20
  -7   5  -9    5.10    4.70
   7  -5   9    3.30   10.00
  -7  -5  -9   21.60    8.80
  -7  -5  -9    5.60    2.40
   7  -5   9    4.00    2.60
   7  -5   9    4.00    5.60
   7   5  10   24.50    3.30
  -7   5 -10   12.90    4.90
   7  -5  10   18.20    6.70
  -7  -5 -10   24.20    3.60
   7  -5  10    7.70   10.40
   7  -5  10   18.30    3.60
   7   5  11   89.59   10.40
  -7   5 -11   89.19   11.70
   7  -5  11   95.09   13.90
   7  -5  11   91.89   10.90
  -7  -5 -11  109.29   10.90
  -7   5 -12   16.00    4.20
   7   5  12   13.80    3.30
   7  -5  12   14.70    6.60
   7  -5  12   24.90    3.90
  -7   5 -13   -2.70    3.30
  -7   5 -13   -3.00    2.70
   7   5  13    1.30    1.50
   7  -5  13    0.30    3.70
  -7  -5 -13    0.30    1.50
   7  -5  13    0.40    1.90
   7   5  14    1.60    1.20
  -7   5 -14    3.80    3.50
  -7  -5 -14    4.30    1.50
   7  -5  14    3.70    3.50
  -7   6  14   -0.40    1.40
   7  -6 -14   -0.60    1.40
  -7   6  13  213.38   22.90
   7  -6 -13  225.28   22.90
  -7  -6  13  214.38   23.10
  -7   6  12   38.90    5.00
  -7  -6  12   32.40    5.20
   7  -6 -12   36.60    5.00
  -7   6  11   22.30    3.70
   7  -6 -11   18.90    3.60
  -7  -6  11   17.20    4.20
  -7   6  10   69.69    9.40
   7  -6 -10   82.09    9.60
  -7  -6  10   79.69   10.20
  -7   6   9   26.60    4.60
   7  -6  -9    9.40   11.80
   7  -6  -9   29.40    5.70
   7  -6  -9   23.00    4.40
  -7  -6   9   27.60    5.40
  -7   6   8    1.80    3.20
   7  -6  -8    8.60    9.00
   7  -6  -8    5.30    3.00
  -7  -6   8    7.00    4.00
   7  -6  -8    9.10    4.40
  -7   6   7   28.90    5.60
   7  -6  -7   45.00    7.30
  -7  -6   7   30.90    6.40
   7  -6  -7   35.50   11.20
   7  -6  -7   33.80    5.50
  -7   6   6  125.59   17.20
   7  -6  -6  164.38   18.20
   7  -6  -6  159.98   17.10
  -7  -6   6  163.08   18.10
   7  -6  -6  141.19   22.20
  -7   6   5 1521.45  171.58
   7  -6  -5 1616.54  175.08
   7  -6  -5 1831.72  172.78
  -7  -6   5 1706.13  172.38
   7  -6  -5 1646.84  171.48
  -7   6   4 1027.30  108.99
  -7  -6   4 1079.29  109.79
   7  -6  -4 1039.60  108.79
   7  -6  -4 1112.29  110.19
   7  -6  -4 1010.50  112.69
  -7   6   3   -3.30    6.20
   7  -6  -3    6.80    3.50
   7  -6  -3    4.60    4.30
   7  -6  -3    9.90    7.80
  -7  -6   3    5.50    4.60
   7  -6  -2  162.88   23.50
  -7  -6   2  164.88   19.60
   7  -6  -2  171.58   19.70
  -7  -6   1 1014.70  106.09
   7  -6  -1 1057.59  110.19
   7  -6  -1  954.30  105.09
   7  -6  -1 1060.89  106.69
   7  -6   0  831.12   85.29
   7  -6   0  824.92   88.99
  -7  -6   0  771.72   84.59
   7  -6   1   96.09   17.60
  -7  -6  -1   74.49   12.30
  -7  -6  -1   90.39   10.70
   7  -6   1   83.79   12.20
  -7  -6  -2  105.09   10.60
   7  -6   2   80.39   12.60
   7  -6   2   96.19   10.80
  -7  -6  -2   68.39   12.70
   7  -6   2   89.39   18.00
  -7   6  -3   24.90    7.50
   7   6   3   43.60    5.00
   7  -6   3   31.40    7.10
   7  -6   3   21.60    4.60
  -7  -6  -3   49.90   10.20
  -7  -6  -3   33.70    4.50
  -7  -6  -3   17.10    7.90
   7  -6   3   20.60   11.00
  -7  -6  -3   31.70    6.80
   7   6   4 1150.68  118.39
   7  -6   4 1004.50  123.79
  -7  -6  -4 1274.17  119.49
   7  -6   4 1098.69  118.69
   7  -6   4 1050.29  120.29
  -7  -6  -4 1290.97  118.49
   7   6   5  101.49   11.60
  -7  -6  -5  112.39   11.80
   7  -6   5   96.19   19.50
   7  -6   5  105.89   12.20
   7  -6   5  106.09   14.70
   7   6   6  212.78   23.10
   7  -6   6  180.58   29.30
  -7  -6  -6  252.07   23.30
   7  -6   6  227.18   26.20
   7  -6   6  210.78   23.50
   7   6   7   60.59    7.20
   7  -6   7   57.49    7.70
   7  -6   7   48.60   14.10
   7  -6   7   55.79   10.70
  -7  -6  -7   66.59    7.40
   7   6   8   22.90    3.40
   7  -6   8   27.60    7.30
   7  -6   8   24.60    4.10
  -7  -6  -8   20.10    3.50
   7  -6   8    9.00    9.80
   7   6   9  450.35   46.80
   7  -6   9  445.16   47.20
  -7  -6  -9  475.45   46.90
   7  -6   9  428.06   49.30
   7   6  10   68.59    8.00
   7  -6  10   70.19    8.50
  -7  -6 -10   70.29    8.30
   7  -6  10   76.69   11.70
  -7   6 -11    6.90    3.90
   7   6  11    7.10    2.00
  -7  -6 -11    8.10    2.10
   7  -6  11    7.70    5.00
   7  -6  11    7.60    2.30
   7   6  12   13.30    2.10
  -7   6 -12   12.60    3.60
   7  -6  12    9.60    2.20
   7  -6  12    7.60    4.60
   7  -6  13  136.29   17.60
  -7  -6 -13  168.48   16.20
  -7   7  12    1.70    2.00
  -7  -7  12   -0.90    2.40
  -7   7  11    5.20    2.40
   7  -7 -11    8.40    2.80
  -7  -7  11    7.30    2.90
  -7   7  10   23.10    3.80
  -7  -7  10   38.90    7.40
   7  -7 -10   18.10    4.30
   7  -7 -10   22.50    3.70
  -7   7   9    4.30    2.80
   7  -7  -9    6.10   10.20
  -7  -7   9    0.60    3.30
   7  -7  -9    4.00    3.50
   7  -7  -9    8.30    3.90
  -7   7   8    6.60    3.40
   7  -7  -8    5.20    8.60
   7  -7  -8    7.60    3.30
   7  -7  -8    6.10    3.70
  -7  -7   8    8.20    3.80
  -7   7   7   84.19   11.10
   7  -7  -7   80.39   15.90
   7  -7  -7   94.09   12.00
   7  -7  -7  105.39   11.00
  -7  -7   7   91.39   12.00
  -7   7   6  258.77   32.10
   7  -7  -6  338.17   31.80
  -7  -7   6  292.67   32.80
   7  -7  -6  313.77   33.10
   7  -7  -6  289.87   36.20
  -7   7   5  100.49   14.00
   7  -7  -5  114.49   14.40
   7  -7  -5  111.09   18.60
  -7  -7   5  122.89   14.60
   7  -7  -5  123.89   13.20
   7  -7  -4   53.19    8.50
   7  -7  -4   44.20   12.40
  -7  -7   4   53.99    8.10
   7  -7  -3 1620.34  177.18
  -7  -7   3 1692.23  173.78
   7  -7  -3 1723.73  174.28
   7  -7  -2  193.18   27.00
   7  -7  -2  208.38   23.10
  -7  -7   2  196.08   22.90
   7  -7  -1  374.86   39.50
   7  -7  -1  354.16   43.20
  -7  -7   1  348.67   39.00
   7  -7   0   -1.10    3.80
  -7  -7   0    4.40    6.40
   7  -7   0   -3.50    6.90
  -7  -7   0    0.30    5.10
   7  -7   1   49.70    7.20
  -7  -7  -1   43.10    8.70
   7  -7   1   77.29   15.50
   7  -7   1   61.69    9.50
  -7  -7  -2    6.10    6.50
   7  -7   2   19.50    5.90
   7  -7   2   19.10    9.90
  -7  -7  -2   27.50    8.40
   7  -7   2   27.50    4.50
   7  -7   3  141.29   23.70
   7  -7   3  134.19   17.40
   7   7   4  122.29   12.60
   7  -7   4  101.69   15.20
   7  -7   4   90.69   19.30
   7  -7   4  126.99   13.00
   7   7   5   96.39   11.10
   7  -7   5  111.29   11.70
   7  -7   5  103.89   14.30
   7  -7   5   79.29   17.30
   7   7   6   70.09    8.00
   7  -7   6   69.09    8.40
   7  -7   6   70.29   11.30
  -7  -7  -6   60.59    7.90
   7  -7   6   63.79   14.90
  -7   7  -7  260.97   33.30
   7   7   7  326.17   32.40
   7  -7   7  310.77   35.00
   7  -7   7  341.67   32.90
  -7  -7  -7  299.67   32.30
  -7   7  -8   21.80    7.40
   7   7   8   49.50    6.90
   7  -7   8   41.20   16.80
  -7  -7  -8   58.09    7.00
   7  -7   8   57.59    9.50
   7  -7   8   55.69    6.80
  -7   7  -9   89.29   11.10
   7   7   9   96.79   10.10
  -7  -7  -9   89.69   10.10
   7  -7   9   88.09   12.00
   7   7  10    8.00    2.00
   7  -7  10    7.10    2.30
   7  -7  10    4.10    4.70
   7   7  11   52.99    6.20
   7  -7  11   53.39    8.50
   7  -7  11   48.10    6.10
  -7   8  10    3.40    2.20
  -7  -8  10    5.50    2.50
  -7   8   9  125.09   15.70
  -7  -8   9  128.99   15.80
   7  -8  -9  158.38   15.90
   7  -8  -8  773.52   75.59
  -7  -8   8  669.63   75.39
  -7   8   7   11.00    4.10
  -7  -8   7   11.20    4.00
   7  -8  -7   18.30    4.40
   7  -8  -7   10.70    7.40
  -7   8   6  121.69   17.30
   7  -8  -6  158.38   20.50
   7  -8  -6  163.88   17.70
  -7  -8   6  151.58   17.70
   7  -8  -5   90.49   11.10
   7  -8  -5   80.49   15.00
  -7  -8   5   79.89   11.20
   7  -8  -4   10.20    4.00
   7  -8  -4   10.30    6.90
  -7  -8   4    6.00    4.40
  -7  -8   3    2.90   13.30
   7  -8  -3    4.90    6.60
  -7  -8   3    1.40    4.80
   7  -8  -3    4.40    3.60
  -7  -8   2   25.40    6.00
   7  -8  -2   24.80    9.20
   7  -8  -2   30.30    6.10
   7  -8  -1    0.80    3.50
  -7  -8   1    0.00    5.00
  -7  -8   1    2.30    6.90
   7  -8  -1    0.70    6.90
   7  -8   0  177.38   23.20
   7  -8   0  139.09   18.10
  -7  -8   0  147.49   18.40
   7  -8   1  109.99   18.50
   7  -8   1  103.79   14.00
  -7  -8  -2   14.90    7.00
   7  -8   2   -2.30    4.30
   7  -8   2   13.70    9.10
   7  -8   2    7.40    4.50
   7  -8   3    1.00    3.50
   7  -8   3   -0.60    7.80
  -7  -8  -3    2.40    5.90
   7  -8   3   -2.40    3.90
   7  -8   4  184.38   28.10
   7  -8   4  252.77   23.50
   7  -8   4  207.98   25.10
   7  -8   5  111.69   14.60
   7  -8   5  121.89   13.00
   7  -8   5   93.49   18.10
   7  -8   6    2.40    2.60
   7  -8   6    1.20    4.50
   7  -8   6    1.00    8.60
  -7  -8  -6    5.40    6.50
   7  -8   7   16.70    5.40
   7  -8   7   14.10    3.00
   7  -8   7    6.80    8.00
   7  -8   8   10.00    4.90
   7  -8   8    6.90    2.30
   7  -8   8    6.20    9.00
   7  -8   9    8.70    2.40
   7  -8   9    8.30    4.30
  -7  -9   8   98.59   11.10
  -7  -9   7  385.26   43.90
   7  -9  -7  451.95   44.10
  -7  -9   6    0.80    3.20
   7  -9  -6    2.40    2.60
   7  -9  -6    2.50    5.50
  -7  -9   5    1.10    3.60
   7  -9  -5    3.30    5.30
   7  -9  -5   -1.80    2.60
   7  -9  -4    0.70    5.70
   7  -9  -4    3.90    2.80
  -7  -9   4    0.50    3.90
   7  -9  -3   21.50    5.10
  -7  -9   3   20.40    5.40
   7  -9  -3   30.90    9.10
   7  -9  -2    2.10    4.60
   7  -9  -2    5.10    7.70
  -7  -9   2   13.70   13.30
  -7  -9   2    4.60    4.90
   7  -9  -1  138.29   17.00
   7  -9  -1  146.29   21.90
   7  -9   0   54.89    8.80
   7  -9   0   70.69   13.10
   7  -9   1    0.00    3.80
   7  -9   1    0.70    7.30
  -7  -9  -1    0.90    5.70
   7  -9   2    0.40    6.80
   7  -9   2    8.90    5.90
  -7  -9  -2    6.30    6.60
   7  -9   3   92.39   11.20
   7  -9   3   68.49   14.30
   7  -9   4   42.70    7.40
   7  -9   4   51.39   10.70
   7  -9   5    7.00    7.00
   7  -9   5    4.50    3.90
  -7  -9  -5   22.80    6.40
   7  -9   6  252.37   32.30
   7  -9   6  330.47   31.50
   7  -9   7   87.89   10.90
   7 -10  -3   33.90    5.10
   7 -10  -3   28.50    6.20
   7 -10  -2   32.30    7.60
   7 -10  -1  375.76   46.00
   7 -10  -1  513.05   49.30
   7 -10   0  141.19   19.30
   7 -10   0  143.69   16.50
   7 -10   1   82.19   11.70
   7 -10   2  160.98   17.40
   7 -10   2  145.69   19.30
   8   0 -17    0.40    1.40
   8   0 -16   20.80    3.40
   8   0 -15   -6.10    5.30
   8   0 -15   -1.20    2.00
   8   0 -14  389.06   38.90
   8   0 -14  347.07   39.60
   8   0 -13    1.90    2.40
   8   0 -13    7.10    4.90
  -8   0  13   -2.10    3.70
  -8   0  12   29.30    5.00
   8   0 -12   25.90    4.40
   8   0 -12   22.40    6.10
   8   0 -11    2.40    2.50
  -8   0  11    0.00    3.30
   8   0 -11  -10.30    5.00
  -8   0  10   94.09   11.20
  -8   0  10  104.69   11.10
   8   0 -10   79.49   10.50
   8   0  -9    1.60    2.30
  -8   0   9    3.40    3.20
  -8   0   9    2.80    3.30
   8   0  -9    0.30    4.30
   8   0  -8   84.99   10.30
  -8   0   8   89.79   11.00
  -8   0   8   93.79   10.80
  -8   0   7    5.20   13.70
   8   0  -7   -0.70    2.50
  -8   0   7    0.70    2.90
  -8   0   7    0.90    4.80
  -8   0   7   -0.80    3.30
   8   0  -6   82.89   10.10
  -8   0   6  121.59   18.20
  -8   0   6   77.29   10.70
  -8   0   6   88.79   10.20
  -8   0   6   93.19   10.40
   8   0  -6   66.39   18.60
  -8   0   5    4.00    7.20
  -8   0   5    4.00    2.70
   8   0  -5   -5.10   10.00
  -8   0   5    0.90    2.40
  -8   0   4 1341.67  129.09
  -8   0   4 1240.18  126.49
   8   0  -4 1090.69  129.89
  -8   0   3    3.70    4.90
  -8   0   3   -0.60    1.90
   8   0  -3   -5.30    6.30
  -8   0   2  149.88   15.40
   8   0  -2  145.99   19.10
  -8   0   2  126.69   17.40
  -8   0   1    4.40    4.50
   8   0  -1    0.80    4.70
  -8   0   1    3.40    2.30
  -8   0   0  144.19   15.30
  -8   0   0  111.89   16.70
  -8   0   0  116.29   13.90
   8   0   0  126.69   16.60
   8   0   1    4.30    4.30
   8   0   1    0.40    1.00
  -8   0  -1    1.10    2.00
  -8   0  -1    1.80    6.10
  -8   0  -2  155.58   20.20
   8   0   2  187.78   21.70
  -8   0  -2  208.68   19.00
  -8   0  -2  168.48   23.70
   8   0   2  180.78   18.80
  -8   0  -3   -2.90    1.80
  -8   0  -3   -1.60   10.00
   8   0   3   -0.50    1.30
  -8   0  -3    1.00    2.40
   8   0   4  138.89   15.50
   8   0   4  153.58   20.00
  -8   0  -4  117.49   22.70
  -8   0  -4  156.38   15.60
  -8   0  -5   -1.50    2.50
   8   0   5    3.30    2.20
   8   0   5   -0.30    2.00
   8   0   5    9.20    9.60
  -8   0  -5    1.30    2.00
   8   0   5    0.20    2.70
  -8   0  -5   13.60   16.80
  -8   0  -6   33.50    4.60
   8   0   6   34.30    5.10
   8   0   6   42.00    4.50
   8   0   6   22.00    4.70
  -8   0  -6   34.60    5.50
  -8   0  -6   15.80   24.40
   8   0   6   20.80   14.00
  -8   0  -7    3.20    2.50
   8   0   7    3.00    2.90
  -8   0  -7    1.00    3.80
   8   0   7    1.70    2.30
   8   0   7    0.20    4.00
   8   0   8   -0.30    3.20
   8   0   8   -1.70    6.20
  -8   0  -8    2.10    4.00
   8   0   8    0.60    2.30
   8   0   9    2.50    2.50
  -8   0  -9    1.70    2.60
  -8   0  -9    5.60    4.00
   8   0   9    1.40    3.50
   8   0  10   62.79    7.00
  -8   0 -10   46.80    7.00
  -8   0 -10   54.19    7.80
  -8   0 -10   52.29    7.30
  -8   0 -11    0.40    2.60
  -8   0 -11    0.80    3.10
  -8   0 -12    4.70    4.10
  -8   0 -12   -1.50    2.30
  -8   0 -12    0.10    3.00
  -8   0 -13    3.30    5.50
   8   0  13   -7.30    4.20
  -8   0 -13   -3.90    2.00
  -8   0 -13   -2.80    3.00
  -8   0 -14   53.09    7.60
  -8   0 -14   58.79    8.90
  -8   0 -14   67.59    7.80
  -8   0 -15   -1.80    1.50
   8   1 -16    5.00    2.20
   8  -1 -16    9.20    3.70
   8  -1 -16    7.00    2.10
   8   1 -15    3.50    2.30
  -8   1  15   -0.50    3.80
   8  -1 -15    3.40    3.70
   8  -1 -15    6.10    3.40
  -8   1  14    0.90    2.80
   8   1 -14   -1.30    2.20
   8  -1 -14    2.60    2.40
   8  -1 -14    2.50    3.80
   8   1 -13  269.17   29.70
  -8   1  13  304.87   29.80
   8  -1 -13  260.27   30.30
   8  -1 -13  287.37   29.80
   8   1 -12  355.36   40.10
  -8   1  12  425.56   40.10
   8   1 -12  352.46   42.70
   8  -1 -12  343.47   40.50
   8  -1 -12  416.96   40.20
   8   1 -11  760.72   85.59
  -8   1  11  875.11   84.69
   8   1 -11  747.63   84.59
  -8  -1  11  932.31   84.69
   8  -1 -11  723.33   84.89
   8  -1 -11  854.61   84.69
   8   1 -10  619.54   66.39
  -8   1  10  701.13   66.49
  -8   1  10  616.14   66.79
   8   1 -10  602.64   67.39
  -8  -1  10  634.84   66.69
  -8  -1  10  663.43   67.99
   8  -1 -10  660.43   66.39
   8  -1 -10  614.64   66.79
   8   1  -9   64.89    8.20
   8   1  -9   54.69   11.00
  -8   1   9   74.99    8.40
  -8   1   9   64.59    9.00
  -8  -1   9   54.29    9.30
   8  -1  -9   70.49    8.60
  -8  -1   9   57.99    8.70
  -8  -1   9   89.59    9.10
   8  -1  -9   64.59    8.80
   8   1  -8  188.28   21.70
  -8   1   8  231.18   21.90
  -8   1   8  212.38   22.40
  -8   1   8  176.28   49.20
  -8  -1   8  206.98   22.10
   8  -1  -8  213.18   21.80
   8  -1  -8  180.28   22.20
  -8  -1   8  184.08   25.50
  -8   1   7    7.10    3.90
   8   1  -7    4.10    2.60
  -8   1   7  -23.10   15.90
  -8   1   7    9.10    4.40
  -8   1   7    3.50    2.60
  -8   1   7   -9.10   26.90
  -8  -1   7    2.80    4.20
  -8  -1   7    7.10   13.60
  -8  -1   7    5.00    3.30
   8  -1  -7    6.10    2.70
  -8   1   6  335.67   35.10
   8   1  -6  254.17   27.60
  -8   1   6  269.47   27.80
   8   1  -6  247.58   38.10
   8  -1  -6  258.67   27.70
  -8  -1   6  249.28   27.90
   8  -1  -6  233.28   37.40
  -8   1   5   10.30    3.50
   8   1  -5   -2.50   10.50
  -8   1   5   15.60    8.50
  -8   1   5    1.70    3.00
  -8  -1   5    8.20    2.90
  -8  -1   5   13.40    7.40
  -8  -1   5    6.90    3.10
   8  -1  -5   -4.50   11.10
  -8   1   4  449.26   48.60
  -8   1   4  419.66   44.50
  -8  -1   4  468.95   45.60
  -8  -1   4  422.76   48.20
  -8  -1   4  360.96   44.30
  -8   1   3   -0.10    2.00
  -8   1   3    4.80    5.20
  -8   1   3    3.50    2.80
  -8  -1   3    0.70    5.80
  -8  -1   3    0.70    2.20
   8  -1  -3    2.20    7.30
  -8  -1   3   -3.20    2.50
   8   1  -2   36.40    8.90
  -8   1   2   40.80    8.10
  -8   1   2   53.09    6.00
  -8  -1   2   44.00    8.40
  -8  -1   2   47.40    6.20
   8  -1  -2   29.90    9.00
  -8  -1   2   50.49    7.10
   8  -1  -2   39.00    5.60
   8   1  -1   18.30    6.40
  -8   1   1   28.40    4.00
  -8   1   1   23.80    6.50
  -8   1   1   35.30    5.20
   8  -1  -1   23.70    7.20
  -8  -1   1   25.10    5.30
   8  -1  -1   19.80    3.60
  -8  -1   1   27.10    6.70
  -8   1   0   84.99   10.10
   8   1   0  103.89   13.10
   8  -1   0   93.69    9.80
  -8  -1   0  102.59   10.50
  -8  -1   0   89.39   13.90
  -8  -1   0   82.09   11.40
   8  -1   0   88.19   14.40
   8   1   1   70.19   11.30
  -8   1  -1   77.59   12.40
  -8   1  -1   83.79    9.50
  -8   1  -1   68.29    8.30
   8   1   1   76.49    8.00
   8  -1   1   66.99   11.60
  -8  -1  -1   63.09    8.30
   8  -1   1   67.49    7.70
  -8  -1  -1   62.39   12.40
  -8   1  -2  103.99   12.60
  -8   1  -2  126.69   17.40
   8   1   2   96.99   11.20
  -8   1  -2  118.09   11.30
   8   1   2   88.79   14.80
  -8  -1  -2  113.49   11.40
   8  -1   2   97.09   10.80
  -8  -1  -2   64.89   15.60
   8  -1   2  113.69   14.70
  -8   1  -3  148.69   17.80
  -8   1  -3  171.08   16.40
  -8   1  -3  157.08   23.10
   8   1   3  161.58   16.40
   8   1   3  131.99   19.50
  -8  -1  -3  166.28   16.50
   8  -1   3  143.89   16.00
  -8  -1  -3  135.79   22.80
   8  -1   3  152.98   19.80
   8   1   4   24.90    3.70
  -8   1  -4   19.40    4.90
   8   1   4   23.50    8.70
  -8   1  -4   30.60   13.20
   8  -1   4   29.00    8.90
  -8  -1  -4   25.60   13.20
  -8  -1  -4   28.30    3.90
  -8   1  -5   67.59    7.70
   8   1   5   54.39    7.70
   8   1   5   55.69   13.40
  -8   1  -5   49.20   19.10
   8   1   5   76.89    7.50
  -8  -1  -5   64.99   22.90
  -8  -1  -5   67.59    7.70
  -8  -1  -5   58.69    7.70
   8  -1   5   69.49    7.80
  -8  -1  -5   60.79    8.00
   8  -1   5   62.69    7.20
   8  -1   5   43.00   12.90
  -8   1  -6    5.30    2.70
   8   1   6    4.50    3.40
   8   1   6    8.30    2.10
   8   1   6    5.20   14.50
   8  -1   6    9.30    2.80
  -8  -1  -6    9.70    2.70
  -8  -1  -6   21.40   26.30
  -8  -1  -6   10.40    3.10
  -8  -1  -6    7.00    2.80
   8  -1   6    0.20    2.50
   8   1   7   69.59    7.60
  -8   1  -7   64.39    9.30
  -8   1  -7   61.19    7.90
   8   1   7   58.49    8.70
  -8  -1  -7   71.09    8.70
  -8  -1  -7   61.19    7.90
  -8  -1  -7   61.59    8.10
   8  -1   7   69.29    8.20
   8   1   8    4.00    5.90
  -8   1  -8    4.80    5.00
   8   1   8   -2.10    2.20
  -8  -1  -8   -1.80    2.60
  -8  -1  -8   -0.40    3.20
  -8  -1  -8   -0.20    2.40
   8  -1   8    3.10    2.80
   8   1   9  571.04   53.89
   8   1   9  372.66   58.29
  -8   1  -9  511.85   54.19
  -8  -1  -9  491.15   54.19
   8  -1   9  568.04   54.29
  -8  -1  -9  558.64   54.49
  -8  -1  -9  475.85   54.09
   8   1  10  130.69   13.60
  -8   1 -10  107.69   14.00
  -8   1 -10  134.29   15.70
  -8  -1 -10  127.89   14.30
  -8  -1 -10  106.19   13.90
  -8  -1 -10  134.29   14.40
   8  -1  10  130.29   14.30
   8   1  11   75.39    7.30
  -8  -1 -11   43.70    6.80
  -8  -1 -11   56.69    6.90
   8  -1  11    0.40    9.00
  -8   1 -12   19.60    4.20
  -8   1 -12   18.80    6.20
   8   1  12   25.80    3.60
  -8   1 -12   18.60    3.90
  -8  -1 -12   14.60    5.30
  -8  -1 -12   28.60    4.70
  -8  -1 -12   21.80    3.80
  -8   1 -13   19.50    3.70
  -8   1 -13   29.30    4.40
  -8  -1 -13   29.60    4.50
  -8  -1 -13   17.80    3.50
  -8  -1 -13   13.80    4.70
  -8   1 -14   18.20    3.70
  -8   1 -14   11.80    3.30
   8   1  14    7.40    3.30
  -8  -1 -14   13.70    2.60
  -8  -1 -14   17.80    3.50
  -8  -1 -14    0.90    6.10
  -8   1 -15    2.80    5.00
  -8   1 -15    1.90    1.70
  -8  -1 -15   -1.10    2.50
  -8  -1 -15    2.90    1.70
   8   2 -16    9.20    2.30
   8  -2 -16    4.60    4.30
   8  -2 -16   10.60    3.00
   8   2 -15    6.50    2.30
  -8   2  15    6.90    2.30
   8  -2 -15    0.60    2.40
   8  -2 -15    3.20    3.00
   8   2 -14  187.68   22.10
  -8   2  14  226.38   22.10
   8  -2 -14  214.78   22.10
   8  -2 -14  197.98   22.50
   8   2 -13   56.49    7.40
  -8   2  13   68.79    7.70
   8  -2 -13   59.69    8.00
   8  -2 -13   53.99    7.30
   8   2 -12   -3.30    3.60
  -8   2  12   -3.40    2.50
  -8  -2  12    5.40    5.90
   8  -2 -12   -1.20    3.60
   8  -2 -12    1.50    3.00
  -8   2  11  131.89   14.40
   8   2 -11  122.39   14.30
   8  -2 -11  117.39   14.90
  -8  -2  11  133.69   16.00
   8  -2 -11  135.89   14.40
   8   2 -10  169.18   21.00
  -8   2  10  212.48   21.20
  -8  -2  10  185.48   21.90
   8  -2 -10  222.58   21.20
   8  -2 -10  187.08   21.50
  -8   2   9  105.39   12.80
  -8   2   9  103.29   11.10
   8  -2  -9  101.29   11.10
  -8  -2   9  102.09   11.60
   8  -2  -9   88.59   11.50
  -8  -2   9   76.29   11.60
   8   2  -8    2.90    2.70
  -8   2   8    1.90    5.90
  -8   2   8    6.20    4.70
  -8   2   8    3.00    2.60
  -8  -2   8    2.50    3.00
   8  -2  -8    2.10    3.40
   8  -2  -8    5.00    2.80
  -8  -2   8    8.40    4.10
  -8   2   7   70.39    8.60
  -8   2   7   60.09   10.00
   8   2  -7   65.59    8.40
  -8   2   7  123.19   39.50
   8  -2  -7   78.09    8.60
   8  -2  -7   62.89    8.90
  -8  -2   7   73.49    8.90
  -8   2   6  219.78   28.10
   8   2  -6  126.19   26.70
   8   2  -6  155.08   16.80
  -8   2   6  162.58   16.80
   8  -2  -6  144.79   17.90
  -8  -2   6  149.59   16.90
   8  -2  -6  140.59   17.00
  -8   2   5    5.30    3.00
  -8   2   5    1.10    3.00
   8   2  -5  -13.60   12.40
  -8   2   5   -8.30   10.00
  -8   2   5    4.50    4.20
   8   2  -5   -0.40    6.00
   8  -2  -5   15.20   13.50
  -8  -2   5    2.70    2.50
  -8  -2   5    5.20    8.30
  -8  -2   5    2.60    3.00
   8  -2  -5    2.10    2.70
   8   2  -4  390.96   49.70
  -8   2   4  415.86   44.90
  -8   2   4  505.75   48.70
   8  -2  -4  371.06   50.09
  -8  -2   4  446.86   45.00
  -8   2   3  229.88   25.00
  -8   2   3  221.88   21.90
   8   2  -3  174.98   25.90
   8  -2  -3  181.58   27.00
  -8  -2   3  191.28   21.80
   8   2  -2  325.57   39.80
  -8   2   2  401.26   36.80
  -8   2   2  378.66   39.60
   8  -2  -2  336.07   36.60
  -8  -2   2  344.97   36.90
   8  -2  -2  303.37   40.40
   8   2  -1   82.99   13.60
  -8   2   1   86.69    9.60
  -8   2   1   79.79   12.80
  -8  -2   1   86.49   13.60
  -8  -2   1   82.79    9.90
   8  -2  -1   75.79   13.80
   8  -2  -1   83.19    9.30
  -8   2   0  410.66   44.70
  -8   2   0  420.86   47.40
   8   2   0  493.15   47.80
   8  -2   0  389.66   44.20
   8  -2   0  403.66   48.00
  -8  -2   0  489.75   44.90
  -8  -2   0  425.36   48.10
   8   2   1  219.88   22.10
   8   2   1  205.78   25.30
  -8   2  -1  193.78   26.30
  -8   2  -1  201.48   21.90
  -8  -2  -1  203.28   26.90
   8  -2   1  203.98   25.20
  -8  -2  -1  216.28   22.20
   8   2   2  151.78   21.90
   8   2   2  147.19   17.00
  -8   2  -2  167.68   22.80
  -8   2  -2  159.88   16.90
  -8  -2  -2  166.08   17.20
  -8  -2  -2  167.28   27.50
   8  -2   2  165.58   21.60
  -8   2  -3   -4.90   12.00
  -8   2  -3    1.80    2.50
   8   2   3    0.00    1.90
   8   2   3    3.40    7.00
  -8  -2  -3   11.40   12.60
  -8  -2  -3    2.20    2.40
   8   2   4    8.80    2.80
  -8   2  -4    5.50    3.30
   8   2   4    9.20    2.30
  -8   2  -4   19.30   15.00
   8   2   4   -5.50    9.00
  -8  -2  -4    8.50    2.80
  -8  -2  -4   35.10    9.60
   8  -2   4   11.20    2.70
  -8  -2  -4   15.10    2.80
   8  -2   4   10.60    9.40
  -8  -2  -4    6.30    2.90
  -8  -2  -4   13.60   17.30
   8   2   5  279.27   27.80
  -8   2  -5  242.98   28.00
   8   2   5  236.28   34.90
   8   2   5  263.67   28.70
  -8  -2  -5  288.87   28.10
  -8  -2  -5  165.98   38.90
   8  -2   5  287.17   28.10
  -8  -2  -5  281.77   28.10
  -8  -2  -5  250.27   28.10
   8   2   6   88.19   10.00
  -8   2  -6   92.79   10.60
   8   2   6   70.09   11.00
  -8  -2  -6  109.29   10.70
   8  -2   6   97.79   10.50
  -8  -2  -6   89.69   10.60
  -8  -2  -6   81.19   10.40
  -8   2  -7  100.49   12.30
   8   2   7   95.29   13.20
   8   2   7  103.89   11.80
  -8  -2  -7   96.79   12.10
  -8  -2  -7  116.59   12.60
  -8  -2  -7  120.79   12.40
   8  -2   7  117.09   12.30
   8   2   8    2.50    2.20
   8   2   8    4.00    6.60
  -8   2  -8    7.80    3.20
  -8  -2  -8   10.30    3.60
   8  -2   8    4.30    2.80
  -8  -2  -8    7.10    2.80
  -8  -2  -8    6.90    3.00
  -8   2  -9  202.88   24.00
   8   2   9  232.48   23.60
  -8  -2  -9  206.68   23.90
   8  -2   9  232.78   24.10
  -8  -2  -9  238.78   24.20
  -8   2 -10   63.09    7.90
   8   2  10   62.59    7.20
  -8  -2 -10   43.70    7.20
   8  -2  10   65.69    8.00
  -8  -2 -10   56.39    8.30
  -8  -2 -10   76.19    8.40
  -8   2 -11   53.39    6.60
   8   2  11   52.49    6.00
  -8  -2 -11   54.19    6.80
  -8  -2 -11   33.90    7.00
  -8  -2 -11   44.90    6.20
   8  -2  11   40.40    6.20
  -8   2 -12   -2.30    2.40
   8   2  12    1.00    1.90
   8  -2  12    1.80    2.90
  -8  -2 -12   -0.10    5.60
  -8  -2 -12    1.60    2.40
  -8  -2 -12    0.60    2.80
  -8   2 -13    7.40    3.00
  -8   2 -13    4.40    2.50
   8   2  13    7.70    2.10
  -8  -2 -13    5.90    2.80
  -8  -2 -13    3.20    2.40
  -8   2 -14    4.60    3.10
  -8   2 -14    3.30    2.10
  -8  -2 -14    3.50    2.30
  -8  -2 -14    5.10    2.50
  -8   2 -15   -2.70    1.50
  -8   2 -15    2.40    2.60
  -8  -2 -15    2.30    1.90
  -8  -2 -15    2.40    2.10
   8   3 -16    8.60    2.30
   8  -3 -16    6.50    2.40
   8   3 -15    2.00    2.30
  -8   3  15    3.50    2.00
   8  -3 -15    6.50    3.30
   8  -3 -15    5.90    2.60
  -8   3  14    4.00    2.20
   8   3 -14   -2.20    4.30
   8  -3 -14    4.40    2.80
   8  -3 -14    4.20    2.80
  -8   3  13    1.20    2.30
   8   3 -13    5.30    2.70
  -8  -3  13    8.00    5.90
   8  -3 -13   -1.20    2.70
   8  -3 -13    0.00    2.90
  -8   3  12  185.98   18.70
   8   3 -12  145.99   18.60
  -8  -3  12  163.98   19.50
   8  -3 -12  162.78   19.00
   8  -3 -12  197.78   18.80
  -8   3  11   -1.90    2.40
   8   3 -11   -4.20    2.80
   8  -3 -11    2.20    3.10
  -8  -3  11   -4.90    4.40
   8  -3 -11    1.40    2.70
  -8   3  10   67.29    8.50
   8   3 -10   62.79    8.40
  -8  -3  10   66.69    9.20
   8  -3 -10   69.99    9.00
   8  -3 -10   71.19    8.40
   8   3  -9  155.08   18.10
  -8   3   9  171.38   18.10
  -8  -3   9  191.28   18.50
  -8  -3   9  146.59   18.70
   8  -3  -9  146.29   18.30
   8  -3  -9  182.08   18.30
  -8   3   8    6.30    6.00
   8   3  -8    2.50    3.10
  -8   3   8    2.70    2.70
   8  -3  -8    2.70    3.60
   8  -3  -8    1.30    5.00
   8  -3  -8   -5.20    3.00
  -8   3   7   24.40    7.90
  -8   3   7   32.10    7.90
   8   3  -7   28.80    4.90
  -8   3   7   27.30    4.60
  -8  -3   7   27.70    5.50
  -8  -3   7   31.20    5.10
   8  -3  -7   31.70    6.50
   8  -3  -7   29.90    5.10
   8  -3  -7   28.80    4.90
  -8   3   6   27.30    5.10
   8   3  -6   22.70    5.30
  -8   3   6   46.60    8.40
   8  -3  -6   24.40    5.10
   8  -3  -6   43.90    7.30
  -8  -3   6   26.70    5.10
   8  -3  -6   31.30    5.40
  -8   3   5   17.30    5.50
  -8   3   5    7.50    3.50
   8   3  -5   13.50   17.20
  -8  -3   5   12.30    3.60
   8  -3  -5   12.20    4.20
  -8  -3   5   17.70   13.90
   8  -3  -5    5.80    3.50
  -8   3   4  106.29   11.80
   8   3  -4   83.99   19.30
  -8  -3   4   94.29   11.20
   8   3  -3  356.16   46.50
  -8   3   3  448.06   45.40
   8  -3  -3  311.27   46.60
  -8  -3   3  430.66   41.10
  -8  -3   3  377.26   40.80
  -8   3   2   57.59    8.60
   8   3  -2   34.70   12.40
  -8   3   2   48.90   11.40
  -8  -3   2   49.60    7.10
   8  -3  -2   27.30   12.60
  -8  -3   2   46.90   12.40
   8   3  -1  131.69   20.70
  -8   3   1  135.29   15.40
  -8   3   1  128.99   20.50
  -8  -3   1  138.19   22.00
  -8  -3   1  155.58   15.90
   8   3   0   63.39   11.90
  -8   3   0   80.19    8.70
   8   3   0   75.09    8.60
  -8   3   0   83.79   14.30
   8  -3   0   45.40   13.30
  -8  -3   0   89.79    9.60
  -8  -3   0   59.29   14.90
   8   3   1  195.08   28.60
  -8   3  -1  248.28   24.80
   8   3   1  231.68   25.00
  -8  -3  -1  261.57   25.30
   8  -3   1  202.18   29.20
  -8  -3  -1  248.28   25.30
  -8   3  -2  240.18   23.40
   8   3   2  198.88   26.80
   8   3   2  174.08   21.90
  -8   3  -2  208.88   21.60
  -8  -3  -2  206.38   21.60
  -8  -3  -2  198.68   22.10
   8  -3   2  186.08   21.80
   8   3   3   36.20    5.80
   8   3   3   34.20   11.20
   8   3   3   41.20    5.10
  -8   3  -3   46.70    7.60
  -8  -3  -3   45.30    6.20
  -8  -3  -3    5.30   17.00
  -8  -3  -3   40.60    5.50
   8   3   4    1.00    3.10
  -8   3  -4    4.70    3.70
   8   3   4   15.60   14.50
   8   3   4    5.50    2.10
  -8  -3  -4   10.20    3.50
   8  -3   4    7.00    2.50
  -8  -3  -4    7.70    2.40
  -8  -3  -4  -36.70   21.80
  -8  -3  -4    5.50    3.50
  -8  -3  -4   16.20    7.30
   8   3   5   22.90    5.10
   8   3   5   22.50    3.60
  -8   3  -5   21.60    6.30
  -8   3  -5   26.10    4.60
  -8  -3  -5   27.20    3.90
  -8  -3  -5   19.80    4.20
   8  -3   5   28.70    4.00
   8   3   6   43.20    8.80
  -8   3  -6   66.79    8.10
   8   3   6   61.99    7.40
  -8  -3  -6   63.39    7.80
   8  -3   6   64.39    7.90
  -8  -3  -6   67.89    7.90
  -8  -3  -6   77.09    8.70
   8   3   7  475.15   48.80
  -8   3  -7  444.96   49.40
  -8  -3  -7  507.45   49.10
  -8  -3  -7  479.35   49.40
   8  -3   7  471.85   49.10
  -8  -3  -7  425.46   49.60
  -8   3  -8  510.75   52.29
   8   3   8  496.15   51.99
  -8  -3  -8  501.85   52.69
   8  -3   8  508.95   52.29
  -8  -3  -8  467.85   52.09
  -8  -3  -8  521.55   52.29
  -8   3  -9   10.20    3.40
   8   3   9    4.20    2.30
  -8  -3  -9    6.20    3.20
  -8  -3  -9   -3.60    5.90
   8  -3   9    7.10    2.80
  -8  -3  -9   10.80    3.20
   8   3  10    1.40    2.40
  -8   3 -10    2.90    3.90
   8  -3  10    1.90    2.70
  -8  -3 -10    3.30    3.00
   8   3  11   79.79    8.90
  -8   3 -11   68.59    9.40
   8  -3  11   90.79    9.50
  -8  -3 -11   64.09    9.30
  -8  -3 -11   85.29    9.60
   8   3  12    3.10    1.90
  -8   3 -12    3.40    2.80
  -8  -3 -12    4.10    2.80
   8  -3  12    4.80    2.50
  -8  -3 -12    0.70    2.30
  -8   3 -13    2.20    2.70
   8   3  13    4.50    2.20
  -8   3 -13    1.80    2.30
   8  -3  13    3.40    2.50
  -8  -3 -13   -1.20    2.60
  -8  -3 -13    4.00    2.70
  -8   3 -14    1.50    2.70
  -8   3 -14   -2.40    1.90
  -8  -3 -14    0.60    1.80
   8  -3  14   -1.30    3.30
  -8   3 -15    2.50    3.10
  -8   3 -15   -1.80    1.60
   8  -3  15    1.80    2.90
  -8  -3 -15    2.40    1.50
   8   4 -15    4.20    2.60
  -8   4  15    2.10    1.70
   8  -4 -15    3.00    2.20
   8   4 -14   -1.30    2.70
  -8   4  14    0.40    2.00
   8  -4 -14    1.00    2.50
  -8   4  13    1.30    2.30
   8   4 -13    4.50    3.30
   8  -4 -13   10.70    3.00
  -8  -4  13    2.60    4.20
   8   4 -12   10.70    3.50
  -8   4  12    4.40    2.60
   8  -4 -12   11.10    3.20
   8  -4 -12   -3.10    7.70
  -8  -4  12    7.20    3.90
   8   4 -11    5.40    3.50
  -8   4  11    5.00    2.70
   8  -4 -11    9.00    3.10
   8  -4 -11   11.00    4.60
  -8  -4  11    3.50    3.70
   8   4 -10    3.60    3.60
  -8   4  10   -1.30    2.50
   8  -4 -10    1.80    4.60
   8  -4 -10   -0.10    2.90
  -8  -4  10    6.80    3.60
   8  -4 -10    3.80    4.80
   8   4  -9   55.39    9.40
  -8   4   9   76.29    9.70
  -8  -4   9   77.39   10.30
   8  -4  -9   67.29    9.60
   8  -4  -9  106.69   11.60
   8  -4  -9   90.99   10.00
  -8   4   8   54.49    7.30
   8   4  -8   48.80    7.30
   8  -4  -8   41.70    7.20
   8  -4  -8   74.19    9.60
   8  -4  -8   61.59    8.10
  -8  -4   8   52.59    7.90
   8   4  -7    0.50    4.10
  -8   4   7    1.50    2.90
   8  -4  -7    4.60    4.70
  -8  -4   7    4.80    3.80
   8  -4  -7    1.40    5.60
   8  -4  -7    0.70    2.70
   8   4  -6   46.00    6.90
  -8   4   6   53.09   11.10
  -8   4   6   39.40    6.10
   8  -4  -6   47.00    7.50
   8  -4  -6   40.40    7.20
   8  -4  -6   31.50   13.00
  -8  -4   6   38.20    6.90
  -8  -4   6   41.10    6.40
   8  -4  -6   26.50    8.40
   8   4  -5    8.30    5.20
  -8   4   5   -0.30    3.30
  -8   4   5   -0.70    6.00
   8  -4  -5    1.50    2.90
   8  -4  -5    4.90    9.60
  -8  -4   5    0.10    3.40
   8  -4  -5    0.50    4.50
  -8   4   4   71.79   12.30
  -8   4   4   56.69    7.80
  -8  -4   4   71.39   29.90
  -8  -4   4   53.79    7.40
   8  -4  -4   55.59    7.40
   8  -4  -4   59.09    9.00
   8  -4  -4   42.10   12.50
   8   4  -3  180.38   29.10
  -8   4   3  209.28   20.40
   8  -4  -3  164.18   24.70
   8  -4  -3  176.08   19.90
  -8  -4   3  199.38   20.00
   8  -4  -3  174.98   21.20
  -8   4   2    8.40    4.60
  -8   4   2    5.80    4.80
   8   4  -2   -2.50   21.90
  -8  -4   2    5.70    4.00
  -8  -4   2   33.60   25.90
   8  -4  -2    1.50    7.80
  -8   4   1  179.48   20.60
   8   4  -1  156.48   18.40
  -8  -4   1  155.08   19.10
   8   4   0    8.60    3.50
   8   4   0    9.60   12.20
  -8   4   0   15.10    4.30
  -8   4   0   10.70    4.60
  -8  -4   0   10.00    3.00
  -8  -4   0   24.70    8.50
  -8  -4   0   11.30    4.60
  -8  -4   0    6.50   18.40
   8   4   1  156.78   24.30
  -8   4  -1  129.59   15.40
   8   4   1  138.49   15.90
  -8  -4  -1  161.88   15.20
   8  -4   1  143.99   15.60
  -8  -4  -1  143.69   16.60
   8  -4   1  115.69   16.70
   8   4   2    5.60    2.70
  -8   4  -2    8.40    4.60
   8   4   2    6.50    3.80
  -8   4  -2   18.60    3.20
   8  -4   2    5.40    4.70
   8  -4   2    5.80    2.70
  -8  -4  -2   11.90    5.00
  -8  -4  -2   17.60    7.40
  -8  -4  -2   11.20    2.50
   8   4   3    6.80    4.20
   8   4   3    7.80    2.60
  -8   4  -3   10.80    4.80
  -8   4  -3   19.90    4.80
  -8  -4  -3   16.10    5.40
  -8  -4  -3   14.10    2.70
   8  -4   3   10.00    2.90
   8  -4   3   13.10    5.20
  -8  -4  -3   28.00    8.30
   8   4   4   13.50    2.70
  -8   4  -4    9.30    5.40
   8   4   4    9.80    4.70
  -8   4  -4   18.80    4.70
  -8  -4  -4   14.10    2.90
  -8  -4  -4   34.70    8.70
   8  -4   4    8.00    5.20
   8  -4   4   13.10    3.00
   8   4   5   74.99   11.60
  -8   4  -5   97.69   10.90
   8   4   5   91.09    9.60
  -8  -4  -5   71.49   11.40
   8   4   6   37.20    5.10
  -8   4  -6   43.30    6.40
   8  -4   6   38.10    8.20
   8  -4   6   37.40    5.50
  -8  -4  -6    8.70    8.00
  -8  -4  -6   57.69    5.80
  -8   4  -7  116.69   15.20
   8   4   7  134.49   14.30
   8  -4   7  124.69   14.70
  -8  -4  -7  144.89   14.60
  -8   4  -8  112.69   14.80
   8   4   8  124.69   14.10
  -8  -4  -8  149.49   14.50
   8  -4   8  130.09   14.60
   8   4   9   47.00    5.90
  -8   4  -9   43.80    9.20
   8  -4   9   37.90    6.10
  -8  -4  -9   57.49    6.50
  -8   4 -10    4.70    3.40
   8   4  10    2.00    1.80
   8  -4  10    0.60    2.30
  -8  -4 -10    1.60    2.30
  -8  -4 -10   -9.50    6.90
   8   4  11    3.20    1.80
  -8   4 -11    2.20    3.20
   8  -4  11   -7.00   11.50
   8  -4  11    1.50    4.80
  -8  -4 -11    2.10    2.30
   8  -4  11    0.30    2.20
  -8   4 -12    5.80    3.10
   8   4  12   10.00    2.10
  -8   4 -12    4.80    3.00
   8  -4  12    6.60    5.00
  -8  -4 -12   12.60    2.70
   8  -4  12    7.00    2.50
   8   4  13    2.90    1.50
  -8   4 -13    0.70    2.40
  -8   4 -13    3.70    2.80
   8  -4  13    0.00    2.10
  -8  -4 -13   -0.60    1.70
   8  -4  13   -1.20    3.70
  -8   4 -14   14.40    2.90
  -8   4 -14   21.60    3.50
   8  -4  14   13.20    4.20
  -8  -4 -14   18.80    2.70
  -8   5  14    4.50    1.90
  -8  -5  14    5.40    5.70
   8  -5 -14    5.30    2.10
  -8   5  13    1.00    2.20
   8   5 -13   -3.80    5.30
   8  -5 -13    1.80    2.20
  -8  -5  13   -2.00    3.20
   8   5 -12   -6.70    4.30
  -8   5  12    7.90    2.60
  -8  -5  12    6.10    3.70
   8  -5 -12    9.00    2.80
   8   5 -11   19.30    6.20
  -8   5  11   22.00    3.90
  -8  -5  11   20.70    4.40
   8  -5 -11   20.80    4.00
   8   5 -10    4.00    4.40
  -8   5  10    0.10    2.60
   8  -5 -10    0.60    4.00
  -8  -5  10   -1.70    3.20
   8  -5 -10    3.30    2.70
   8   5  -9   21.50    6.60
  -8  -5   9   26.30    7.00
   8  -5  -9   44.60    8.60
  -8   5   8   74.99    9.30
   8   5  -8   64.79   12.50
  -8  -5   8   62.99    9.70
   8  -5  -8   65.59   15.40
   8  -5  -8   89.59   10.70
   8  -5  -8   72.09    9.30
  -8   5   7    5.00    3.20
   8  -5  -7    1.50    4.00
  -8  -5   7    1.80    3.50
   8  -5  -7    5.90    9.70
   8  -5  -7   -1.10    2.80
  -8   5   6    4.10    3.40
   8  -5  -6    6.40    4.30
   8  -5  -6    2.80    9.30
  -8  -5   6    7.60    3.90
   8  -5  -6    2.40    3.10
  -8   5   5    0.10    5.10
   8  -5  -5    2.10    4.20
   8  -5  -5   -2.10    8.70
  -8  -5   5   -1.10    4.00
  -8  -5   5    2.50    4.30
   8  -5  -5   -5.40    2.80
  -8   5   4   37.10    5.70
  -8   5   4   39.20   12.00
  -8  -5   4   28.90    5.50
   8  -5  -4   26.30   10.50
  -8  -5   4   22.70    5.90
  -8   5   3   26.10    5.20
   8   5  -3   21.50    5.90
  -8   5   3   22.80    8.80
   8  -5  -3   13.00    8.80
   8  -5  -3   18.30    4.20
   8  -5  -3   18.80    5.60
  -8  -5   3   27.50    4.80
  -8   5   2   25.60    6.50
   8  -5  -2   30.40    6.60
  -8  -5   2   40.10    5.70
   8  -5  -2   34.50    5.40
   8  -5  -2   33.70   10.50
  -8   5   1    8.90    5.50
  -8   5   1    7.60    6.80
   8  -5  -1    7.30    7.70
   8  -5  -1    1.00    3.30
  -8  -5   1   26.30    9.00
  -8  -5   1    3.90    3.50
   8  -5  -1    3.50    4.50
  -8   5   0   33.40    8.00
   8  -5   0   24.20   10.50
   8  -5   0   26.30    4.50
   8  -5   0   19.80    6.00
  -8  -5   0   25.10    4.20
  -8   5  -1   23.20    5.80
  -8   5  -1   30.20    7.90
   8   5   1   25.90    4.70
   8   5   1   17.20    6.00
   8  -5   1   19.90   10.50
   8  -5   1   21.60    5.80
  -8  -5  -1   46.70    9.90
  -8  -5  -1   24.90    4.10
   8  -5   1   22.00    4.10
  -8  -5  -1   21.40    6.70
   8   5   2   60.79    7.80
   8   5   2   49.40    9.00
  -8   5  -2   72.49   13.10
  -8   5  -2   69.59    8.20
   8  -5   2   55.89    7.90
   8  -5   2   59.09   10.20
  -8  -5  -2   57.59   10.20
  -8  -5  -2   66.79    7.70
   8   5   3    9.20    7.90
   8   5   3    2.30    2.60
  -8   5  -3    8.80    3.50
   8  -5   3    7.10    4.60
  -8  -5  -3    1.90    9.30
  -8  -5  -3   11.70    7.50
  -8   5  -4   20.00   11.10
   8   5   4   18.30    3.40
  -8  -5  -4   18.10    3.40
   8  -5   4   18.70    6.00
   8  -5   4   15.70    3.60
  -8  -5  -4   41.70    9.30
  -8   5  -5    1.10    9.50
   8   5   5    1.50    2.20
  -8  -5  -5    5.80    2.30
   8  -5   5   -0.30    4.60
   8  -5   5    4.00    2.60
  -8  -5  -5    7.00    7.60
  -8   5  -6  123.69   14.80
   8   5   6  114.49   12.90
  -8  -5  -6  132.89   13.20
   8  -5   6  116.79   13.40
   8  -5   6  106.39   15.90
   8   5   7   32.20    4.90
  -8   5  -7   38.60    6.60
   8  -5   7   37.00    5.50
   8  -5   7   37.50    8.40
  -8  -5  -7   50.49    5.50
   8   5   8   58.79    7.40
  -8   5  -8   54.79    8.10
   8  -5   8   66.49   12.70
   8  -5   8   64.69    7.90
  -8  -5  -8   62.69    7.80
  -8   5  -9    1.60    4.10
   8   5   9    6.00    2.00
   8  -5   9    3.40    2.40
   8  -5   9   -0.80   10.10
  -8  -5  -9    4.20    2.40
   8  -5   9    5.20    5.30
   8   5  10    0.30    1.80
  -8   5 -10    3.70    4.40
   8  -5  10    5.20    2.40
   8  -5  10    3.70   10.80
   8  -5  10   -0.50    5.00
  -8  -5 -10    3.80    2.30
  -8   5 -11   16.10    4.00
   8   5  11   12.00    2.20
  -8   5 -11    8.90    3.30
   8  -5  11    6.00    5.20
   8  -5  11    4.20   12.30
   8  -5  11    6.10    2.50
  -8  -5 -11    8.00    2.40
  -8   5 -12   15.90    4.00
   8   5  12   17.90    2.50
  -8   5 -12   19.00    4.20
   8  -5  12   10.80    4.90
  -8  -5 -12   17.60    2.80
   8  -5  12   11.80    2.80
  -8   5 -13   21.40    4.40
   8   5  13   35.40    3.90
  -8  -5 -13   37.40    4.40
  -8   6  13   43.00    5.40
   8  -6 -13   45.60    5.50
  -8  -6  13   39.50    5.80
  -8   6  12   24.10    3.50
   8  -6 -12   22.70    3.50
  -8  -6  12   20.80    4.00
  -8   6  11   69.59    8.70
   8  -6 -11   78.09    8.70
  -8  -6  11   68.09    9.60
  -8   6  10    2.40    2.60
  -8  -6  10    4.00    3.20
   8  -6 -10   -0.20    2.80
   8  -6 -10    2.70    3.70
  -8   6   9   10.30    3.40
   8  -6  -9   15.30    4.60
  -8  -6   9   18.10    4.40
   8  -6  -9   15.80    3.70
  -8   6   8   82.19   11.80
  -8  -6   8  104.59   12.90
   8  -6  -8   96.39   11.80
   8  -6  -8  109.99   19.50
   8  -6  -8  112.19   13.10
  -8   6   7    4.80    5.50
   8  -6  -7   -1.20    9.70
  -8   6   6  177.48   23.20
  -8  -6   6  211.18   24.10
   8  -6  -6  197.68   28.00
   8  -6  -6  241.28   24.40
   8  -6  -6  229.08   23.20
  -8   6   5  531.85   59.09
  -8  -6   5  580.44   59.89
   8  -6  -5  558.54   58.99
   8  -6  -5  544.55   62.99
   8  -6  -5  611.24   60.19
  -8   6   4  468.35   49.90
   8  -6  -4  499.75   50.99
   8  -6  -4  489.55   49.80
  -8  -6   4  488.35   50.79
   8  -6  -4  430.26   53.79
  -8   6   3   72.49   10.00
   8  -6  -3   88.49   10.20
   8  -6  -3   75.39   11.10
  -8  -6   3   78.89   10.80
   8  -6  -3   73.49   15.10
  -8   6   2   10.30    6.10
   8  -6  -2   19.10    9.30
  -8  -6   2   22.00    5.90
   8  -6  -2   28.70    5.70
   8  -6  -2   14.90    4.40
  -8  -6   1  101.29   13.80
   8  -6  -1  103.59   18.50
   8  -6  -1  112.79   14.10
   8  -6  -1  117.09   13.00
  -8  -6   0  201.98   22.50
   8  -6   0  179.48   21.10
   8  -6   0  194.58   27.10
   8  -6   0  205.08   22.70
  -8  -6  -1   20.80    4.30
   8  -6   1   16.50   10.20
  -8  -6  -1   43.60    9.70
   8  -6   1   20.20    4.20
   8  -6   1   18.80    5.80
   8   6   2   11.40    3.60
  -8  -6  -2    9.60    7.20
   8  -6   2    1.40    4.50
   8  -6   2    4.90    3.00
   8  -6   2    5.40    9.30
  -8  -6  -2    5.60    3.00
   8   6   3    5.10    2.90
  -8  -6  -3    5.50    6.90
  -8  -6  -3    3.70    6.50
   8  -6   3    2.70    4.40
   8  -6   3    4.20    2.70
  -8  -6  -3    6.20    2.60
   8  -6   3   -1.10    8.20
  -8   6  -4  338.37   36.10
   8   6   4  352.16   35.50
   8  -6   4  293.67   41.90
   8  -6   4  310.27   37.60
  -8  -6  -4  373.86   35.60
   8  -6   4  353.66   35.90
   8   6   5   14.90    3.10
  -8   6  -5   15.10    4.60
  -8  -6  -5   32.50    9.30
   8  -6   5   11.70   10.30
  -8  -6  -5   18.10    3.20
   8  -6   5   17.70    6.20
   8  -6   5   12.70    3.40
   8   6   6    1.10    2.10
  -8   6  -6   -4.60    3.90
  -8  -6  -6    2.10    2.40
   8  -6   6    0.40    5.50
   8  -6   6   -2.10    3.20
   8  -6   6   -3.70   12.60
  -8  -6  -6    2.30    7.80
  -8   6  -7    3.60    3.80
   8   6   7   -0.80    2.00
   8  -6   7   -0.80    2.20
  -8  -6  -7   -0.80    2.00
   8  -6   7    3.20    9.00
  -8  -6  -7   -0.30    7.10
   8  -6   7   -2.90    4.90
  -8   6  -8   27.40    5.20
   8   6   8   25.70    3.90
  -8  -6  -8   29.40    4.20
   8  -6   8   24.90   11.40
   8  -6   8   28.90    4.40
   8  -6   8   27.30    7.40
   8   6   9   46.60    5.50
  -8   6  -9   29.90    6.00
   8  -6   9   46.30    9.00
  -8  -6  -9   51.19    5.90
   8  -6   9   49.20    6.10
   8  -6   9   34.80   15.30
  -8   6 -10   -0.90    3.20
   8   6  10   -0.90    1.90
   8  -6  10   -1.30    1.90
   8  -6  10   -5.40   10.80
   8  -6  10    3.40    4.70
   8   6  11   11.60    2.20
  -8   6 -11   14.70    3.70
   8  -6  11   15.10    5.00
   8  -6  11   16.60    2.80
  -8  -6 -11   13.60    2.50
   8   6  12    2.40    1.50
  -8   6 -12   -2.50    5.90
  -8  -6 -12    0.60    1.50
   8  -6  12    3.20    1.70
   8  -6  12    1.60    3.50
  -8   7  12    9.30    2.30
  -8  -7  12   20.60    3.30
  -8   7  11   11.40    2.40
  -8  -7  11   10.00    3.00
  -8   7  10    5.20    2.50
  -8  -7  10    7.00    3.30
   8  -7 -10    6.80    3.10
   8  -7 -10    5.20    2.70
  -8   7   9    4.80    2.70
   8  -7  -9    3.00    2.70
   8  -7  -9   -0.80    3.80
  -8  -7   9    2.30    3.20
  -8   7   8    1.60    3.00
  -8  -7   8   -0.60    3.40
   8  -7  -8   -0.70    9.80
   8  -7  -8   -1.80    3.10
   8  -7  -8    2.50    3.20
  -8   7   7    4.30    3.20
   8  -7  -7    2.80    3.50
  -8  -7   7    3.60    3.70
   8  -7  -7    1.50    7.50
   8  -7  -7    0.40    3.20
  -8   7   6   -3.70    3.80
   8  -7  -6    4.80    7.80
   8  -7  -6    1.00    3.50
  -8  -7   6    3.90    3.80
   8  -7  -6   -2.90    3.40
  -8   7   5   65.89    9.80
  -8  -7   5   91.09   11.20
   8  -7  -5   79.89   15.00
   8  -7  -5   90.49   10.10
   8  -7  -5   77.49   11.00
  -8   7   4   27.80    5.90
   8  -7  -4   29.70    6.20
   8  -7  -4   26.70    9.90
  -8  -7   4   28.70    6.00
   8  -7  -2    2.00    7.60
   8  -7  -2    6.40    4.70
  -8  -7   2    1.80    4.50
   8  -7  -1  136.79   21.50
   8  -7  -1  140.99   16.90
  -8  -7   1  132.39   17.10
  -8  -7   0   41.20    9.40
   8  -7   0   22.20   10.10
   8  -7   0   30.60    6.30
   8  -7   1   14.30   10.30
  -8  -7  -1   32.40    9.80
   8  -7   1   13.10    5.10
   8  -7   2  107.39   12.50
   8  -7   3    3.50    4.30
   8  -7   3    2.10    8.00
  -8  -7  -3    7.80    6.80
   8  -7   3    3.40    2.90
   8   7   4  107.69   12.50
   8  -7   4  102.99   20.00
   8  -7   4  109.59   15.10
   8  -7   4  124.89   13.00
   8   7   5   57.09    6.70
   8  -7   5   60.59    7.40
   8  -7   5   51.79    9.70
   8  -7   5   46.60   13.90
   8   7   6    6.30    2.40
  -8  -7  -6    1.90    2.70
   8  -7   6    7.70    2.80
   8  -7   6    9.00    8.80
   8  -7   6    3.80    5.00
  -8  -7  -6    6.80    7.40
   8   7   7   51.19    6.30
   8  -7   7   66.59    6.90
   8  -7   7   31.10   11.30
  -8  -7  -7   45.20    7.00
   8  -7   7   59.69    9.90
   8   7   8    0.30    1.90
  -8   7  -8    4.00    5.80
   8  -7   8    1.50    8.00
  -8  -7  -8   -0.30    6.20
  -8  -7  -8   -3.30    2.00
   8  -7   8    0.70    2.10
   8  -7   8    1.10    4.40
   8   7   9   -1.40    1.60
   8  -7   9   -0.40    1.90
   8  -7   9    0.00    4.30
   8  -7   9   -0.30   11.30
   8   7  10    0.50    1.80
   8  -7  10    0.90    3.90
   8  -7  10    0.40    1.70
   8  -7  11    0.50    4.00
   8  -7  11    4.70    1.90
  -8   8  10    2.20    2.20
  -8  -8  10    1.50    2.70
   8  -8  -9  102.99   10.90
  -8  -8   9   75.89   10.70
  -8  -8   8    0.50    3.10
   8  -8  -8    2.40    2.90
   8  -8  -8    2.40    8.80
  -8   8   7   42.80    6.80
  -8  -8   7   62.79    8.70
   8  -8  -7   60.19    7.60
   8  -8  -7   47.90    9.90
  -8   8   6    6.80    4.60
   8  -8  -6   23.70    8.40
  -8  -8   6   13.50    4.20
   8  -8  -6   13.40    3.80
  -8   8   5    5.90    5.10
   8  -8  -5    5.10    3.50
  -8  -8   5    5.50    4.10
   8  -8  -5    1.40    6.30
   8  -8  -4   29.00    8.90
   8  -8  -4   24.30    5.30
  -8  -8   4   34.50    6.20
   8  -8  -3   15.80    4.70
  -8  -8   3   31.80    5.80
   8  -8  -3   25.20    9.00
  -8  -8   2    2.60    4.70
   8  -8  -2   11.00    7.70
   8  -8  -2    7.10    3.80
  -8  -8   2   11.00   10.00
   8  -8  -1   18.00    8.40
   8  -8  -1   25.60    5.50
  -8  -8   1   16.30    5.50
  -8  -8   0    7.00    5.30
   8  -8   0    3.20    3.70
   8  -8   0    5.20    7.30
  -8  -8   0    6.00    6.90
   8  -8   1    0.30    3.70
  -8  -8  -1   -4.10   10.80
   8  -8   1   -2.00    7.40
  -8  -8  -1    2.20    6.50
   8  -8   2    9.40    8.60
  -8  -8  -2   32.00    8.40
   8  -8   2   10.60    4.60
   8  -8   2    1.10    5.20
   8  -8   3   -3.60    4.20
   8  -8   3    1.90    4.00
   8  -8   3   -1.80    7.50
  -8  -8  -3   -2.30    6.00
   8  -8   4   -0.50    3.00
   8  -8   4    1.00    4.00
  -8  -8  -4    4.80    6.90
   8  -8   4    3.90    7.70
   8   8   5    2.10    3.70
   8  -8   5    1.00    2.40
   8  -8   5    3.90    4.40
  -8  -8  -5   10.60    6.90
   8  -8   5    3.50    8.60
   8  -8   6  136.49   19.50
   8  -8   6  131.49   17.00
   8  -8   7  174.28   20.40
   8  -8   7  207.28   18.90
   8  -8   7  137.59   22.60
   8  -8   8    3.20   10.00
   8  -8   8    4.10    4.30
   8  -8   8   -1.50    2.00
   8  -8   9    4.30    1.90
   8  -8   9    4.10    4.40
  -8  -9   7    1.20    2.40
   8  -9  -7    1.00    2.60
   8  -9  -6    3.20    2.40
   8  -9  -6    4.60    5.40
  -8  -9   6    6.00    3.40
   8  -9  -5    1.10    5.40
  -8  -9   5    1.00    3.20
   8  -9  -5    2.10    2.50
   8  -9  -4   11.80    3.50
   8  -9  -4   11.50    6.10
  -8  -9   4   11.20    4.10
   8  -9  -3   -4.20    5.50
   8  -9  -3    0.30    2.70
  -8  -9   3   -3.40    3.90
   8  -9  -2   16.70    7.50
   8  -9  -2   12.80    3.60
  -8  -9   2   11.60    5.80
   8  -9  -1    7.00    3.40
  -8  -9   1   15.70   11.40
   8  -9  -1    7.00    6.30
   8  -9   0   16.10    7.30
   8  -9   1   18.60    8.00
   8  -9   1   13.50    4.10
   8  -9   2    3.90    3.60
   8  -9   2    9.40    7.10
  -8  -9  -2   28.50    7.30
   8  -9   3   33.70    9.60
   8  -9   3   47.10    7.30
   8  -9   4   11.50    4.00
   8  -9   4    6.90    6.60
   8  -9   5   68.49    9.60
   8  -9   6  136.59   18.80
   9   0 -16    1.30    2.00
   9   0 -15    2.30    2.70
   9   0 -14  689.83   69.09
   9   0 -14  639.24   69.69
   9   0 -13    1.50    2.50
   9   0 -13    1.00    5.40
  -9   0  13   -0.20    3.70
   9   0 -12  603.34   60.69
   9   0 -12  525.65   60.09
   9   0 -11    0.10    2.50
  -9   0  11   -0.10    3.60
   9   0 -11   -2.00    5.00
  -9   0  10   59.49    7.40
   9   0 -10   49.50    8.30
   9   0 -10   50.99    6.90
  -9   0  10   54.89    7.70
  -9   0   9    3.10    3.40
   9   0  -9    0.30    2.40
   9   0  -9   -4.10    4.60
  -9   0   8  270.37   25.80
   9   0  -8  227.28   25.40
  -9   0   8  238.88   26.00
   9   0  -8  223.28   26.30
  -9   0   7   -0.40    4.10
   9   0  -7   -1.80    2.50
  -9   0   7  -13.30   34.30
  -9   0   7   -4.40    3.00
  -9   0   7   -2.30    2.90
   9   0  -6  787.52   85.09
  -9   0   6  896.61   85.49
  -9   0   6  765.22   85.59
   9   0  -6  824.42   95.49
  -9   0   6  846.62   85.29
   9   0  -5    2.60    2.60
   9   0  -5  -22.20   13.80
  -9   0   5   -1.00    9.30
  -9   0   5    1.20    3.10
  -9   0   5    1.20    3.30
  -9   0   5   -0.10    2.70
  -9   0   5    0.70    2.90
   9   0  -4 3358.06  373.36
  -9   0   4 3438.26  368.96
  -9   0   4 3977.20  371.96
  -9   0   3   -6.00    6.10
  -9   0   3    1.30    2.60
   9   0  -3    0.30    9.30
  -9   0   3   -0.10    2.40
  -9   0   2   35.30    6.10
  -9   0   2   24.00    7.60
   9   0  -2   17.00    9.40
  -9   0   2   30.60    4.60
  -9   0   1    9.60    6.20
  -9   0   1    4.20    2.70
  -9   0   1    1.30    2.30
   9   0  -1    2.80    6.70
  -9   0   0   32.20    6.00
  -9   0   0   27.10    8.60
  -9   0   0   39.20    4.70
   9   0   0   36.60    8.80
  -9   0  -1    1.90    2.00
  -9   0  -1    0.50    2.40
  -9   0  -1    5.50    8.10
   9   0   1   -0.10    1.20
   9   0   1   -3.60    6.00
  -9   0  -2  419.06   37.60
  -9   0  -2  357.76   43.20
   9   0   2  361.96   40.80
   9   0   2  365.76   37.40
  -9   0  -2  307.27   39.00
   9   0   3   -3.30    7.50
  -9   0  -3    5.00   13.70
  -9   0  -3    1.90    1.80
   9   0   3    2.20    2.00
   9   0   4  399.46   45.40
   9   0   4  477.45   45.60
  -9   0  -4  422.16   45.40
   9   0   4  459.15   50.19
  -9   0  -4  436.26   45.70
  -9   0  -5    1.90    1.90
   9   0   5    3.70    2.30
   9   0   5    4.40    2.70
  -9   0  -5    4.10   26.10
  -9   0  -5   -4.80    2.30
  -9   0  -5   12.60    3.40
   9   0   5    0.90    3.00
   9   0   6   43.70    6.30
  -9   0  -6   54.89    6.70
  -9   0  -6   42.10    6.10
  -9   0  -6   53.89    6.30
   9   0   6   56.29    5.90
   9   0   6   31.20    6.70
  -9   0  -7   -3.90    3.50
   9   0   7   -3.00    2.70
   9   0   7    0.30    5.60
  -9   0  -7    1.90    2.50
   9   0   7   -0.40    2.20
  -9   0  -7    0.60    2.10
  -9   0  -8   14.60    3.40
   9   0   8   16.60    3.10
  -9   0  -8   10.60    3.20
  -9   0  -9    5.30    2.80
  -9   0  -9   -3.30    3.80
   9   0   9    1.60    2.50
  -9   0  -9   -0.20    2.50
  -9   0 -10  479.95   51.89
  -9   0 -10  479.05   51.79
  -9   0 -10  532.35   52.19
  -9   0 -11    1.30    2.90
  -9   0 -11    1.10    2.50
  -9   0 -11   23.40    4.50
  -9   0 -12   12.30    3.60
   9   0  12    2.90    3.30
  -9   0 -12   10.40    2.90
  -9   0 -12   17.90    4.30
  -9   0 -13    1.20    3.80
  -9   0 -13   -1.50    2.10
  -9   0 -13    2.40    3.20
  -9   0 -14   21.60    4.80
  -9   0 -14   22.40    5.10
  -9   0 -14   29.10    3.80
  -9   0 -15   -0.10    1.60
   9   1 -16    0.80    1.90
   9  -1 -16   -0.60    1.80
   9  -1 -16    1.50    3.60
   9   1 -15   68.79    7.90
   9  -1 -15   67.89    7.90
   9  -1 -15   59.79    8.40
  -9   1  14   91.19   13.60
   9   1 -14  131.19   13.50
   9  -1 -14  124.59   15.50
   9  -1 -14  135.29   13.50
  -9   1  13  720.93   68.99
   9   1 -13  652.73   69.09
   9  -1 -13  680.33   69.19
   9  -1 -13  605.44   69.39
   9   1 -12  367.16   42.10
   9   1 -12  380.56   40.70
  -9   1  12  447.76   40.80
   9  -1 -12  382.86   40.70
   9  -1 -12  349.27   41.10
   9   1 -11  486.35   52.99
  -9   1  11  554.14   51.79
   9   1 -11  471.95   51.69
   9  -1 -11  457.35   52.09
   9  -1 -11  503.55   51.69
  -9   1  10 1214.58  120.99
   9   1 -10 1087.49  121.19
  -9   1  10 1259.17  120.59
   9   1 -10 1158.98  120.49
   9  -1 -10 1200.88  120.49
  -9  -1  10 1151.18  120.79
  -9  -1  10 1204.28  122.19
   9  -1 -10 1059.89  120.79
  -9   1   9  371.56   36.90
   9   1  -9  337.27   36.20
   9   1  -9  287.87   37.60
  -9   1   9  372.86   36.30
  -9  -1   9  349.96   36.60
   9  -1  -9  306.97   37.10
  -9  -1   9  299.27   36.90
   9  -1  -9  335.77   36.20
  -9  -1   9  423.36   36.60
   9   1  -8  355.16   39.40
  -9   1   8  376.16   40.00
  -9   1   8  380.56   39.50
   9  -1  -8  371.76   39.40
  -9  -1   8  370.36   39.70
  -9  -1   8  416.16   39.70
   9  -1  -8  368.06   39.90
  -9   1   7   58.29   40.10
   9   1  -7   66.89    8.30
  -9   1   7   59.39    9.10
  -9   1   7   67.99    8.50
  -9  -1   7   72.79    8.90
  -9  -1   7   83.69    8.90
   9  -1  -7   60.59    9.00
   9  -1  -7   62.99    8.20
  -9   1   6 1477.25  148.19
   9   1  -6 1369.26  148.09
   9   1  -6 1437.26  155.78
  -9   1   6 1412.06  148.19
   9  -1  -6 1320.27  147.99
  -9  -1   6 1619.74  148.19
  -9  -1   6 1501.55  148.39
  -9  -1   6 1403.96  148.29
   9  -1  -6 1289.87  156.98
  -9  -1   6 1500.25  149.39
  -9   1   5   27.70    4.70
   9   1  -5   24.40    4.00
  -9   1   5   36.10    4.70
   9   1  -5   16.20   15.40
  -9   1   5   23.00   11.40
  -9  -1   5    6.60   10.20
   9  -1  -5   23.30    4.10
  -9  -1   5   29.90    4.50
  -9  -1   5   26.00    5.40
   9  -1  -5   -3.60   18.30
  -9  -1   5   25.10    4.60
   9   1  -4  941.71  116.79
  -9   1   4 1045.80  112.29
  -9   1   4 1104.49  115.79
  -9  -1   4 1108.59  112.39
  -9  -1   4 1197.58  115.49
  -9  -1   4 1234.58  113.89
   9  -1  -4  916.21  117.19
   9   1  -3   24.40   11.20
  -9   1   3   17.30    7.80
  -9   1   3   23.10    3.80
  -9  -1   3   17.30    3.80
   9  -1  -3   22.20   11.00
  -9  -1   3   16.90    4.60
  -9  -1   3    7.70    7.40
  -9   1   2   90.39    9.40
  -9   1   2   71.49   12.70
   9   1  -2   65.89   14.10
   9  -1  -2   61.19   14.10
  -9  -1   2   76.79   11.00
  -9  -1   2   96.39    9.50
  -9  -1   2   82.99   13.80
  -9   1   1   10.40    6.90
  -9   1   1   12.50    3.00
  -9   1   1   17.70    4.10
   9   1  -1    4.30    7.20
  -9  -1   1   14.90    3.40
  -9  -1   1   17.90    4.50
   9  -1  -1   12.90    3.40
   9  -1  -1   18.60    8.70
  -9  -1   1   14.60    7.20
   9   1   0 1324.57  131.39
  -9   1   0 1205.98  131.09
  -9   1   0 1242.08  128.19
   9  -1   0 1341.97  128.09
  -9  -1   0 1221.48  131.49
   9  -1   0 1181.48  131.19
  -9  -1   0 1095.49  129.79
  -9  -1   0 1347.57  128.39
  -9   1  -1  518.65   60.09
   9   1   1  548.85   56.19
  -9   1  -1  504.15   56.19
   9   1   1  591.24   59.59
  -9   1  -1  607.34   57.99
   9  -1   1  524.85   56.09
  -9  -1  -1  555.54   56.39
  -9  -1  -1  474.45   60.39
   9  -1   1  516.75   59.29
   9  -1   1  557.84   55.99
   9   1   2  271.57   31.70
   9   1   2  273.47   28.00
  -9   1  -2  261.87   29.60
  -9   1  -2  213.78   33.40
  -9   1  -2  264.07   28.00
  -9  -1  -2  243.68   34.60
   9  -1   2  271.17   31.80
   9  -1   2  274.77   27.70
  -9  -1  -2  288.97   28.10
   9   1   3  314.77   35.40
  -9   1  -3  295.77   42.40
  -9   1  -3  341.57   35.30
   9   1   3  296.27   39.10
  -9   1  -3  295.07   36.80
   9   1   3  376.16   35.20
   9  -1   3  396.86   35.50
   9  -1   3  322.87   39.90
  -9  -1  -3  369.96   35.40
  -9  -1  -3  367.96   35.40
   9  -1   3  322.27   35.00
  -9  -1  -3  305.17   43.30
   9   1   4   66.89    9.00
  -9   1  -4   69.79    8.80
   9   1   4   86.49    9.70
  -9   1  -4   71.09    8.70
   9   1   4   54.09   14.60
  -9   1  -4   75.69   20.90
  -9  -1  -4   84.19    9.10
   9  -1   4   93.29    9.00
   9  -1   4   63.59   15.60
  -9  -1  -4   68.79    9.10
  -9  -1  -4   45.80   21.60
  -9  -1  -4   82.09    9.00
  -9   1  -5  550.94   60.49
   9   1   5  482.25   65.99
   9   1   5  652.33   60.39
   9   1   5  490.15   60.69
  -9   1  -5  645.94   60.59
  -9  -1  -5  580.04   60.49
  -9  -1  -5  617.14   60.59
  -9  -1  -5  444.36   74.39
  -9  -1  -5  579.64   60.59
   9  -1   5  661.53   60.69
   9   1   6   10.80    4.20
  -9   1  -6   -1.00    5.10
   9   1   6  -18.00   24.70
  -9   1  -6   -1.40    2.50
   9   1   6    0.90    1.80
  -9  -1  -6    3.40    2.40
  -9  -1  -6    1.70    3.00
  -9  -1  -6    1.10    2.40
   9  -1   6    2.00    2.50
   9   1   7   15.20    2.70
  -9   1  -7    8.20    5.10
   9   1   7    4.40    5.70
  -9   1  -7    8.20    3.00
  -9  -1  -7   10.90    3.00
  -9  -1  -7   11.30    3.30
   9  -1   7    9.90    3.10
  -9  -1  -7   17.50    3.40
  -9   1  -8  654.43   71.29
  -9   1  -8  692.13   71.69
   9   1   8  721.03   70.99
  -9  -1  -8  659.03   71.29
   9  -1   8  725.93   71.39
  -9  -1  -8  732.93   71.49
  -9  -1  -8  621.64   71.29
  -9   1  -9 1511.25  161.38
   9   1   9 1609.04  161.08
  -9   1  -9 1515.55  161.38
  -9   1  -9 1647.64  161.58
   9  -1   9 1658.63  161.48
  -9  -1  -9 1439.46  161.28
  -9  -1  -9 1447.16  161.38
  -9  -1  -9 1694.63  161.58
   9   1  10   70.29    7.40
  -9   1 -10   57.09    8.70
  -9   1 -10   67.69    8.10
  -9   1 -10   49.30    7.60
   9  -1  10   62.39    8.20
  -9  -1 -10   57.49    7.60
  -9  -1 -10   77.99    8.80
  -9  -1 -10   57.79    7.90
   9  -1  10   48.50    7.70
   9   1  11   40.10    4.30
  -9   1 -11   29.60    4.80
  -9   1 -11   27.80    5.00
  -9   1 -11   24.40    6.40
  -9  -1 -11   21.40    4.90
  -9  -1 -11   36.00    5.50
  -9  -1 -11   26.50    4.50
  -9   1 -12   51.09    7.00
  -9   1 -12   52.19    9.10
  -9   1 -12   65.69    7.20
  -9  -1 -12   62.79    7.50
  -9  -1 -12   60.19    6.90
  -9  -1 -12   37.70    6.90
   9   1  13    0.80    2.20
  -9   1 -13    2.80    2.30
  -9   1 -13    6.30    3.00
  -9  -1 -13    3.00    2.10
  -9  -1 -13    3.40    2.90
  -9  -1 -13    0.40    4.50
  -9   1 -14   77.69   10.00
  -9   1 -14   85.19    9.40
  -9  -1 -14   84.09    9.30
  -9  -1 -14   86.49    9.80
  -9   1 -15   18.00    2.30
  -9  -1 -15   11.30    2.20
  -9  -1 -15   21.40    4.40
   9   2 -16    5.40    2.00
   9  -2 -16    3.50    2.30
   9  -2 -16    6.70    2.80
  -9   2  15   26.90    3.90
   9   2 -15   32.50    4.30
   9  -2 -15   28.30    4.10
   9  -2 -15   33.10    4.90
  -9   2  14   93.69   11.80
   9   2 -14  101.49   11.60
   9  -2 -14   85.79   12.30
   9  -2 -14  123.09   11.60
  -9   2  13   -0.10    2.30
   9   2 -13    1.00    2.40
   9  -2 -13   -0.50    2.40
   9  -2 -13    1.50    3.20
   9   2 -12  224.08   24.40
  -9   2  12  235.08   24.30
   9  -2 -12  217.88   24.80
   9  -2 -12  231.88   24.40
  -9   2  11   60.29    7.40
   9   2 -11   55.69    7.40
   9  -2 -11   65.39    7.50
  -9  -2  11   43.20    8.30
   9  -2 -11   59.09    8.00
   9   2 -10   77.59    9.70
  -9   2  10   91.39    9.80
  -9  -2  10   68.19   10.30
   9  -2 -10   79.89    9.80
  -9  -2  10   82.49   10.20
   9  -2 -10   86.29   10.50
  -9   2   9  180.48   20.40
  -9   2   9  176.28   19.30
   9   2  -9  175.48   19.30
  -9  -2   9  190.48   19.70
   9  -2  -9  186.38   19.30
   9  -2  -9  166.38   19.60
  -9  -2   9  163.48   19.90
  -9   2   8   69.99   10.00
  -9   2   8   87.29    9.50
   9   2  -8   68.09    8.80
  -9  -2   8   65.09    9.40
   9  -2  -8   66.59    9.20
   9  -2  -8   83.79    9.40
  -9   2   7   19.90    3.90
  -9   2   7   18.10    6.00
   9   2  -7   18.70    4.00
   9  -2  -7   21.60    4.70
  -9  -2   7   24.00    4.50
   9  -2  -7   23.80    4.10
   9   2  -6   81.99    9.90
  -9   2   6   90.39   11.90
  -9   2   6   93.99   10.00
  -9  -2   6   83.49   10.20
   9  -2  -6   74.89   10.40
   9  -2  -6   77.59    9.80
   9   2  -5  171.18   26.60
   9   2  -5  126.99   14.90
  -9   2   5  124.09   15.50
  -9   2   5  138.29   15.00
  -9   2   5  155.68   23.80
  -9  -2   5  164.28   15.40
   9  -2  -5  131.89   15.00
  -9  -2   5  124.09   15.00
   9  -2  -5   66.29   25.20
  -9   2   4   23.70    4.50
   9   2  -4   16.90   15.10
  -9   2   4   11.70    3.90
   9  -2  -4   17.80    3.60
   9  -2  -4    9.60   15.40
  -9  -2   4   20.90    4.20
  -9  -2   4   13.30    3.80
  -9  -2   4   -8.20   10.40
  -9   2   3  597.64   61.39
  -9   2   3  606.84   57.69
   9   2  -3  525.75   62.59
  -9  -2   3  559.14   57.79
   9  -2  -3  450.45   63.09
  -9  -2   3  548.25   57.59
   9   2  -2  671.73   70.69
  -9   2   2  651.83   66.19
  -9   2   2  637.74   69.39
   9  -2  -2  574.14   70.99
  -9  -2   2  663.53   66.49
   9  -2  -2  591.94   66.29
  -9  -2   2  686.23   70.39
  -9   2   1   66.79    7.90
   9   2  -1   68.99   13.90
  -9   2   1   80.49   12.70
  -9  -2   1   61.19   14.00
   9  -2  -1   54.29    8.00
   9  -2  -1   40.40   13.10
  -9  -2   1   77.59    8.40
   9   2   0 1422.86  134.49
  -9   2   0 1296.17  130.69
   9  -2   0 1137.99  134.09
  -9  -2   0 1340.57  130.99
   9  -2   0 1170.48  130.29
  -9  -2   0 1196.88  134.89
   9  -2   0 1321.77  130.29
   9   2   1  696.93   69.09
   9   2   1  677.93   72.69
  -9   2  -1  687.93   68.89
  -9  -2  -1  606.64   74.59
  -9  -2  -1  633.64   69.09
   9  -2   1  677.33   73.19
  -9   2  -2   68.29    9.30
   9   2   2   38.30   11.80
   9   2   2   59.79    7.80
   9   2   2   80.49    7.70
  -9   2  -2   59.49   15.30
  -9   2  -2   57.19    7.50
  -9  -2  -2   59.89    7.80
   9  -2   2   65.09   13.90
  -9  -2  -2   68.69    7.70
  -9  -2  -2   55.89   17.70
   9  -2   2   63.49    7.70
  -9   2  -3   85.99   16.80
  -9   2  -3  120.89   13.20
   9   2   3  101.09   18.30
  -9   2  -3  130.59   13.10
   9   2   3  129.79   12.70
   9   2   3  120.59   13.30
  -9  -2  -3   87.69   24.90
  -9  -2  -3  118.29   13.10
  -9  -2  -3  135.29   14.20
  -9  -2  -3  118.69   13.10
  -9   2  -4    3.50    2.20
   9   2   4    2.60    3.00
   9   2   4    3.80    1.80
   9   2   4   11.90   12.90
  -9   2  -4    2.00    3.60
  -9  -2  -4   -4.60   23.00
   9  -2   4    2.80    2.00
  -9  -2  -4    2.10    8.40
  -9  -2  -4   16.60    3.10
  -9  -2  -4    2.20    2.40
  -9  -2  -4    5.70    2.60
   9   2   5  140.19   19.80
   9   2   5  187.78   19.10
  -9   2  -5  170.68   19.40
  -9  -2  -5  171.78   19.30
  -9  -2  -5  171.58   19.50
  -9  -2  -5  195.38   19.40
   9  -2   5  185.38   19.40
   9  -2   5  228.88   20.10
   9   2   6  423.26   42.90
  -9   2  -6  385.36   43.20
   9  -2   6  434.46   43.30
  -9  -2  -6  370.56   43.20
  -9  -2  -6  390.16   43.10
  -9  -2  -6  454.95   43.30
   9  -2   6  434.86   43.50
  -9   2  -7 1009.60  116.39
   9   2   7 1154.18  115.99
  -9  -2  -7 1077.19  116.19
  -9  -2  -7 1093.89  116.29
  -9  -2  -7 1227.88  116.39
   9  -2   7 1184.88  116.29
   9   2   8   95.69   11.00
  -9   2  -8  105.19   11.70
  -9  -2  -8  106.79   11.80
  -9  -2  -8   93.39   11.40
  -9  -2  -8  100.19   12.10
   9  -2   8   96.89   11.50
   9   2   9 1804.72  173.28
  -9   2  -9 1628.64  173.58
  -9  -2  -9 1523.45  173.58
  -9  -2  -9 1840.02  173.68
  -9  -2  -9 1534.85  173.38
   9  -2   9 1771.52  173.58
   9   2  10  196.98   21.00
  -9   2 -10  207.38   21.60
  -9  -2 -10  175.58   21.30
   9  -2  10  196.88   21.60
  -9  -2 -10  185.58   21.60
  -9  -2 -10  203.98   21.70
  -9   2 -11    4.60    2.80
   9   2  11    6.30    2.20
  -9   2 -11    6.40    3.20
  -9  -2 -11    2.30    2.80
   9  -2  11    3.80    2.80
  -9  -2 -11    5.40    6.40
  -9  -2 -11    9.50    3.20
  -9   2 -12    4.20    2.80
  -9   2 -12    7.30    3.20
   9   2  12    6.80    2.10
  -9  -2 -12   12.90    6.10
  -9  -2 -12    9.60    3.10
  -9  -2 -12    3.10    2.30
  -9   2 -13  183.38   18.80
  -9   2 -13  149.69   18.70
  -9  -2 -13  174.88   18.50
  -9  -2 -13  181.78   18.80
  -9   2 -14    0.30    1.80
   9   2  14    3.90    2.00
  -9   2 -14    0.40    2.70
  -9  -2 -14    2.60    2.10
  -9  -2 -14    0.70    2.10
  -9   2 -15    9.40    1.90
  -9  -2 -15    8.60    2.10
   9  -2  15   17.30    4.00
   9   3 -16    0.00    2.00
   9  -3 -16   -2.00    2.00
   9   3 -15   15.30    2.80
  -9   3  15    9.30    2.20
   9  -3 -15   11.60    3.10
  -9   3  14   26.00    4.30
   9   3 -14   24.90    4.00
   9  -3 -14   21.00    4.00
   9  -3 -14   32.30    4.60
   9   3 -13   10.60    3.20
  -9   3  13   12.70    3.00
   9  -3 -13   14.20    3.60
  -9  -3  13   11.90    5.70
   9  -3 -13   14.20    3.50
   9   3 -12  172.88   20.00
  -9   3  12  184.38   20.00
   9  -3 -12  200.08   20.00
   9  -3 -12  184.28   20.40
  -9  -3  12  179.18   20.80
   9   3 -11    1.80    2.80
  -9   3  11    1.90    2.80
  -9  -3  11    4.00    4.20
   9  -3 -11   -0.50    3.10
   9  -3 -11   -1.90    2.90
  -9   3  10   67.09    8.40
   9   3 -10   67.89    8.40
   9  -3 -10   52.99    8.60
   9  -3 -10   83.29    8.90
  -9  -3  10   65.69    9.20
   9   3  -9  308.17   34.20
  -9   3   9  341.47   34.30
   9  -3  -9  295.07   34.50
   9  -3  -9  366.66   34.30
  -9  -3   9  287.57   34.60
  -9  -3   9  346.37   34.50
  -9   3   8  148.69   16.30
   9   3  -8  134.59   16.30
   9  -3  -8  181.08   18.10
  -9  -3   8  129.69   17.10
   9  -3  -8  135.49   16.60
  -9  -3   8  140.49   16.50
   9  -3  -8  156.98   16.60
   9   3  -7   56.89    8.70
  -9   3   7   71.99   11.00
   9  -3  -7   88.29   11.50
   9  -3  -7   74.69    9.00
  -9  -3   7   74.09   10.50
  -9  -3   7   72.99   10.50
  -9   3   6   22.50    4.50
   9   3  -6   17.80    4.40
  -9   3   6   29.30    9.60
  -9   3   6   37.60    8.40
   9  -3  -6   25.50    4.70
  -9  -3   6   21.20    4.60
   9  -3  -6   17.90    4.50
  -9   3   5    9.70    3.60
  -9   3   5   12.20    5.80
   9  -3  -5   12.80    3.50
  -9  -3   5    6.50    3.40
   9  -3  -5   -0.30    4.10
   9  -3  -5   14.80    6.20
   9   3  -4  246.58   44.30
   9   3  -4  301.87   31.60
  -9   3   4  302.87   31.70
   9  -3  -4  267.37   31.60
  -9  -3   4  295.57   31.60
  -9  -3   4  351.76   32.20
  -9   3   3  540.05   55.39
  -9   3   3  554.34   55.69
   9   3  -3  479.35   62.49
  -9  -3   3  484.75   55.19
  -9  -3   3  589.84   55.79
  -9   3   2  427.56   44.70
  -9   3   2  409.06   44.70
   9   3  -2  486.85   58.99
  -9   3   1  458.25   46.70
   9   3  -1  397.66   51.89
  -9  -3   1  483.55   47.10
  -9  -3   1  439.56   46.60
   9   3   0  103.19   12.30
   9   3   0   71.79   17.20
  -9   3   0  126.79   14.30
  -9   3   0  111.39   12.20
  -9  -3   0  105.19   12.80
  -9  -3   0  103.39   12.20
   9   3   1  226.48   22.40
  -9   3  -1  210.98   22.50
   9   3   1  163.18   28.70
   9   3   1  207.38   22.90
  -9  -3  -1  210.48   22.90
  -9  -3  -1  225.38   22.50
   9  -3   1  210.58   22.50
  -9   3  -2  782.72   81.69
   9   3   2  745.63   85.79
   9   3   2  789.92   81.49
  -9   3  -2  905.31   83.59
   9   3   2  710.73   81.89
  -9   3  -2  816.22   81.59
   9  -3   2  750.22   81.49
  -9  -3  -2  765.12   81.79
  -9  -3  -2  814.82   81.49
   9   3   3    6.00    3.50
  -9   3  -3    2.20    3.70
  -9   3  -3    1.90    2.30
   9   3   3    9.40    2.20
  -9   3  -3   -1.60    3.50
  -9  -3  -3    2.00    2.10
   9  -3   3    1.30    2.30
   9  -3   3    2.30    4.60
  -9  -3  -3   -1.50    3.30
  -9  -3  -3    8.50    8.10
  -9  -3  -3    2.50    3.60
  -9   3  -4   15.40    3.10
   9   3   4   15.10    2.70
   9   3   4   13.60    4.50
  -9   3  -4   12.20    5.20
  -9   3  -4   15.80    3.70
  -9  -3  -4   11.20    3.60
  -9  -3  -4   39.20   10.00
  -9  -3  -4   19.30    3.10
   9  -3   4   14.40    3.00
  -9  -3  -4   14.80    4.00
   9   3   5   44.70    8.20
   9   3   5   62.79    6.60
  -9   3  -5   55.89    7.20
  -9   3  -5   39.80    9.60
  -9  -3  -5   57.79    7.70
  -9  -3  -5   63.59    7.10
  -9  -3  -5   57.49    7.00
   9  -3   5   59.19    7.00
   9   3   6  882.31   89.29
  -9   3  -6  832.12   89.59
  -9  -3  -6  848.22   89.79
  -9  -3  -6  957.50   89.69
  -9  -3  -6  801.92   89.39
   9  -3   6  874.11   89.69
   9   3   7 2341.57  238.28
  -9   3  -7 2216.28  238.48
  -9  -3  -7 2296.87  238.38
   9  -3   7 2345.57  238.58
  -9  -3  -7 2558.54  238.58
  -9  -3  -7 2151.88  238.68
  -9   3  -8 2971.40  321.37
   9   3   8 3216.58  321.07
  -9  -3  -8 3059.39  321.47
   9  -3   8 3280.47  321.47
  -9  -3  -8 3346.97  321.47
  -9  -3  -8 2880.91  321.07
  -9   3  -9  631.24   68.99
   9   3   9  677.63   68.59
   9  -3   9  667.63   68.99
  -9  -3  -9  616.64   68.69
  -9  -3  -9  724.93   69.09
   9   3  10   18.20    3.10
  -9   3 -10   12.40    3.90
  -9  -3 -10   16.80    3.70
   9  -3  10   18.50    3.60
  -9  -3 -10   22.50    4.00
   9   3  11   18.50    3.20
  -9   3 -11   26.20    4.10
  -9   3 -11   39.40    8.10
  -9  -3 -11   23.90    4.00
   9  -3  11   26.60    4.00
  -9  -3 -11    8.90    3.50
  -9   3 -12    8.40    2.80
  -9   3 -12   22.50    3.70
   9   3  12   10.40    2.20
  -9  -3 -12    3.10    3.10
   9  -3  12    9.50    2.70
  -9  -3 -12   14.70    3.10
  -9   3 -13    1.60    2.10
  -9   3 -13    3.30    2.70
  -9  -3 -13   -0.10    1.90
   9  -3  13   -1.40    3.70
  -9   3 -14   10.20    2.30
  -9   3 -14    7.80    2.70
   9   3  14   10.90    2.30
   9  -3  14    9.00    3.70
  -9  -3 -14   13.50    2.30
   9   4 -15    8.30    2.70
  -9   4  15   16.40    2.50
   9  -4 -15   10.50    2.50
  -9   4  14   12.50    2.40
   9   4 -14    3.70    2.80
   9  -4 -14   12.90    2.90
   9   4 -13    2.10    2.80
  -9   4  13   -3.30    2.10
   9  -4 -13    0.10    2.50
  -9  -4  13   -3.60    4.00
   9   4 -12   -1.40    3.10
  -9   4  12    2.90    2.40
   9  -4 -12    1.30    2.80
  -9  -4  12    2.40    3.70
   9   4 -11    9.60    3.40
  -9   4  11    5.60    2.80
  -9  -4  11    8.30    4.00
   9  -4 -11   -0.20    4.80
   9  -4 -11    9.80    3.30
   9   4 -10   96.89   11.70
  -9   4  10   90.79   11.30
   9  -4 -10  107.19   12.30
  -9  -4  10  104.09   12.20
   9  -4 -10   81.69   12.50
   9   4  -9   11.30    4.00
  -9   4   9   11.00    3.40
   9  -4  -9   14.10    5.10
   9  -4  -9   21.90    5.40
  -9  -4   9   12.90    4.20
   9  -4  -9   10.20    3.60
   9   4  -8   83.29   11.00
  -9   4   8   94.69   11.10
  -9  -4   8   96.29   11.80
   9  -4  -8  108.39   12.30
  -9  -4   8   73.89   11.50
   9  -4  -8  118.99   12.70
   9  -4  -8   78.99   11.20
  -9   4   7   39.90    5.80
   9   4  -7   26.20    6.00
   9  -4  -7   33.50    5.90
  -9  -4   7   46.90    6.50
  -9  -4   7   35.60    6.60
   9  -4  -7   49.70    7.20
   9   4  -6    5.10    4.20
  -9   4   6    8.80    3.60
   9  -4  -6   10.80    5.00
   9  -4  -6   22.90    8.60
   9  -4  -6   10.60   12.20
   9  -4  -6    8.70    3.20
  -9  -4   6   12.60    4.30
  -9   4   5   14.00    4.30
   9   4  -5   19.80    5.20
  -9   4   5   29.80    9.10
   9  -4  -5   29.50   11.50
  -9  -4   5   21.00    4.60
   9  -4  -5   21.10    5.90
   9   4  -4   15.60    4.60
  -9   4   4    8.90    6.90
  -9   4   4   10.90    4.00
  -9  -4   4   12.40    3.70
   9  -4  -4    6.90    9.80
   9  -4  -4   12.20    5.10
   9  -4  -4    9.30    3.50
  -9   4   3    0.10    3.70
  -9   4   3    7.20    5.90
   9   4  -3   12.80    6.10
  -9  -4   3    1.20    3.00
  -9  -4   3    1.70    3.90
   9  -4  -3  -10.70    8.70
   9  -4  -3   -2.30    4.50
  -9   4   2  107.49   12.60
   9   4  -2  107.59   12.20
  -9  -4   2  110.19   13.10
  -9  -4   2  115.59   12.20
   9  -4  -2   88.89   17.40
   9  -4  -2  100.59   13.50
   9   4  -1  149.19   14.80
  -9   4   1  124.59   14.70
  -9   4   1  139.49   15.90
   9   4  -1  146.59   14.10
   9  -4  -1  128.79   14.40
  -9  -4   1  112.89   13.90
   9  -4  -1  102.39   15.50
  -9  -4   1  124.69   15.00
   9   4   0   44.40    6.60
  -9   4   0   48.30    6.60
  -9   4   0   54.89    9.80
  -9  -4   0   39.50    5.50
   9  -4   0   40.00    6.20
  -9  -4   0   35.30    6.50
   9  -4   0   31.10    7.30
  -9   4  -1   -1.30    4.40
   9   4   1    1.10    2.90
   9   4   1    5.50    3.70
   9  -4   1    2.00    2.40
  -9  -4  -1    4.90    2.20
  -9  -4  -1    0.80    7.50
   9  -4   1    7.60    4.70
  -9  -4  -1    2.40    4.10
  -9   4  -2   47.90    6.80
   9   4   2   42.60    7.30
  -9   4  -2   49.99   10.10
  -9   4  -2   54.89    6.40
   9   4   2   47.80    5.80
  -9  -4  -2   50.49    6.10
   9  -4   2   36.50    7.70
   9  -4   2   47.10    6.30
  -9  -4  -2   41.30    7.30
  -9   4  -3   13.90    3.10
  -9   4  -3   -0.10    4.90
   9   4   3   -0.50    2.00
  -9   4  -3   -1.40    3.80
   9   4   3   -6.30    6.10
  -9  -4  -3    1.50    2.10
   9  -4   3    5.60    2.50
   9  -4   3   -0.90    4.40
  -9  -4  -3   -0.50    4.50
  -9  -4  -3   11.40    8.40
  -9   4  -4  118.19   13.20
   9   4   4  131.59   12.60
  -9   4  -4  125.29   13.70
   9   4   4  103.49   14.90
  -9   4  -4   91.69   16.80
   9  -4   4  118.59   16.30
  -9  -4  -4  123.49   14.30
   9   4   5  385.86   39.00
  -9   4  -5  380.36   39.80
  -9  -4  -5  354.56   40.10
   9  -4   5  380.06   39.30
   9  -4   5  321.07   40.70
  -9  -4  -5  418.96   39.30
  -9   4  -6   33.10    5.40
   9   4   6   43.10    4.50
  -9  -4  -6   -3.80    7.20
   9  -4   6   35.10    4.80
  -9  -4  -6   31.60    4.70
   9  -4   6   24.60    7.00
  -9   4  -7  397.06   41.40
   9   4   7  385.46   41.00
  -9  -4  -7  410.46   41.30
   9  -4   7  400.36   41.40
   9  -4   7  374.56   43.30
  -9   4  -8  622.04   65.39
   9   4   8  646.84   64.99
   9  -4   8  570.84   67.09
   9  -4   8  628.84   65.39
  -9  -4  -8  667.43   65.29
   9   4   9  145.09   15.70
  -9   4  -9  125.29   16.30
   9  -4   9  150.28   16.20
   9  -4   9  144.69   18.80
  -9  -4  -9  160.48   16.20
  -9   4 -10   18.90    3.90
  -9   4 -10   16.70    4.60
   9   4  10   22.90    3.30
   9  -4  10   18.40    3.50
  -9  -4 -10   20.00    3.70
   9  -4  10   18.10    6.50
  -9   4 -11    4.90    3.10
  -9   4 -11    4.20    2.80
   9   4  11    0.40    1.70
   9  -4  11    4.60    4.50
  -9  -4 -11   -0.30    2.10
   9  -4  11    1.70   13.20
   9  -4  11    1.20    2.20
  -9   4 -12   19.00    3.60
   9   4  12   15.90    3.30
  -9   4 -12   22.70    4.00
   9  -4  12    6.50   21.00
  -9  -4 -12   21.30    4.70
   9  -4  12   15.00    8.30
   9  -4  12   16.10    3.00
  -9   4 -13   64.89    8.60
  -9   4 -13   70.49    8.30
   9  -4  13   66.09    9.90
  -9  -4 -13   75.69    8.00
   9   4  14   51.99    6.00
  -9   4 -14   56.49    7.00
   9  -4  14   54.19    7.30
  -9   5  14    5.40    1.80
   9  -5 -14    3.40    1.90
   9   5 -13    4.30    3.80
  -9   5  13    3.70    2.10
   9  -5 -13    8.30    2.50
  -9  -5  13    7.10    3.30
   9   5 -12   -0.40    4.00
  -9   5  12    1.90    2.20
   9  -5 -12    0.90    2.30
  -9  -5  12    0.60    3.10
  -9   5  11   42.20    6.30
   9   5 -11   57.29    7.30
  -9  -5  11   53.19    7.10
   9  -5 -11   46.40    6.60
  -9   5  10   -1.20    2.60
   9   5 -10   -3.80    4.50
  -9  -5  10    0.30    3.40
   9  -5 -10    4.30    4.30
   9  -5 -10    1.30    2.70
  -9   5   9   19.70    4.30
   9   5  -9   20.10    5.40
   9  -5  -9   31.10    5.80
   9  -5  -9   25.20    4.60
  -9  -5   9   22.20    5.10
  -9   5   8   60.69    8.40
   9  -5  -8   68.19    8.80
   9  -5  -8   69.59   10.00
  -9  -5   8   70.69    9.50
  -9   5   7   -1.70    3.10
   9   5  -7    2.50    4.80
   9  -5  -7    1.70    4.10
   9  -5  -7   -1.40    2.80
  -9  -5   7    5.70    3.90
   9  -5  -7   -2.10   10.80
   9   5  -6   96.09   13.60
  -9   5   6   94.49   12.10
   9  -5  -6  113.89   18.60
   9  -5  -6   83.99   11.90
  -9  -5   6  100.29   13.00
   9  -5  -6  116.89   13.50
  -9   5   5   37.40    5.60
  -9  -5   5   33.90    5.80
   9  -5  -5   31.20    5.30
   9  -5  -5   30.80    6.40
   9  -5  -5   40.30   12.40
  -9  -5   5   26.80    6.10
  -9   5   4  127.19   14.60
   9  -5  -4  119.19   14.20
   9  -5  -4  120.19   20.00
   9  -5  -4  126.79   15.40
  -9   5   3   65.79    8.60
  -9  -5   3   63.59    8.10
   9  -5  -3   57.09   13.30
   9  -5  -3   59.69    9.30
   9  -5  -3   57.89    8.00
   9   5  -2   13.30   10.00
   9   5  -2   -4.60    5.00
  -9   5   2    7.50   15.00
  -9   5   2    4.10    4.30
  -9  -5   2   -1.60    3.40
   9  -5  -2    3.40   12.00
  -9  -5   2    6.50    9.80
  -9   5   1  173.28   18.90
   9   5  -1  184.88   18.50
   9   5  -1  187.98   19.80
  -9  -5   1  158.88   18.20
   9  -5  -1  167.88   18.50
   9  -5  -1  134.69   23.90
  -9   5   0  241.18   27.80
   9   5   0  238.78   28.80
   9   5   0  292.27   27.10
   9  -5   0  231.98   32.60
   9  -5   0  268.37   27.20
  -9  -5   0  222.08   28.30
  -9  -5   0  265.57   27.20
  -9   5  -1  898.11   88.89
  -9   5  -1  872.61   88.79
  -9  -5  -1  831.92   89.19
   9  -5   1  784.52   89.79
   9  -5   1  993.80   88.69
   9  -5   1  744.53   93.29
  -9   5  -2 1560.34  154.98
   9   5   2 1614.34  154.68
  -9   5  -2 1450.35  154.78
   9  -5   2 1293.67  155.88
  -9  -5  -2 1304.47  155.28
  -9  -5  -2 1688.13  154.68
   9  -5   2 1592.14  154.78
  -9   5  -3   13.50    4.10
  -9   5  -3   13.20    5.10
   9   5   3    3.60    2.60
   9  -5   3    7.10    4.90
   9  -5   3    7.30    2.90
  -9  -5  -3   -2.70    7.10
  -9  -5  -3   23.20    9.40
  -9  -5  -3   12.10    2.70
   9   5   4    1.70    2.10
  -9   5  -4    2.30    4.50
  -9   5  -4    4.40    4.80
   9  -5   4   -2.50    2.20
  -9  -5  -4    6.00    2.20
  -9  -5  -4    5.50    8.20
   9  -5   4    0.10    4.30
  -9   5  -5  418.36   45.90
  -9   5  -5  451.95   46.10
   9   5   5  432.76   45.50
   9  -5   5  412.86   47.60
   9  -5   5  443.46   45.90
  -9  -5  -5  470.15   45.70
  -9   5  -6  193.88   22.20
  -9   5  -6  197.48   22.00
   9   5   6  193.98   21.30
   9  -5   6  207.28   21.80
   9  -5   6  180.18   23.80
  -9  -5  -6  230.98   21.60
  -9   5  -7   87.89   11.40
  -9   5  -7   91.79   11.30
   9  -5   7   99.29   11.80
  -9   5  -8   10.30    3.60
   9   5   8    6.40    2.20
  -9   5  -8    6.20    4.20
  -9  -5  -8    4.40    2.30
   9  -5   8    6.20    2.60
   9  -5   8    8.90    5.50
  -9   5  -9  114.59   15.60
   9   5   9  136.39   14.20
  -9   5  -9  150.48   15.20
   9  -5   9  129.99   14.70
  -9  -5  -9  136.99   14.50
   9  -5   9  117.29   17.00
   9   5  10  214.08   22.20
  -9   5 -10  201.08   22.80
  -9   5 -10  209.98   22.70
   9  -5  10  201.88   24.60
  -9  -5 -10  228.98   22.50
   9  -5  10  204.28   22.50
  -9   5 -11  188.98   20.10
  -9   5 -11  172.28   19.80
   9   5  11  211.78   19.90
   9  -5  11  157.58   22.40
  -9  -5 -11  194.68   20.00
   9  -5  11  162.58   31.40
   9   5  12   21.80    2.80
  -9   5 -12   20.00    3.80
  -9   5 -12   15.90    3.90
  -9  -5 -12   16.40    2.80
   9  -5  12   21.70    5.10
   9  -5  12   19.20    3.10
  -9  -5 -13   99.79   10.30
   9  -5  13   81.19   12.30
  -9   6  13   -0.40    1.90
   9  -6 -13    0.60    1.90
  -9  -6  13   -1.80    2.30
  -9   6  12    8.50    2.50
   9  -6 -12    8.90    2.50
  -9  -6  12   10.30    3.10
  -9   6  11    5.10    2.30
   9  -6 -11    6.80    2.70
  -9  -6  11    3.70    3.00
  -9   6  10    0.00    2.50
  -9  -6  10   -2.40    3.00
   9  -6 -10    1.40    2.60
   9  -6 -10    0.10    3.60
  -9   6   9    0.10    2.70
  -9  -6   9    0.20    3.40
   9  -6  -9    2.10    2.80
   9  -6  -9    3.00    3.60
  -9   6   8   19.30    4.30
  -9  -6   8   21.40    5.20
   9  -6  -8   25.90    5.30
   9  -6  -8   34.20   12.10
   9  -6  -8   22.30    4.30
  -9   6   7    4.70    3.30
   9  -6  -7    6.50    3.20
   9  -6  -7    0.50    9.50
  -9  -6   7    2.60    3.80
   9  -6  -7    5.60    3.90
  -9   6   6   31.70    8.60
  -9  -6   6   41.90    8.00
  -9   6   5   91.19   12.10
   9  -6  -5  107.89   13.20
  -9  -6   5   95.49   13.20
   9  -6  -5  104.39   12.20
   9  -6  -5   99.89   18.40
  -9   6   4   85.19   11.80
   9  -6  -4   96.99   12.90
   9  -6  -4   99.59   18.30
  -9  -6   4  109.99   13.30
   9  -6  -4  109.69   12.20
  -9   6   3   11.80    4.80
   9  -6  -3   17.80    4.30
   9  -6  -3   15.50    5.00
  -9  -6   3   13.60    5.00
   9  -6  -3   18.60    9.20
  -9   6   2   26.60    6.80
   9  -6  -2   51.79   12.30
   9  -6  -2   38.70    6.00
   9  -6  -2   41.20    7.40
  -9  -6   2   42.80    7.60
  -9   6   1  400.16   43.40
   9  -6  -1  419.26   42.90
  -9  -6   1  424.06   44.00
   9  -6  -1  416.26   44.20
   9  -6  -1  384.06   47.90
  -9   6   0  226.38   25.50
   9  -6   0  241.68   24.60
   9  -6   0  224.68   30.40
  -9  -6   0  222.28   24.40
   9  -6   0  226.58   25.80
   9  -6   0  227.18   24.50
   9  -6   1  353.86   45.40
   9  -6   1  342.97   40.70
   9  -6   1  421.16   39.40
  -9  -6  -1  373.06   39.20
   9  -6   2  604.44   70.09
  -9  -6  -2  645.64   63.59
   9  -6   2  586.54   65.19
   9   6   3  319.67   32.30
   9  -6   3  270.67   34.00
   9  -6   3  263.67   38.70
   9  -6   3  352.06   32.70
  -9  -6  -3  318.27   32.30
   9   6   4  213.38   20.60
  -9   6  -4  185.28   21.60
  -9  -6  -4  203.98   20.70
   9  -6   4  159.08   27.90
   9  -6   4  168.08   22.70
   9  -6   4  210.88   21.00
  -9   6  -5    5.60    4.60
   9   6   5    0.10    2.20
   9  -6   5    0.20    2.30
   9  -6   5   -2.20    4.50
   9  -6   5    1.60   10.00
  -9  -6  -5   -3.40    2.20
  -9   6  -6    4.40    4.30
   9   6   6    1.30    2.00
   9  -6   6    2.10    4.90
   9  -6   6    3.40    2.40
  -9  -6  -6   18.80    9.20
   9  -6   6   -2.70    8.80
  -9  -6  -6   -1.00    2.20
  -9   6  -7   17.60    4.50
   9   6   7   13.60    2.90
  -9  -6  -7   21.20    3.20
   9  -6   7   15.30    5.90
   9  -6   7    8.70   10.10
   9  -6   7   16.10    3.40
   9   6   8   11.70    2.40
  -9   6  -8   11.20    4.00
   9  -6   8    1.30    9.20
  -9  -6  -8    6.20    2.40
   9  -6   8   12.60    2.90
   9  -6   8   12.50    5.70
   9   6   9  209.38   23.00
  -9   6  -9  214.58   23.70
   9  -6   9  227.48   25.40
  -9  -6  -9  220.28   23.10
   9  -6   9  226.68   23.40
   9   6  10   61.39    6.60
  -9   6 -10   51.29    7.50
   9  -6  10   42.80   16.00
   9  -6  10   65.49    7.10
   9  -6  10   62.59    9.60
  -9  -6 -10   53.09    6.80
   9   6  11  353.16   33.60
  -9   6 -11  285.37   34.10
   9  -6  11  324.57   35.10
  -9  -6 -12    8.60    2.10
   9  -6  12   20.30    4.40
  -9   7  11   26.80    3.80
  -9  -7  11   34.80    4.70
  -9   7  10   -0.60    2.20
  -9  -7  10    3.00    3.00
  -9   7   9    2.60    2.70
  -9  -7   9    5.90    3.70
   9  -7  -9    5.50    3.00
   9  -7  -9    7.50    3.50
  -9   7   8   49.60    8.70
   9  -7  -8   64.79    8.40
  -9  -7   8   72.09    9.10
   9  -7  -8   77.89   11.40
   9  -7  -8   55.79   13.00
  -9   7   7    4.20    3.40
  -9  -7   7    6.50    3.80
   9  -7  -7    8.50    3.70
   9  -7  -7    3.50    3.50
   9  -7  -7   -2.40   13.40
  -9   7   6   38.80    6.90
   9  -7  -6   51.89    7.90
   9  -7  -6   47.80    6.60
   9  -7  -6   58.79   12.20
  -9  -7   6   54.99    7.90
  -9   7   5    9.70    4.40
  -9  -7   5    6.80    4.10
   9  -7  -5    9.90    3.90
   9  -7  -5    8.10    7.70
   9  -7  -5    5.40    3.70
  -9   7   4  263.67   31.20
  -9  -7   4  307.57   32.10
   9  -7  -4  308.67   32.10
   9  -7  -4  285.97   35.60
  -9   7   3  298.37   34.00
   9  -7  -3  291.57   38.00
  -9  -7   3  330.77   34.80
   9  -7  -3  346.87   34.90
  -9   7   2    8.90    5.60
[truncated: 278,710 more chars]
