# Supplementary material for: 2-(10-Phenyl­anthracen-9-yl)-2,3-di­hydro-1H-naphtho­[1,8-de][1,3,2]di­aza­borinine
Source: IUCrdata. 2025 Jul 1;10(Pt 7):x250575. doi: 10.1107/S2414314625005759 (PMC12326472; doi:10.1107/S2414314625005759)
Supplement: Supplementary file 2 [file x-10-x250575-Isup2.hkl]

data_I                                                                          
_shelx_title ' Liuzq202007-sad_a.res in P2(1)/c'                                
_shelx_refln_list_code          4                                               
_shelx_F_calc_maximum      124.88                                               
_exptl_crystal_F_000       880.00                                               
_reflns_d_resolution_high  0.8088                                               
                                                                                
loop_                                                                           
 _space_group_symop_operation_xyz                                               
 'x, y, z'                                                                      
 '-x, y+1/2, -z+1/2'                                                            
 '-x, -y, -z'                                                                   
 'x, -y-1/2, z-1/2'                                                             
                                                                                
_cell_length_a    17.5431                                                       
_cell_length_b     8.6734                                                       
_cell_length_c    14.3967                                                       
_cell_angle_alpha  90.000                                                       
_cell_angle_beta   95.268                                                       
_cell_angle_gamma  90.000                                                       
                                                                                
_shelx_F_squared_multiplier     1.000                                           
                                                                                
loop_                                                                           
 _refln_index_h                                                                 
 _refln_index_k                                                                 
 _refln_index_l                                                                 
 _refln_F_squared_calc                                                          
 _refln_F_squared_meas                                                          
 _refln_F_squared_sigma                                                         
 _refln_observed_status                                                         
   1   0   0       1946.55       2448.50       251.53 o                         
   2   0   0         26.17         37.43         4.39 o                         
   3   0   0       4217.97       5488.92       398.85 o                         
   4   0   0       1651.06       2122.89       154.65 o                         
   5   0   0       2232.18       3007.99       183.55 o                         
   6   0   0          0.94          0.43         1.44 o                         
   7   0   0        443.32        604.38        37.76 o                         
   8   0   0        160.86        191.10        11.75 o                         
   9   0   0         36.75         54.20         4.80 o                         
  10   0   0        230.12        285.77        17.61 o                         
  11   0   0        358.92        359.28        14.48 o                         
  12   0   0         25.90         25.21         3.64 o                         
  13   0   0         10.65         12.97         1.99 o                         
  14   0   0        796.92        866.25        45.02 o                         
  15   0   0         19.18         16.74         2.24 o                         
  16   0   0        515.03        561.49        29.49 o                         
  17   0   0         88.61         73.57         4.85 o                         
  18   0   0         53.92         50.31         4.02 o                         
  19   0   0         74.87         81.58         5.48 o                         
  20   0   0         13.15          8.81         1.70 o                         
  21   0   0         10.59          6.37         3.05 o                         
   1   1   0        950.89        811.43        41.59 o                         
   2   1   0       5818.58       6718.79       487.68 o                         
   3   1   0          3.74          3.01         0.49 o                         
   4   1   0        345.44        400.21        17.27 o                         
   5   1   0       1183.29       1459.90        67.57 o                         
   6   1   0        165.79        177.98         7.67 o                         
   7   1   0         11.33         11.01         1.65 o                         
   8   1   0        120.11        140.62         6.60 o                         
   9   1   0       1607.10       1929.93        70.85 o                         
  10   1   0       1424.71       1724.09        59.90 o                         
  11   1   0        127.91        156.86         5.20 o                         
  12   1   0        779.58        966.57        31.76 o                         
  13   1   0          0.13          0.68         1.34 o                         
  14   1   0          1.29          0.32         1.27 o                         
  15   1   0        174.31        176.86         7.05 o                         
  16   1   0        569.29        582.08        21.56 o                         
  17   1   0          3.62          2.39         1.32 o                         
  18   1   0          0.17          1.10         1.23 o                         
  19   1   0        197.45        184.13         7.06 o                         
  20   1   0         26.29         25.84         1.93 o                         
  21   1   0        170.62        120.18         9.22 o                         
   1   2   0       4762.64       5391.92       391.05 o                         
   2   2   0        300.27        238.14        12.43 o                         
   3   2   0       1225.31       1076.91        55.37 o                         
   4   2   0         72.95         84.39         3.85 o                         
   5   2   0        263.28        300.83        13.34 o                         
   6   2   0         14.67         22.79         2.33 o                         
   7   2   0         37.71         35.51         4.65 o                         
   8   2   0        544.77        664.75        26.69 o                         
   9   2   0       1558.19       1966.54        76.95 o                         
  10   2   0        132.40        197.27         8.13 o                         
  11   2   0          2.12          3.28         1.28 o                         
  12   2   0        753.19        870.26        30.09 o                         
  13   2   0        194.49        206.07         7.82 o                         
  14   2   0       1129.27       1164.68        45.47 o                         
  15   2   0        303.36        306.86        11.66 o                         
  16   2   0        697.72        710.48        36.36 o                         
  17   2   0          0.42         -0.30         1.41 o                         
  18   2   0         13.45         11.83         1.72 o                         
  19   2   0        155.93        153.71         6.87 o                         
  20   2   0         37.56         30.45         2.43 o                         
  21   2   0        126.12         93.92         9.87 o                         
   1   3   0        184.90        142.80         7.44 o                         
   2   3   0       2986.70       2678.67       214.76 o                         
   3   3   0          7.85          4.67         0.86 o                         
   4   3   0        378.29        428.11        24.79 o                         
   5   3   0         14.83         15.76         2.09 o                         
   6   3   0         36.47         40.69         3.63 o                         
   7   3   0          0.14          1.68         2.11 o                         
   8   3   0        112.98        115.90         7.70 o                         
   9   3   0        159.90        162.51         8.17 o                         
  10   3   0       1130.09       1528.15        64.29 o                         
  11   3   0        682.71        838.47        32.81 o                         
  12   3   0       3780.15       4310.85       197.53 o                         
  13   3   0        188.91        193.66         9.80 o                         
  14   3   0        512.06        502.27        23.62 o                         
  15   3   0         95.33        103.22         5.65 o                         
  16   3   0         26.32         28.33         2.39 o                         
  17   3   0          1.47          0.60         1.48 o                         
  18   3   0          0.04          1.08         1.36 o                         
  19   3   0        223.43        226.85        11.30 o                         
  20   3   0         45.88         38.74         2.56 o                         
   0   4   0        772.39        737.66        76.14 o                         
   1   4   0       1344.86       1105.07        78.49 o                         
   2   4   0       1271.57       1139.33        77.47 o                         
   3   4   0          8.33          6.30         1.12 o                         
   4   4   0         55.34         60.72         3.57 o                         
   5   4   0       3009.25       3166.61       145.42 o                         
   6   4   0        135.27        161.00         8.88 o                         
   7   4   0        125.65        102.26         6.05 o                         
   8   4   0         16.55         17.88         2.51 o                         
   9   4   0         51.75         63.47         3.85 o                         
  10   4   0          0.06         -0.35         1.64 o                         
  11   4   0         21.72         20.19         2.06 o                         
  12   4   0        881.14        982.33        45.14 o                         
  13   4   0         96.40        108.28         5.62 o                         
  14   4   0         21.65         24.76         2.63 o                         
  15   4   0         62.91         65.18         4.01 o                         
  16   4   0          7.10          9.73         1.81 o                         
  17   4   0         11.68         10.78         1.82 o                         
  18   4   0          0.01          0.10         1.40 o                         
  19   4   0         21.81         21.40         1.84 o                         
  20   4   0         11.73          8.17         1.53 o                         
   1   5   0         18.00         22.30         2.42 o                         
   2   5   0         30.68         42.57         4.01 o                         
   3   5   0         57.68         45.77         3.42 o                         
   4   5   0        157.66        161.08         9.89 o                         
   5   5   0       1416.96       1355.79        63.73 o                         
   6   5   0        189.96        209.78        10.04 o                         
   7   5   0        288.99        273.07        15.70 o                         
   8   5   0         39.58         39.01         3.80 o                         
   9   5   0        357.38        387.42        16.23 o                         
  10   5   0        102.41         91.43         5.55 o                         
  11   5   0        194.70        204.55         9.92 o                         
  12   5   0        248.92        255.55        11.87 o                         
  13   5   0         15.91         14.72         3.44 o                         
  14   5   0          8.02          6.81         2.05 o                         
  15   5   0         35.36         36.12         2.91 o                         
  16   5   0          2.05          2.01         1.56 o                         
  17   5   0         15.54         12.68         1.73 o                         
  18   5   0          0.13          0.08         1.67 o                         
  19   5   0         14.21          9.33         2.81 o                         
   0   6   0          7.27          1.39         2.71 o                         
   1   6   0          7.11          9.51         2.05 o                         
   2   6   0        188.55        141.75         6.47 o                         
   3   6   0        230.58        177.46         8.18 o                         
   4   6   0        474.50        415.05        17.65 o                         
   5   6   0        853.77        774.13        31.37 o                         
   6   6   0        110.23        116.07         7.71 o                         
   7   6   0       1409.39       1240.87        76.31 o                         
   8   6   0        333.13        296.43        17.50 o                         
   9   6   0        383.19        347.07        15.90 o                         
  10   6   0         73.59         66.68         4.27 o                         
  11   6   0         45.15         40.42        17.26 o                         
  12   6   0        105.11         86.12         6.43 o                         
  13   6   0         12.40         10.38         2.18 o                         
  14   6   0          0.00         -0.20         2.07 o                         
  15   6   0         53.36         41.29         4.79 o                         
  16   6   0         49.03         41.12         3.63 o                         
  17   6   0          0.00          1.52         2.29 o                         
   1   7   0          0.15          0.51         2.85 o                         
   2   7   0          4.21          2.21         3.19 o                         
   3   7   0         23.85         27.06         4.17 o                         
   4   7   0         64.93         57.78         5.49 o                         
   5   7   0         22.75         25.69         4.22 o                         
   6   7   0         52.78         53.34         6.31 o                         
   7   7   0          0.32         -0.10         3.87 o                         
   8   7   0         49.66         48.74         7.35 o                         
   9   7   0          8.70          8.49         4.09 o                         
  10   7   0          9.79         14.29         4.24 o                         
  11   7   0         15.46         17.61         6.06 o                         
  12   7   0         95.49         88.38         7.87 o                         
  13   7   0         22.46         21.25         3.06 o                         
  14   7   0        188.69        177.10        11.40 o                         
  15   7   0         69.31         50.02         8.09 o                         
  16   7   0        153.61        168.17        21.69 o                         
   0   8   0         18.07          9.28         5.41 o                         
   1   8   0         10.37         14.36         3.93 o                         
   2   8   0          1.46          1.00         3.73 o                         
   3   8   0         11.20          4.29         7.09 o                         
   4   8   0          1.09         -0.15         3.49 o                         
   5   8   0         21.87         14.97         3.85 o                         
   6   8   0         11.64          9.95         4.20 o                         
   7   8   0        224.99        231.67        17.10 o                         
   8   8   0          4.66          7.70         3.93 o                         
   9   8   0         17.33         14.85         4.86 o                         
  10   8   0        126.97        142.31        14.74 o                         
  11   8   0         30.15         29.65         7.87 o                         
  12   8   0        404.89        469.59        37.01 o                         
  13   8   0         29.38         32.56         5.05 o                         
  14   8   0        179.56        210.87        27.01 o                         
   1   9   0         51.24         46.50         5.30 o                         
   2   9   0        156.77        149.57        10.58 o                         
   3   9   0         84.31         80.80         7.52 o                         
   4   9   0        160.21        157.11        12.55 o                         
   5   9   0        153.22        152.99        15.65 o                         
   6   9   0         56.76         59.74         8.80 o                         
   7   9   0         85.77         91.93        11.97 o                         
   8   9   0         26.09         24.37        11.05 o                         
   9   9   0          1.24          3.48         3.96 o                         
  10   9   0         77.66         79.40         9.41 o                         
  11   9   0         28.87         27.28         5.26 o                         
   0  10   0         20.96         19.05         5.18 o                         
   1  10   0         11.94         10.40         3.46 o                         
   2  10   0         96.08         96.54         9.51 o                         
   3  10   0         13.89         15.10         4.12 o                         
   4  10   0          2.46         -0.56         3.78 o                         
   5  10   0        133.05        141.90        21.83 o                         
   6  10   0         29.51         32.89        10.50 o                         
   7  10   0        130.74        216.26        19.01 o                         
 -21   1   1         68.29         46.15         3.54 o                         
 -20   1   1         27.82         28.53         2.41 o                         
 -19   1   1        292.84        309.88        11.53 o                         
 -18   1   1         13.29         14.19         1.68 o                         
 -17   1   1        131.89        153.55         6.23 o                         
 -16   1   1        175.12        177.54         7.09 o                         
 -15   1   1        137.83        148.76         6.09 o                         
 -14   1   1       1334.17       1442.35        49.69 o                         
 -13   1   1        206.22        230.83         8.14 o                         
 -12   1   1        774.11        840.59        29.19 o                         
 -11   1   1         22.91         33.30         2.31 o                         
 -10   1   1         32.39         45.19         2.70 o                         
  -9   1   1         18.53         21.48         2.22 o                         
  -8   1   1         27.93         39.54         2.76 o                         
  -7   1   1        379.14        451.68        20.15 o                         
  -6   1   1         51.61         52.57         3.12 o                         
  -5   1   1       3233.59       3790.60       174.03 o                         
  -4   1   1       1081.70       1170.61        45.80 o                         
  -3   1   1        641.75        600.75        25.28 o                         
  -2   1   1       7573.27       7181.66       520.98 o                         
  -1   1   1       3276.16       2800.01       166.14 o                         
   0   1   1        685.34        565.01        26.13 o                         
   1   1   1        339.49        280.07        12.93 o                         
   2   1   1       6919.05       7975.22       578.93 o                         
   3   1   1       4162.82       4858.30       247.34 o                         
   4   1   1         15.65         19.06         1.21 o                         
   5   1   1         24.40         22.56         1.78 o                         
   6   1   1         24.35         33.67         2.52 o                         
   7   1   1        983.54       1183.55        46.42 o                         
   8   1   1         77.26        107.96         4.77 o                         
   9   1   1        626.54        827.81        27.84 o                         
  10   1   1        671.92        806.88        22.18 o                         
  11   1   1        176.08        188.68         6.30 o                         
  12   1   1         24.81         34.52         1.92 o                         
  13   1   1         83.19        100.38         5.75 o                         
  14   1   1        526.36        584.22        24.88 o                         
  15   1   1          0.01         -0.15         1.24 o                         
  16   1   1          5.03          4.48         1.41 o                         
  17   1   1         57.65         54.99         2.78 o                         
  18   1   1         12.89         10.53         1.42 o                         
  19   1   1         12.46          9.69         1.36 o                         
  20   1   1          0.62          0.46         1.29 o                         
  21   1   1         53.41         33.80         2.36 o                         
 -21   2   1         59.68         44.94         8.38 o                         
 -20   2   1        163.22        165.01         9.65 o                         
 -19   2   1        197.58        205.71         8.83 o                         
 -18   2   1         33.99         32.71         2.55 o                         
 -17   2   1        397.42        443.10        17.70 o                         
 -16   2   1        267.57        262.88        14.78 o                         
 -15   2   1         19.99         21.26         2.50 o                         
 -14   2   1        245.62        276.02        11.34 o                         
 -13   2   1          0.62          1.85         1.37 o                         
 -12   2   1          4.00          5.37         1.40 o                         
 -11   2   1         93.99        117.88         5.27 o                         
 -10   2   1         54.88         86.50         6.22 o                         
  -9   2   1         89.59        101.50         6.31 o                         
  -8   2   1        101.81        125.99         6.47 o                         
  -7   2   1       2997.17       3473.06       179.24 o                         
  -6   2   1         32.55         39.51         2.89 o                         
  -5   2   1        207.86        234.15        11.99 o                         
  -4   2   1        183.44        191.80         8.29 o                         
  -3   2   1       2206.09       1910.23        79.48 o                         
  -2   2   1      13455.40      11778.20      1209.52 o                         
  -1   2   1       1249.23       1059.05        54.60 o                         
   0   2   1       8668.11       7583.06       549.29 o                         
   1   2   1         99.14         85.10         4.28 o                         
   2   2   1        598.40        558.51        24.11 o                         
   3   2   1       3696.56       3767.95       193.11 o                         
   4   2   1       2201.24       2316.67       106.81 o                         
   5   2   1        284.18        274.07        12.18 o                         
   6   2   1        127.12        144.38         8.82 o                         
   7   2   1        810.52        921.74        39.86 o                         
   8   2   1        246.07        315.06        13.78 o                         
   9   2   1        875.10       1017.55        44.39 o                         
  10   2   1          0.33          2.04         1.46 o                         
  11   2   1        171.61        225.30         8.28 o                         
  12   2   1       1882.86       2150.44        73.52 o                         
  13   2   1        130.18        135.93         6.12 o                         
  14   2   1       1226.38       1302.16        47.53 o                         
  15   2   1          0.05          1.64         1.37 o                         
  16   2   1         31.87         29.03         2.05 o                         
  17   2   1        136.44        150.82         6.14 o                         
  18   2   1         33.37         31.66         2.32 o                         
  19   2   1        226.73        232.34        11.14 o                         
  20   2   1         43.48         33.64         2.39 o                         
  21   2   1        304.26        247.64        18.17 o                         
 -20   3   1          6.93          4.27         1.23 o                         
 -19   3   1         78.45         78.24         4.64 o                         
 -18   3   1         18.32         16.97         1.89 o                         
 -17   3   1         22.29         21.62         2.14 o                         
 -16   3   1          7.86          6.62         1.69 o                         
 -15   3   1         34.26         33.80         3.73 o                         
 -14   3   1        842.17        913.13        38.95 o                         
 -13   3   1          0.02          2.73         1.85 o                         
 -12   3   1         32.68         24.83         2.38 o                         
 -11   3   1         37.41         38.82         2.59 o                         
 -10   3   1        707.11        951.71        49.41 o                         
  -9   3   1        555.87        683.46        36.48 o                         
  -8   3   1        155.44        212.56        12.40 o                         
  -7   3   1         83.23        133.17         7.82 o                         
  -6   3   1        241.08        283.46        13.42 o                         
  -5   3   1        143.32        146.17         6.72 o                         
  -4   3   1       1467.62       1514.01        69.36 o                         
  -3   3   1        736.50        646.67        30.17 o                         
  -2   3   1        976.58        830.33        60.80 o                         
  -1   3   1        820.23        713.70        42.79 o                         
   0   3   1       1945.03       1684.85        86.59 o                         
   1   3   1         89.95         85.09         4.28 o                         
   2   3   1         46.33         47.40         2.31 o                         
   3   3   1        217.54        199.36         9.08 o                         
   4   3   1        976.64        988.74        51.40 o                         
   5   3   1        235.66        251.50        12.89 o                         
   6   3   1          0.23          2.17         1.54 o                         
   7   3   1         13.59         14.54         2.06 o                         
   8   3   1        299.67        358.92        16.24 o                         
   9   3   1        255.17        321.33        13.34 o                         
  10   3   1       1082.16       1310.08        55.28 o                         
  11   3   1        676.60        844.76        31.03 o                         
  12   3   1        247.59        237.96        10.28 o                         
  13   3   1        546.13        623.43        32.58 o                         
  14   3   1         95.82        123.37         6.56 o                         
  15   3   1          6.13          4.72         1.76 o                         
  16   3   1        111.00        119.42         6.33 o                         
  17   3   1         36.95         38.85         4.02 o                         
  18   3   1          0.22          1.39         1.38 o                         
  19   3   1          3.05          3.00         1.33 o                         
  20   3   1          0.02          0.22         1.08 o                         
 -20   4   1          2.28          2.45         1.08 o                         
 -19   4   1          0.32          0.42         1.18 o                         
 -18   4   1          0.10          0.56         1.37 o                         
 -17   4   1          5.70          4.04         1.52 o                         
 -16   4   1          1.38          0.66         1.82 o                         
 -15   4   1         68.57         60.96         3.90 o                         
 -14   4   1         31.30         27.61         2.59 o                         
 -13   4   1         49.12         53.69         3.34 o                         
 -12   4   1          1.10          1.53         1.99 o                         
 -11   4   1         83.69        102.18         6.37 o                         
 -10   4   1        164.62        209.59         9.18 o                         
  -9   4   1        169.04        197.69         7.90 o                         
  -8   4   1        179.42        247.81        16.90 o                         
  -7   4   1        175.53        257.76        12.21 o                         
  -6   4   1         14.37         15.65         3.02 o                         
  -5   4   1        129.83        166.33        10.54 o                         
  -4   4   1        566.32        537.05        23.12 o                         
  -3   4   1        546.40        500.72        30.76 o                         
  -2   4   1       1490.77       1211.15        72.39 o                         
  -1   4   1          0.11          0.19         0.89 o                         
   0   4   1       1726.83       1712.04       101.06 o                         
   1   4   1          0.10         -0.36         0.90 o                         
   2   4   1          1.15          0.90         0.91 o                         
   3   4   1         96.16         90.59         4.97 o                         
   4   4   1          9.11         10.95         2.03 o                         
   5   4   1        253.88        257.02        14.31 o                         
   6   4   1          4.21          4.96         2.84 o                         
   7   4   1         12.55         13.51         3.96 o                         
   8   4   1        168.40        215.38         9.49 o                         
   9   4   1          2.69          4.56         1.75 o                         
  10   4   1          8.26         12.55         2.80 o                         
  11   4   1        222.89        262.55        12.99 o                         
  12   4   1        657.25        778.26        35.81 o                         
  13   4   1         62.25         69.42         5.26 o                         
  14   4   1        177.79        195.31         9.80 o                         
  15   4   1          6.61          5.53         1.71 o                         
  16   4   1         13.58         13.29         1.86 o                         
  17   4   1        147.64        147.41         7.42 o                         
  18   4   1        145.66        156.83         9.16 o                         
  19   4   1          1.85          1.46         1.17 o                         
 -19   5   1         83.38         76.46         5.10 o                         
 -18   5   1          2.12          2.38         1.21 o                         
 -17   5   1         48.13         54.57         3.37 o                         
 -16   5   1         54.50         53.02         3.78 o                         
 -15   5   1          1.32          1.27         1.71 o                         
 -14   5   1          0.30         -1.79         1.79 o                         
 -13   5   1         21.68         17.98         6.66 o                         
 -12   5   1        605.47        635.89        30.32 o                         
 -11   5   1        155.68        152.01         8.53 o                         
 -10   5   1        439.54        447.89        24.34 o                         
  -9   5   1        236.18        259.82        12.00 o                         
  -8   5   1          8.86          9.65         3.12 o                         
  -7   5   1         17.38         22.27         3.24 o                         
  -6   5   1        754.38        710.93        34.57 o                         
  -5   5   1       1982.32       1927.26        81.53 o                         
  -4   5   1        305.85        294.86        15.13 o                         
  -3   5   1        643.43        595.12        28.17 o                         
  -2   5   1        360.82        339.96        16.54 o                         
  -1   5   1          0.04         -0.54         1.46 o                         
   0   5   1        413.17        395.39        20.75 o                         
   1   5   1         97.53         83.27         5.61 o                         
   2   5   1       1959.06       1754.23        81.41 o                         
   3   5   1       1519.66       1421.43        60.48 o                         
   4   5   1        806.14        782.15        41.60 o                         
   5   5   1         12.70          4.94         2.45 o                         
   6   5   1         47.68         50.73         6.48 o                         
   7   5   1        469.14        497.39        23.96 o                         
   8   5   1         31.11         37.71         2.72 o                         
   9   5   1       1281.74       1322.84        56.10 o                         
  10   5   1       1374.39       1360.41        63.31 o                         
  11   5   1        211.20        234.30        10.24 o                         
  12   5   1        107.35        109.28         8.10 o                         
  13   5   1        134.72        143.65         6.94 o                         
  14   5   1        126.08        146.41        13.99 o                         
  15   5   1          0.00          1.99         1.73 o                         
  16   5   1          4.60          4.76         1.82 o                         
  17   5   1         13.88         14.33         1.70 o                         
  18   5   1         57.05         49.36         3.22 o                         
 -17   6   1          9.71         12.48         2.99 o                         
 -16   6   1          9.13          8.25         2.00 o                         
 -15   6   1          1.89          1.31         1.96 o                         
 -14   6   1          8.42          8.02         2.22 o                         
 -13   6   1          0.39         -0.58         1.96 o                         
 -12   6   1         13.02         12.53         2.40 o                         
 -10   6   1        396.15        371.80        16.95 o                         
  -9   6   1        686.11        624.42        30.22 o                         
  -8   6   1        182.68        166.68        10.96 o                         
  -7   6   1       1784.57       1572.81        82.26 o                         
  -6   6   1         23.17         27.15         4.07 o                         
  -5   6   1        681.51        604.83        30.19 o                         
  -4   6   1        788.08        677.66        27.79 o                         
  -3   6   1        209.33        162.43         7.18 o                         
  -2   6   1          6.92          9.00         2.22 o                         
  -1   6   1        120.43        100.64         5.11 o                         
   0   6   1        417.41        336.02        14.66 o                         
   1   6   1         45.01         45.81         3.04 o                         
   2   6   1        566.91        425.38        16.74 o                         
   3   6   1         19.97         15.10         2.76 o                         
   4   6   1        288.90        265.86        11.44 o                         
   5   6   1        291.70        330.31        18.71 o                         
   6   6   1          2.46          5.18         2.72 o                         
   7   6   1        145.42        130.10         9.53 o                         
   8   6   1         37.79         34.65         5.45 o                         
   9   6   1        535.47        573.27        31.14 o                         
  10   6   1        418.61        454.80        22.35 o                         
  11   6   1         28.01         27.67        10.00 o                         
  12   6   1        442.16        444.84        19.73 o                         
  13   6   1          7.37          5.52         2.01 o                         
  14   6   1        163.39        181.46        13.43 o                         
  15   6   1          0.09          2.19         3.39 o                         
  16   6   1          0.84         -0.26         1.83 o                         
  17   6   1          0.06          2.02         1.59 o                         
 -16   7   1         57.31         54.57         9.95 o                         
 -15   7   1         21.58         12.65         3.15 o                         
 -14   7   1         43.98         32.83         4.13 o                         
 -13   7   1          0.26          0.23         2.95 o                         
 -12   7   1        404.03        403.77        22.82 o                         
 -11   7   1          1.81          8.82         3.33 o                         
 -10   7   1        314.49        297.95        17.89 o                         
  -9   7   1        527.10        540.63        34.86 o                         
  -8   7   1        221.06        207.51        15.91 o                         
  -7   7   1        567.46        547.24        35.51 o                         
  -6   7   1          6.61          4.95         3.84 o                         
  -5   7   1          3.66          2.77         3.51 o                         
  -4   7   1         26.25         27.78         4.20 o                         
  -3   7   1         82.43         72.40         5.96 o                         
  -2   7   1         51.26         41.81         5.69 o                         
  -1   7   1        114.59         98.24         7.02 o                         
   0   7   1         61.03         52.43         5.57 o                         
   1   7   1         89.48         76.99         6.75 o                         
   2   7   1         45.75         39.82         4.85 o                         
   3   7   1        893.82        847.69        40.64 o                         
   4   7   1       1113.47       1058.58        56.14 o                         
   5   7   1        694.52        658.05        31.53 o                         
   6   7   1        276.86        277.13        18.02 o                         
   7   7   1         99.43         83.24        10.10 o                         
   8   7   1         24.73         28.36         8.47 o                         
   9   7   1          0.13          1.73         3.21 o                         
  10   7   1        105.46         92.08         9.14 o                         
  11   7   1         22.13         14.97         5.11 o                         
  12   7   1         28.10         33.26         4.27 o                         
  13   7   1          7.06          5.62         2.56 o                         
  14   7   1          0.92          1.14         2.43 o                         
  15   7   1          0.12          1.63         2.53 o                         
  16   7   1         16.28          9.69         6.51 o                         
 -14   8   1        294.11        327.28        37.23 o                         
 -13   8   1         14.55         12.22         3.60 o                         
 -12   8   1        103.49        110.80         9.01 o                         
 -11   8   1         15.29         17.14         4.23 o                         
 -10   8   1        501.77        483.38        38.75 o                         
  -9   8   1        455.20        424.42        27.89 o                         
  -8   8   1         34.56         32.01         5.34 o                         
  -7   8   1          0.05          1.29         3.74 o                         
  -6   8   1         33.01         21.68         5.06 o                         
  -5   8   1         46.90         44.58         5.75 o                         
  -4   8   1        117.92         97.32        10.02 o                         
  -3   8   1          1.22          3.64         5.93 o                         
  -2   8   1        131.18        116.15        10.38 o                         
  -1   8   1         96.68         85.27         6.92 o                         
   0   8   1         19.20         11.14         3.46 o                         
   1   8   1          2.38          2.13         3.53 o                         
   2   8   1        141.75        146.06        11.01 o                         
   3   8   1          0.13         -1.75         6.54 o                         
   4   8   1          0.00          1.12         3.65 o                         
   5   8   1          4.56          6.83         4.03 o                         
   6   8   1         49.85         54.34         7.60 o                         
   7   8   1        166.61        160.86        16.92 o                         
   8   8   1          0.05         -0.53         4.31 o                         
   9   8   1          0.00          1.74         3.82 o                         
  10   8   1         25.65         25.27         5.21 o                         
  11   8   1          0.00          0.15         4.39 o                         
  12   8   1        372.20        413.39        54.85 o                         
  13   8   1          0.74         -3.99         3.99 o                         
  14   8   1        159.39        212.19        27.30 o                         
 -11   9   1         97.58        124.69        22.73 o                         
 -10   9   1        184.45        204.73        27.45 o                         
  -9   9   1         36.39         36.41         6.21 o                         
  -8   9   1          8.90         12.73         4.38 o                         
  -7   9   1        236.85        214.50        20.37 o                         
  -6   9   1        108.87        115.69        12.64 o                         
  -5   9   1        137.45        132.97        14.01 o                         
  -4   9   1         16.88         17.03         4.97 o                         
  -3   9   1        149.05        143.65        13.45 o                         
  -2   9   1         25.83         22.51         4.31 o                         
  -1   9   1          0.01          0.33         3.55 o                         
   0   9   1         19.22         11.98         3.79 o                         
   1   9   1          6.13          5.06         3.60 o                         
   2   9   1        188.17        194.53        12.82 o                         
   3   9   1         41.02         42.74         7.10 o                         
   4   9   1          3.24          2.78         3.67 o                         
   5   9   1        114.18        116.64        13.28 o                         
   6   9   1          5.48          2.74         4.25 o                         
   7   9   1          0.00          0.67         4.39 o                         
   8   9   1         21.80         22.89         5.52 o                         
   9   9   1         48.83         55.89         7.73 o                         
  10   9   1         11.35          7.62         3.93 o                         
  11   9   1         44.49         63.49        12.86 o                         
  -7  10   1        488.25        686.14       104.59 o                         
  -6  10   1         17.32         14.00         5.22 o                         
  -5  10   1         34.80         44.52         6.35 o                         
  -4  10   1         23.24         39.20        10.52 o                         
  -3  10   1         22.75         33.25         5.90 o                         
  -2  10   1         23.05         14.03         4.05 o                         
  -1  10   1         43.58         48.17         6.65 o                         
   0  10   1         10.41         11.10         3.32 o                         
   1  10   1         13.77         13.95         4.57 o                         
   2  10   1         10.22          8.91         3.43 o                         
   3  10   1        103.06        108.14        11.72 o                         
   4  10   1          8.71          8.28         3.83 o                         
   5  10   1         34.58         22.05         6.36 o                         
   6  10   1          0.49          0.95         3.45 o                         
   7  10   1        123.49        124.60        17.74 o                         
 -21   0   2         65.40         54.84         6.93 o                         
 -20   0   2          4.98          4.76         1.69 o                         
 -19   0   2        145.91        131.00         7.57 o                         
 -18   0   2        730.97        760.78        45.61 o                         
 -17   0   2        183.54        183.67        10.28 o                         
 -16   0   2       3352.89       3554.25       182.50 o                         
 -15   0   2       1447.07       1505.25        77.79 o                         
 -14   0   2       1847.26       1981.12       102.08 o                         
 -13   0   2         53.13         55.30         3.93 o                         
 -12   0   2        119.95        126.76         6.86 o                         
 -11   0   2         13.82         19.96         2.35 o                         
 -10   0   2          0.07          1.37         2.19 o                         
  -9   0   2         36.66         45.06         5.44 o                         
  -8   0   2        195.26        215.63        14.98 o                         
  -7   0   2       1853.54       1948.88       139.53 o                         
  -6   0   2        480.39        507.36        37.50 o                         
  -5   0   2       1909.15       1773.30       113.08 o                         
  -4   0   2        726.75        634.00        38.31 o                         
  -3   0   2       6585.58       6482.76       488.13 o                         
  -2   0   2       4581.09       4179.76       303.47 o                         
  -1   0   2        776.51        730.73        48.17 o                         
   0   0   2       7954.27       7903.71       573.45 o                         
   1   0   2       2032.22       1555.41        92.61 o                         
   4   0   2      15593.87      19528.59      2005.79 o                         
   6   0   2       1141.07       1235.72        64.07 o                         
   7   0   2       7235.76       8446.07       614.45 o                         
   8   0   2        201.04        278.21        13.88 o                         
   9   0   2        395.12        558.18        26.81 o                         
  10   0   2        418.73        496.60        22.31 o                         
  11   0   2        491.47        626.26        34.71 o                         
  12   0   2       1111.92       1364.75        70.49 o                         
  13   0   2        132.20        144.03         8.27 o                         
  14   0   2        685.84        713.08        36.95 o                         
  15   0   2          2.99          6.39         1.89 o                         
  16   0   2        145.69        143.03        16.97 o                         
  17   0   2         14.66         16.42         2.23 o                         
  18   0   2          8.48          6.83         1.84 o                         
  19   0   2          0.68          0.44         1.64 o                         
  20   0   2          3.98          3.28         1.66 o                         
 -21   1   2         64.66         57.74         4.49 o                         
 -20   1   2         17.49         16.08         1.45 o                         
 -19   1   2        392.87        403.83        16.57 o                         
 -18   1   2         11.55         11.40         1.43 o                         
 -17   1   2       1431.22       1557.54        56.79 o                         
 -16   1   2       1165.78       1280.19        46.76 o                         
 -15   1   2        193.52        205.34         8.08 o                         
 -14   1   2       1670.48       1766.60        60.86 o                         
 -13   1   2         15.90         16.45         1.81 o                         
 -12   1   2         20.92         31.07         2.06 o                         
 -11   1   2         52.99         58.77         4.89 o                         
 -10   1   2        129.32        159.30         6.16 o                         
  -9   1   2         70.58        125.86         6.87 o                         
  -8   1   2         43.73         68.17         3.79 o                         
  -7   1   2        705.22        809.30        35.10 o                         
  -6   1   2          6.18          5.91         1.13 o                         
  -5   1   2        978.02       1033.38        43.85 o                         
  -4   1   2         23.21         23.74         1.76 o                         
  -3   1   2       2063.05       1825.05        70.68 o                         
  -1   1   2       1761.88       1544.81        64.85 o                         
   0   1   2        941.08        787.80        30.80 o                         
   1   1   2        651.89        528.28        19.40 o                         
   3   1   2      12951.26      14244.81       842.15 o                         
   4   1   2       4676.58       5231.53       218.26 o                         
   5   1   2       7951.58       9188.91       471.57 o                         
   6   1   2         14.98         18.93         1.55 o                         
   7   1   2        631.04        744.23        34.87 o                         
   8   1   2        133.27        159.82         7.48 o                         
   9   1   2        328.76        404.41        15.21 o                         
  10   1   2        142.28        147.36         5.21 o                         
  11   1   2        168.10        211.01         7.08 o                         
  12   1   2       1017.53       1275.54        43.85 o                         
  13   1   2          0.14          0.41         1.18 o                         
  14   1   2        561.73        632.37        23.39 o                         
  15   1   2         18.37         18.23         1.64 o                         
  16   1   2          9.00          7.84         1.61 o                         
  17   1   2          0.17          1.26         1.26 o                         
  18   1   2          0.52          0.73         1.24 o                         
  19   1   2         13.48         12.08         1.48 o                         
  20   1   2          1.80          1.56         1.27 o                         
  21   1   2          9.51          4.73         2.03 o                         
 -21   2   2         37.90         27.38         3.31 o                         
 -20   2   2         49.98         48.04         2.80 o                         
 -19   2   2        458.21        475.11        22.30 o                         
 -18   2   2         43.79         52.10         3.28 o                         
 -17   2   2         45.44         47.63         2.96 o                         
 -16   2   2         38.02         42.01         3.21 o                         
 -15   2   2         15.15         15.31         1.81 o                         
 -14   2   2         14.80         14.69         1.81 o                         
 -13   2   2         77.22         87.45         4.29 o                         
 -12   2   2          0.79         -1.44         1.44 o                         
 -11   2   2         11.77         15.20         1.81 o                         
 -10   2   2        632.54        836.68        34.50 o                         
  -9   2   2        789.74        979.86        39.55 o                         
  -8   2   2        456.43        536.48        23.76 o                         
  -7   2   2       8332.73      10640.07       544.12 o                         
  -6   2   2        249.26        284.21        14.32 o                         
  -5   2   2       2406.58       2431.54       112.15 o                         
  -4   2   2       5142.43       5038.24       258.19 o                         
  -3   2   2       1373.07       1254.97        57.72 o                         
  -1   2   2      11477.02      11072.14       653.71 o                         
   0   2   2       8529.06       8020.95       409.67 o                         
   1   2   2       1021.26        885.98        37.46 o                         
   2   2   2         89.61         74.34         3.66 o                         
   3   2   2          5.54          8.69         1.12 o                         
   4   2   2        165.04        150.95         7.71 o                         
   5   2   2        710.10        665.88        31.75 o                         
   6   2   2          0.58          1.87         1.55 o                         
   7   2   2        335.40        414.66        18.83 o                         
   8   2   2        199.26        242.85        11.36 o                         
   9   2   2         89.69         98.08         4.16 o                         
  10   2   2        137.71        187.28         6.82 o                         
  11   2   2         11.15         11.01         1.90 o                         
  12   2   2         56.57         68.46         3.08 o                         
  13   2   2          9.19         10.11         1.47 o                         
  14   2   2        417.22        467.47        17.40 o                         
  15   2   2          2.21          4.78         1.42 o                         
  16   2   2         39.94         36.31         2.27 o                         
  17   2   2          2.63          1.57         1.49 o                         
  18   2   2         56.57         59.06         3.36 o                         
  19   2   2          0.05          0.14         1.31 o                         
  20   2   2          7.56          4.82         1.29 o                         
 -20   3   2          6.82          4.29         1.21 o                         
 -19   3   2         27.92         22.01         3.91 o                         
 -18   3   2         40.79         35.88         2.65 o                         
 -17   3   2         23.89         24.86         2.34 o                         
 -16   3   2         15.93         14.32         1.91 o                         
 -15   3   2         81.93         82.55         4.50 o                         
 -14   3   2        220.48        225.85         9.62 o                         
 -13   3   2          0.74          0.34         1.82 o                         
 -12   3   2         96.47        117.06         5.58 o                         
 -11   3   2         48.31         59.83         4.57 o                         
 -10   3   2         34.86         44.21         3.89 o                         
  -9   3   2        524.41        662.90        42.40 o                         
  -8   3   2         57.17         73.15         6.16 o                         
  -7   3   2       3830.88       4696.43       216.18 o                         
  -6   3   2        705.97        850.97        33.87 o                         
  -5   3   2       2616.47       2875.89       131.35 o                         
  -4   3   2       1403.14       1409.55        51.11 o                         
  -3   3   2       1485.31       1368.10        65.55 o                         
  -2   3   2       6678.91       6425.14       380.50 o                         
  -1   3   2       2599.89       2340.71       138.38 o                         
   0   3   2        399.97        319.61        19.94 o                         
   1   3   2         13.63         12.43         1.67 o                         
   2   3   2        328.88        258.54        10.51 o                         
   3   3   2        237.22        222.65        10.20 o                         
   4   3   2          9.00         13.44         2.03 o                         
   5   3   2         73.74         76.16         5.55 o                         
   6   3   2         41.81         40.68         3.94 o                         
   7   3   2         88.12        121.45         7.03 o                         
   8   3   2        252.80        308.28        12.94 o                         
   9   3   2        995.28       1207.94        41.93 o                         
  10   3   2         88.10         90.26         3.70 o                         
  11   3   2         10.52          9.28         1.66 o                         
  12   3   2         63.56         73.22         3.45 o                         
  13   3   2         12.37         13.18         1.78 o                         
  14   3   2        384.09        427.19        20.22 o                         
  15   3   2         23.73         28.82         2.69 o                         
  16   3   2         17.76         21.99         2.15 o                         
  17   3   2          5.48          4.97         1.52 o                         
  18   3   2          5.06          3.21         1.45 o                         
  19   3   2        182.69        181.28         8.37 o                         
  20   3   2          7.16          5.37         1.28 o                         
 -20   4   2         22.13         20.80         3.06 o                         
 -19   4   2          6.36          3.84         1.22 o                         
 -18   4   2         14.81         13.55         1.81 o                         
 -17   4   2        122.92        111.01         6.26 o                         
 -16   4   2          3.25          4.40         1.71 o                         
 -15   4   2         54.58         67.18         4.43 o                         
 -14   4   2         67.63         75.25         5.14 o                         
 -13   4   2         70.97         70.60         4.89 o                         
 -12   4   2         21.24         28.36         2.75 o                         
 -11   4   2        176.40        205.77        11.52 o                         
 -10   4   2         58.11         69.55         4.05 o                         
  -9   4   2        163.94        162.44         8.18 o                         
  -8   4   2          6.43          9.94         5.04 o                         
  -7   4   2        224.99        282.99        19.97 o                         
  -6   4   2         31.46         46.53         6.53 o                         
  -5   4   2       1660.60       1666.37        86.41 o                         
  -4   4   2        143.02        163.98         9.06 o                         
  -3   4   2       2100.51       2011.29       146.08 o                         
  -2   4   2       1122.61        886.92        53.44 o                         
  -1   4   2         20.20         17.42         1.68 o                         
   0   4   2        797.48        766.63        40.84 o                         
   1   4   2         54.07         39.04         2.65 o                         
   2   4   2       1220.16       1141.02        59.23 o                         
   3   4   2        151.43        180.53        10.90 o                         
   4   4   2         68.24         62.87         4.96 o                         
   5   4   2         47.69         62.16         4.90 o                         
   6   4   2          9.07         16.88         3.38 o                         
   7   4   2          0.12         -0.20         3.08 o                         
   8   4   2         17.40         16.10         2.27 o                         
   9   4   2         60.79         71.93         3.46 o                         
  10   4   2        174.36        202.61         8.75 o                         
  11   4   2         15.98         22.34         2.31 o                         
  12   4   2        968.42        994.24        38.72 o                         
  13   4   2        196.00        211.41         9.58 o                         
  14   4   2       1981.75       2243.05       114.99 o                         
  15   4   2         36.18         37.01         2.77 o                         
  16   4   2         29.19         27.48         2.37 o                         
  17   4   2         74.82         75.45         4.37 o                         
  18   4   2         34.39         29.21         2.35 o                         
  19   4   2          7.25          7.66         1.36 o                         
 -19   5   2         16.96         22.74         2.11 o                         
 -18   5   2          0.09          1.11         1.33 o                         
 -17   5   2         40.00         40.68         2.78 o                         
 -16   5   2          1.00          1.86         1.71 o                         
 -15   5   2          1.16          0.93         1.82 o                         
 -14   5   2         12.96         11.46         2.13 o                         
 -13   5   2          4.98          2.16         3.94 o                         
 -12   5   2        114.32        124.68         6.59 o                         
 -11   5   2         47.09         49.30         3.52 o                         
 -10   5   2         30.37         27.13         3.25 o                         
  -9   5   2          0.24          3.28         3.28 o                         
  -8   5   2         48.21         51.64         4.36 o                         
  -7   5   2        348.59        351.90        17.45 o                         
  -6   5   2        119.30        111.59         6.81 o                         
  -5   5   2        288.72        283.16        12.69 o                         
  -4   5   2        531.29        487.36        21.47 o                         
  -3   5   2         24.42         23.92         3.40 o                         
  -2   5   2        449.16        359.20        15.11 o                         
  -1   5   2         39.91         36.30         2.43 o                         
   0   5   2        240.13        163.37         8.52 o                         
   1   5   2         73.43         67.10         4.64 o                         
   2   5   2         50.52         47.30         2.94 o                         
   3   5   2       1167.55       1154.02       146.75 o                         
   4   5   2        931.24        889.93        42.70 o                         
   5   5   2        126.96        132.28         6.96 o                         
   6   5   2         83.38        103.46         6.98 o                         
   7   5   2        100.28        121.67         7.21 o                         
   8   5   2         79.54         93.71         4.75 o                         
   9   5   2       2095.30       2336.37        90.36 o                         
  10   5   2       2525.97       2765.93       118.97 o                         
  11   5   2       1233.90       1298.95        60.26 o                         
  12   5   2          9.79         10.84         1.85 o                         
  13   5   2        338.51        358.73        14.97 o                         
  14   5   2        334.13        343.55        14.39 o                         
  15   5   2         18.96         16.96         2.13 o                         
  16   5   2          3.56          6.20         1.93 o                         
  17   5   2         82.46         81.42         4.67 o                         
  18   5   2         35.25         26.13         2.40 o                         
 -17   6   2         49.76         50.90         4.52 o                         
 -16   6   2          6.62          6.50         1.96 o                         
 -15   6   2          0.41          0.88         1.91 o                         
 -14   6   2          7.52          3.71         2.23 o                         
 -13   6   2          0.39          3.33         2.19 o                         
 -12   6   2         15.76         23.86         2.77 o                         
 -11   6   2          1.86          7.03         5.00 o                         
 -10   6   2        240.51        225.24        12.25 o                         
  -9   6   2         66.41         59.66         5.00 o                         
  -8   6   2         31.66         30.26         3.99 o                         
  -7   6   2        282.99        253.25        18.15 o                         
  -6   6   2          1.57          2.59         2.87 o                         
  -5   6   2        384.87        330.10        17.21 o                         
  -4   6   2        165.30        140.93         7.39 o                         
  -3   6   2        264.34        231.72         9.93 o                         
  -2   6   2        617.28        475.93        17.33 o                         
  -1   6   2        100.72         66.48         4.03 o                         
   0   6   2         84.61         57.02         3.44 o                         
   1   6   2         72.07         55.59         3.58 o                         
   2   6   2          1.54          1.50         2.36 o                         
   3   6   2        673.18        583.47        25.77 o                         
   4   6   2        523.44        481.56        21.78 o                         
   5   6   2        342.19        323.82        14.68 o                         
   6   6   2         42.46         47.61         4.12 o                         
   7   6   2        141.57        138.94         8.33 o                         
   8   6   2          6.45          9.61         2.46 o                         
   9   6   2        895.81        936.93        58.23 o                         
  10   6   2         67.79         78.49         5.50 o                         
  11   6   2         81.01         83.80         5.90 o                         
  12   6   2        207.04        215.19        11.33 o                         
  13   6   2         71.10         64.90         4.23 o                         
  14   6   2          1.75          2.84         2.45 o                         
  15   6   2          2.40          3.14         1.65 o                         
  16   6   2         28.11         19.46         5.31 o                         
  17   6   2         15.08         15.19         2.14 o                         
 -16   7   2         25.63         17.60         3.78 o                         
 -15   7   2         58.30         53.24         4.64 o                         
 -14   7   2        264.29        279.87        18.30 o                         
 -13   7   2         29.02         17.91         3.32 o                         
 -12   7   2        570.17        595.80        32.21 o                         
 -11   7   2         62.21         42.71         4.71 o                         
 -10   7   2        654.08        608.80        33.25 o                         
  -9   7   2          6.80         12.46         3.72 o                         
  -8   7   2          7.90          5.41         4.52 o                         
  -7   7   2        346.63        303.60        21.15 o                         
  -6   7   2         40.84         34.13         5.10 o                         
  -5   7   2        535.35        505.79        28.45 o                         
  -4   7   2        176.38        161.50        10.12 o                         
  -3   7   2        191.57        177.05        10.67 o                         
  -2   7   2         63.25         61.83         5.42 o                         
  -1   7   2         30.17         30.22         3.94 o                         
   0   7   2          3.29          0.65         2.92 o                         
   1   7   2        134.04        107.35         7.41 o                         
   2   7   2        178.34        153.45         9.42 o                         
   3   7   2         86.16         69.74         5.66 o                         
   4   7   2          0.01         -0.41         2.94 o                         
   5   7   2         71.98         84.30         6.31 o                         
   6   7   2         80.79         86.02         7.10 o                         
   7   7   2         32.01         33.30         4.89 o                         
   8   7   2        129.88        162.70        18.94 o                         
   9   7   2        191.67        191.49        10.55 o                         
  10   7   2        220.64        245.94        14.38 o                         
  11   7   2          0.51          0.21         3.92 o                         
  12   7   2         15.14         13.47         3.14 o                         
  13   7   2         49.20         38.22         8.11 o                         
  14   7   2         58.63         44.52         6.00 o                         
  15   7   2         43.68         20.78        10.75 o                         
 -14   8   2        117.26        134.48        12.24 o                         
 -13   8   2          8.87          8.47         3.25 o                         
 -12   8   2         16.36         13.78         3.26 o                         
 -11   8   2         24.36         14.12         3.67 o                         
 -10   8   2        175.08        162.46        12.86 o                         
  -9   8   2         28.86         18.97         5.19 o                         
  -8   8   2         11.64         10.61         4.03 o                         
  -7   8   2         35.86         41.56         5.87 o                         
  -6   8   2          2.39          3.24         3.74 o                         
  -5   8   2          6.06          7.71         3.96 o                         
  -4   8   2         57.95         60.65         6.31 o                         
  -3   8   2        161.89        142.83        10.61 o                         
  -2   8   2        118.16        110.27        24.09 o                         
  -1   8   2        105.04         79.92        12.95 o                         
   0   8   2       1005.01        843.19        45.77 o                         
   1   8   2          7.26          4.41         4.21 o                         
   2   8   2        167.03        197.10        37.28 o                         
   3   8   2         29.24         22.73         3.78 o                         
   4   8   2         11.52          9.30         3.21 o                         
   5   8   2        271.97        289.74        16.89 o                         
   6   8   2         15.71         11.97         3.99 o                         
   7   8   2         13.50         10.15         5.44 o                         
   8   8   2         17.38         18.88         7.83 o                         
   9   8   2         27.39         25.53         6.65 o                         
  10   8   2         16.72         11.88         5.34 o                         
  11   8   2         12.49         11.03         4.66 o                         
  12   8   2        169.36        193.20        17.41 o                         
  13   8   2          1.59          2.15         3.84 o                         
 -11   9   2          3.46          0.40         3.38 o                         
 -10   9   2         71.30         63.07         6.14 o                         
  -9   9   2         12.80         10.16         3.31 o                         
  -8   9   2         26.70         20.12         4.29 o                         
  -7   9   2          6.13          7.46         4.53 o                         
  -6   9   2         58.28         48.46         5.89 o                         
  -5   9   2         25.23         22.45         4.75 o                         
  -4   9   2          4.79          4.49         3.80 o                         
  -3   9   2         46.71         38.30         4.60 o                         
  -2   9   2        560.46        555.67        27.36 o                         
  -1   9   2        170.12        170.67        10.25 o                         
   0   9   2         42.08         27.88         5.69 o                         
   1   9   2         20.95         17.88         4.01 o                         
   2   9   2          5.13          2.34         3.34 o                         
   3   9   2          0.79          1.53         3.83 o                         
   4   9   2         50.94         55.89         8.77 o                         
   5   9   2         28.15         24.89         6.35 o                         
   6   9   2          3.07          9.00         4.76 o                         
   7   9   2          2.01          8.15         5.59 o                         
   8   9   2         10.23         18.99         9.90 o                         
   9   9   2          3.44          8.84         3.98 o                         
  10   9   2          3.44          4.37         3.87 o                         
  11   9   2         57.55         50.91         6.72 o                         
  -7  10   2         85.69         48.94        11.52 o                         
  -6  10   2          2.55          1.57         3.44 o                         
  -5  10   2          0.64          3.04         3.96 o                         
  -4  10   2         35.79         41.82         6.38 o                         
  -3  10   2          0.45         -0.68         3.49 o                         
  -2  10   2          9.10          9.56         3.88 o                         
  -1  10   2         27.46         27.48         5.86 o                         
   0  10   2        384.10        421.15        26.62 o                         
   1  10   2         21.65         17.41         3.89 o                         
   2  10   2         80.70         91.01         8.17 o                         
   3  10   2         50.88         55.20         7.52 o                         
   4  10   2         22.10         23.66         5.79 o                         
   5  10   2        139.06        149.82        16.30 o                         
   6  10   2          0.64          0.41         3.84 o                         
   7  10   2        183.44        234.45        19.61 o                         
 -21   1   3          4.36          3.38         1.39 o                         
 -20   1   3          5.40          4.57         1.22 o                         
 -19   1   3        202.05        239.01        10.42 o                         
 -18   1   3          0.06          2.02         1.25 o                         
 -17   1   3        349.23        373.92        14.02 o                         
 -16   1   3        136.85        155.89         6.43 o                         
 -15   1   3        340.85        375.35        14.18 o                         
 -14   1   3         83.24         95.58         4.53 o                         
 -13   1   3          5.85          6.31         1.83 o                         
 -12   1   3          1.33          1.50         1.42 o                         
 -11   1   3          5.49          9.46         2.38 o                         
 -10   1   3         20.62         25.25         2.20 o                         
  -9   1   3         17.96         28.74         3.11 o                         
  -8   1   3          0.78          1.08         1.66 o                         
  -7   1   3       1001.68       1171.44        46.25 o                         
  -6   1   3         44.16         49.28         2.96 o                         
  -5   1   3       1303.79       1378.62        53.82 o                         
  -4   1   3       1405.46       1379.73        63.55 o                         
  -3   1   3          8.56          4.35         0.78 o                         
  -2   1   3       5378.02       5036.86       298.65 o                         
  -1   1   3         15.74         12.40         1.08 o                         
   0   1   3       5046.27       4456.81       204.39 o                         
   1   1   3       2703.07       2235.65        86.86 o                         
   2   1   3      12675.15      12236.92       636.93 o                         
   3   1   3       1862.26       1688.09        57.97 o                         
   4   1   3       3071.01       3044.61       127.86 o                         
   5   1   3       2583.73       2665.98       103.56 o                         
   6   1   3        283.03        312.96        13.35 o                         
   7   1   3       5073.52       5434.64       211.47 o                         
   8   1   3        187.70        234.61         9.20 o                         
   9   1   3        453.12        517.47        16.28 o                         
  10   1   3          5.89         10.39         2.20 o                         
  11   1   3         14.02         12.38         2.01 o                         
  12   1   3        151.93        203.63         7.57 o                         
  13   1   3          1.02          1.32         1.30 o                         
  14   1   3        391.39        444.99        16.60 o                         
  15   1   3          4.61          5.68         1.37 o                         
  16   1   3          1.47          0.72         1.24 o                         
  17   1   3          9.04          8.78         1.47 o                         
  18   1   3          1.29          1.36         1.28 o                         
  19   1   3          0.07          1.16         1.22 o                         
  20   1   3          5.65          3.36         1.58 o                         
 -21   2   3        229.56        224.09        16.69 o                         
 -20   2   3          6.63          5.37         2.08 o                         
 -19   2   3         25.96         25.26         2.23 o                         
 -18   2   3        158.16        158.79         7.42 o                         
 -17   2   3        366.46        384.86        15.46 o                         
 -16   2   3        481.60        500.08        20.02 o                         
 -15   2   3         43.21         51.36         3.53 o                         
 -14   2   3        173.16        185.86         8.02 o                         
 -13   2   3         23.87         24.21         2.05 o                         
 -12   2   3         87.21        104.22         4.62 o                         
 -11   2   3        198.97        216.95         8.60 o                         
 -10   2   3        296.02        332.71        14.81 o                         
  -9   2   3        639.30        845.90        37.26 o                         
  -8   2   3        250.59        309.21        16.34 o                         
  -7   2   3       1207.15       1502.38        59.20 o                         
  -6   2   3         89.45        129.63         8.02 o                         
  -5   2   3         11.63         25.44         2.13 o                         
  -4   2   3       1603.66       1497.79        67.44 o                         
  -3   2   3         26.98         31.20         2.21 o                         
  -2   2   3      10158.70      10238.85       525.80 o                         
  -1   2   3       1753.28       1580.72        61.71 o                         
   0   2   3         23.56         26.76         2.47 o                         
   1   2   3         54.49         45.93         2.46 o                         
   2   2   3       1340.61       1096.39        42.66 o                         
   3   2   3        186.74        170.04         7.91 o                         
   4   2   3         16.26         23.10         2.67 o                         
   5   2   3        197.05        229.96        11.04 o                         
   6   2   3          2.07          2.81         1.89 o                         
   7   2   3       1151.75       1279.28        56.03 o                         
   8   2   3          0.12          2.40         2.31 o                         
   9   2   3        176.29        183.13         6.91 o                         
  10   2   3          6.58         10.45         1.34 o                         
  11   2   3          4.02          6.14         1.37 o                         
  12   2   3          0.82          7.28         1.86 o                         
  13   2   3          1.14          0.10         1.54 o                         
  14   2   3          4.74          7.77         1.89 o                         
  15   2   3          1.13          0.22         1.40 o                         
  16   2   3        103.80        102.79         4.95 o                         
  17   2   3          0.05          0.65         1.35 o                         
  18   2   3          7.24          6.02         1.47 o                         
  19   2   3         36.41         45.61         3.85 o                         
  20   2   3         65.35         68.01         4.50 o                         
 -20   3   3         11.85         12.93         1.43 o                         
 -19   3   3         35.16         37.91         4.25 o                         
 -18   3   3         55.57         54.40         5.14 o                         
 -17   3   3        274.16        279.36        11.66 o                         
 -16   3   3         11.21         10.44         1.93 o                         
 -15   3   3          0.29          1.32         1.86 o                         
 -14   3   3        228.57        239.57         9.81 o                         
 -13   3   3         21.05         18.77         2.22 o                         
 -12   3   3         91.25        116.24         5.97 o                         
 -11   3   3          5.20          5.39         1.92 o                         
 -10   3   3        233.57        281.91        12.62 o                         
  -9   3   3        646.50        814.90        38.65 o                         
  -8   3   3        416.11        597.77        34.55 o                         
  -7   3   3          0.66          2.01         2.47 o                         
  -6   3   3         40.55         56.96         3.89 o                         
  -5   3   3       6495.09       7316.57       334.53 o                         
  -4   3   3        124.49        125.04         7.06 o                         
  -3   3   3       1652.87       1626.78        68.38 o                         
  -2   3   3        572.69        544.22        25.53 o                         
  -1   3   3         87.21         69.83         3.97 o                         
   0   3   3       4450.16       3924.86       180.52 o                         
   1   3   3          2.39          1.45         0.80 o                         
   2   3   3       2279.61       2001.62        92.18 o                         
   3   3   3        399.30        347.38        19.24 o                         
   4   3   3          5.85          6.57         1.60 o                         
   5   3   3         69.52         64.49         5.52 o                         
   6   3   3         50.40         45.60         6.25 o                         
   7   3   3        386.15        455.90        21.58 o                         
   8   3   3         53.33         61.17         5.10 o                         
   9   3   3          2.56          4.86         1.34 o                         
  10   3   3          8.31         11.66         1.78 o                         
  11   3   3         58.77         68.04         4.16 o                         
  12   3   3        195.94        220.15         9.21 o                         
  13   3   3          2.09          1.83         1.46 o                         
  14   3   3         38.31         32.85         3.87 o                         
  15   3   3         26.79         29.09         2.45 o                         
  16   3   3         40.11         42.60         3.01 o                         
  17   3   3        309.50        288.74        13.86 o                         
  18   3   3        107.02        102.75         5.52 o                         
  19   3   3         44.22         46.32         2.87 o                         
  20   3   3          5.12          6.98         1.22 o                         
 -20   4   3         21.94         16.77         1.47 o                         
 -19   4   3        121.75        132.92         7.67 o                         
 -18   4   3          3.98          3.76         1.40 o                         
 -17   4   3         58.85         47.66         4.71 o                         
 -16   4   3         21.02         13.92         1.97 o                         
 -15   4   3         26.35         22.52         2.40 o                         
 -14   4   3        266.94        244.78        13.12 o                         
 -13   4   3         11.45          9.63         2.87 o                         
 -12   4   3         49.03         58.23         3.95 o                         
 -11   4   3         17.06         26.14         3.72 o                         
 -10   4   3          5.64         12.74         2.43 o                         
  -9   4   3          1.46          2.41         3.09 o                         
  -8   4   3        293.36        284.02        13.59 o                         
  -7   4   3        147.19        145.33         9.81 o                         
  -6   4   3        634.67        614.39        34.20 o                         
  -5   4   3        177.38        122.49         8.35 o                         
  -4   4   3       1453.14       1355.80        87.21 o                         
  -3   4   3        383.35        332.04        16.39 o                         
  -2   4   3       3021.48       2335.82       139.90 o                         
  -1   4   3       1088.16        952.08        48.98 o                         
   0   4   3       1096.66        998.07        52.21 o                         
   1   4   3        179.23        158.03         8.48 o                         
   2   4   3         28.08         15.51         1.63 o                         
   3   4   3       1137.43       1057.24        64.67 o                         
   4   4   3       1091.11       1119.20        59.19 o                         
   5   4   3        974.45        953.91        45.66 o                         
   6   4   3         37.03         44.45         5.46 o                         
   7   4   3          2.10          2.67         2.93 o                         
   8   4   3         16.48         19.79         2.54 o                         
   9   4   3          1.14          4.47         2.57 o                         
  10   4   3        206.80        216.02         9.58 o                         
  11   4   3         16.97         18.59         4.24 o                         
  12   4   3       3599.56       4373.61       200.69 o                         
  13   4   3        120.13        138.54         6.77 o                         
  14   4   3         34.03         38.77         2.73 o                         
  15   4   3         44.13         45.72         3.07 o                         
  16   4   3          2.78          3.18         2.33 o                         
  17   4   3         55.04         63.08         4.36 o                         
  18   4   3         32.59         21.23         3.30 o                         
  19   4   3         23.68         13.73         1.44 o                         
 -19   5   3        215.44        206.42        15.46 o                         
 -18   5   3          1.36          1.95         1.37 o                         
 -17   5   3         61.90         57.46         3.35 o                         
 -16   5   3          0.18         -2.20         2.64 o                         
 -15   5   3          0.00          1.28         1.79 o                         
 -14   5   3          0.19          0.91         1.97 o                         
 -13   5   3          3.33          5.43         2.11 o                         
 -12   5   3        192.12        164.48         8.26 o                         
 -11   5   3          0.53          0.49         2.27 o                         
 -10   5   3          7.81         11.02         2.82 o                         
  -9   5   3         67.45         93.09         6.10 o                         
  -8   5   3         33.20         33.80         3.20 o                         
  -7   5   3         45.45         42.02         3.86 o                         
  -6   5   3          3.15          3.64         2.37 o                         
  -5   5   3          7.76         12.22         2.12 o                         
  -4   5   3        926.32        724.68        29.28 o                         
  -3   5   3       2010.85       1589.71        74.46 o                         
  -2   5   3        412.98        317.10        14.83 o                         
  -1   5   3        188.68        153.23         7.27 o                         
   0   5   3         18.65         16.59         1.80 o                         
   1   5   3          1.04          2.81         1.49 o                         
   2   5   3        548.02        536.08        23.48 o                         
   3   5   3        603.86        595.44        27.47 o                         
   4   5   3       1666.68       1677.02        71.36 o                         
   5   5   3        346.80        331.56        18.85 o                         
   6   5   3         37.95         60.65         4.05 o                         
   7   5   3         26.54         31.28         2.64 o                         
   8   5   3          8.31          9.49         2.67 o                         
   9   5   3         12.50         14.00         3.34 o                         
  10   5   3       1766.58       2021.82        92.71 o                         
  11   5   3       1752.57       2123.53       109.19 o                         
  12   5   3        283.08        324.76        19.87 o                         
  13   5   3         52.85         60.97         4.36 o                         
  14   5   3         63.75         62.72         4.82 o                         
  15   5   3          8.31          7.61         1.75 o                         
  16   5   3          4.12          3.45         1.47 o                         
  17   5   3          0.68          1.40         1.38 o                         
  18   5   3         15.19         15.59         2.95 o                         
 -17   6   3          0.06         -1.43         1.71 o                         
 -16   6   3          0.69          1.21         1.88 o                         
 -15   6   3         66.97         67.25         6.48 o                         
 -14   6   3        110.32        103.71         6.70 o                         
 -13   6   3         18.93         20.63         2.50 o                         
 -12   6   3        135.41        122.73         6.76 o                         
 -11   6   3        257.11        222.92        10.87 o                         
 -10   6   3        819.70        799.63        38.02 o                         
  -9   6   3         23.07         23.35         3.48 o                         
  -8   6   3        119.61        119.35         7.51 o                         
  -7   6   3          5.09          7.30         3.19 o                         
  -6   6   3         38.66         36.03         3.91 o                         
  -5   6   3        416.10        365.16        19.27 o                         
  -4   6   3        255.63        199.00         8.98 o                         
  -3   6   3        273.96        213.17         8.85 o                         
  -2   6   3        171.76        137.51         6.67 o                         
  -1   6   3          1.73         -1.10         2.12 o                         
   0   6   3         11.53          7.82         2.07 o                         
   1   6   3         48.90         47.75         3.76 o                         
   2   6   3        393.82        352.92        16.33 o                         
   3   6   3         86.05         92.59         5.33 o                         
   4   6   3         45.34         45.69         3.45 o                         
   5   6   3        697.73        937.11        79.46 o                         
   6   6   3         23.56         25.16         2.79 o                         
   7   6   3         38.80         50.21         4.72 o                         
   8   6   3          3.47          6.53         2.11 o                         
   9   6   3        417.91        473.09        22.94 o                         
  10   6   3         10.70         16.82         6.15 o                         
  11   6   3        368.80        413.35        18.50 o                         
  12   6   3        153.11        167.29         8.22 o                         
  13   6   3         14.39         14.89         2.32 o                         
  14   6   3         81.06         81.51         5.49 o                         
  15   6   3         84.58         70.20         6.21 o                         
  16   6   3          6.89          4.26         1.85 o                         
  17   6   3         14.78          7.88         1.94 o                         
 -16   7   3          4.05          1.42         2.35 o                         
 -15   7   3          5.62          7.10         2.49 o                         
 -14   7   3         85.61         58.84         4.76 o                         
 -13   7   3         80.80         61.40         6.91 o                         
 -12   7   3       1070.31       1011.32        57.63 o                         
 -11   7   3        167.57        155.36        10.35 o                         
 -10   7   3         41.43         49.15         5.05 o                         
  -9   7   3        471.66        485.23        26.85 o                         
  -7   7   3       2627.53       2602.36       156.51 o                         
  -6   7   3         61.83         63.85         6.54 o                         
  -5   7   3       1177.04       1169.84        62.03 o                         
  -4   7   3        655.22        585.23        28.80 o                         
  -3   7   3        492.97        429.04        21.69 o                         
  -2   7   3        396.46        323.17        17.06 o                         
  -1   7   3         54.06         49.72         4.74 o                         
   0   7   3         21.15         18.93         3.51 o                         
   1   7   3          0.38         -0.27         2.86 o                         
   2   7   3        114.68         96.23         6.96 o                         
   3   7   3          4.94         -0.73         2.86 o                         
   4   7   3          1.66          0.13         2.89 o                         
   5   7   3         40.44         41.94         4.39 o                         
   6   7   3         40.95         44.83         4.53 o                         
   7   7   3        202.71        207.34        21.26 o                         
   8   7   3          3.94          6.05         3.30 o                         
   9   7   3          0.51          1.17         3.07 o                         
  10   7   3        670.66        771.71        52.08 o                         
  11   7   3        896.77        951.68        58.98 o                         
  12   7   3        344.67        365.07        24.10 o                         
  13   7   3        240.06        253.25        17.10 o                         
  14   7   3         36.65         21.78         3.79 o                         
  15   7   3          2.81          1.11         3.33 o                         
 -14   8   3        118.84        118.99        13.80 o                         
 -13   8   3          6.12          3.66         3.31 o                         
 -12   8   3         50.47         53.34         5.29 o                         
 -11   8   3         19.75         12.57         3.36 o                         
 -10   8   3         19.67         11.44         4.79 o                         
  -9   8   3         62.54         62.71         7.38 o                         
  -8   8   3         46.98         37.78         5.80 o                         
  -7   8   3          9.03          5.25         3.92 o                         
  -6   8   3          0.22          2.75         3.56 o                         
  -5   8   3         39.57         37.65         5.47 o                         
  -4   8   3         87.22         88.34         7.65 o                         
  -3   8   3         90.00         89.32         6.81 o                         
  -2   8   3         74.33         62.49         5.51 o                         
  -1   8   3         30.32         17.41         4.04 o                         
   0   8   3        276.77        211.97        13.85 o                         
   1   8   3         29.77         34.97         4.42 o                         
   2   8   3         44.15         30.80         3.99 o                         
   3   8   3          0.08          1.03         2.94 o                         
   4   8   3         13.83         15.15         3.34 o                         
   5   8   3         14.39         20.29         3.58 o                         
   6   8   3          2.63          1.98         3.15 o                         
   7   8   3          0.09          0.00         3.45 o                         
   8   8   3          0.82         -1.93         3.73 o                         
   9   8   3         25.20         24.58         4.41 o                         
  10   8   3         33.10         59.99        12.09 o                         
  11   8   3         15.86         16.70         5.22 o                         
  12   8   3        204.04        214.06        22.90 o                         
  13   8   3        223.19        232.43        23.22 o                         
 -11   9   3         21.37         17.12         7.42 o                         
 -10   9   3          7.67          6.97         3.04 o                         
  -9   9   3         72.17         79.08         7.22 o                         
  -8   9   3          0.05         -2.85         3.12 o                         
  -7   9   3         31.48         34.73         5.20 o                         
  -6   9   3         37.08         34.68         4.95 o                         
  -5   9   3          1.12          0.95         3.33 o                         
  -4   9   3         46.71         59.33        10.44 o                         
  -3   9   3        418.21        427.72        24.59 o                         
  -2   9   3         70.81         83.03         9.00 o                         
  -1   9   3        199.52        229.54        12.65 o                         
   0   9   3         27.99         17.83         3.61 o                         
   1   9   3        226.58        251.49        19.43 o                         
   2   9   3          7.76          9.19         3.13 o                         
   3   9   3        296.79        307.24        20.27 o                         
   4   9   3         10.23         10.26         3.30 o                         
   5   9   3          0.65          1.44         4.30 o                         
   6   9   3         37.56         46.17        15.14 o                         
   7   9   3        101.15        128.65        18.10 o                         
   8   9   3         60.11         65.39        10.15 o                         
   9   9   3         86.36        120.03        12.58 o                         
  10   9   3          9.99         12.93         4.69 o                         
  -7  10   3         48.75         48.37         5.96 o                         
  -6  10   3          2.05         -1.54         3.39 o                         
  -5  10   3         52.97         58.07         7.16 o                         
  -4  10   3         11.28          8.77         3.91 o                         
  -3  10   3        181.60        221.17        18.57 o                         
  -2  10   3        310.08        476.36        39.10 o                         
  -1  10   3        314.52        403.47        26.73 o                         
   0  10   3        126.36        141.06        10.60 o                         
   1  10   3          2.40          3.05         3.22 o                         
   2  10   3         74.00        112.66        10.71 o                         
   3  10   3         54.27        102.65        16.51 o                         
   4  10   3         68.41         65.80        16.74 o                         
   5  10   3        129.89        120.26        12.52 o                         
   6  10   3          6.14         11.01         6.70 o                         
 -21   0   4         55.80         44.50         3.88 o                         
 -20   0   4         67.36         59.36         8.00 o                         
 -19   0   4        314.82        358.77        18.90 o                         
 -18   0   4         45.51         47.51         4.02 o                         
 -17   0   4       1013.37       1109.71        57.30 o                         
 -16   0   4         25.90         26.76         3.12 o                         
 -15   0   4        621.61        689.85        36.12 o                         
 -14   0   4       1689.22       1935.06       115.28 o                         
 -13   0   4          3.24          2.56         1.99 o                         
 -12   0   4        662.24        773.13        36.39 o                         
 -11   0   4         14.75         26.44         3.97 o                         
 -10   0   4         41.93         32.07         3.06 o                         
  -9   0   4       4640.11       5749.25       341.33 o                         
  -8   0   4       1667.12       1904.58       114.52 o                         
  -7   0   4       2253.67       2582.27       248.58 o                         
  -6   0   4        276.78        209.27        27.42 o                         
  -5   0   4        155.38        130.17        11.76 o                         
  -4   0   4       1002.22        858.67       105.77 o                         
  -3   0   4       3028.27       2693.46       159.38 o                         
  -2   0   4        545.57        529.81        27.96 o                         
  -1   0   4       2117.83       2054.73       105.36 o                         
   0   0   4        204.57        165.68         9.33 o                         
   1   0   4        499.67        385.74        20.50 o                         
   2   0   4       8061.55       6503.40       472.99 o                         
   3   0   4       1720.78       1322.54        68.43 o                         
   4   0   4        506.83        430.56        23.05 o                         
   5   0   4       1988.16       1903.24       114.46 o                         
   6   0   4          3.34          7.90         3.27 o                         
   7   0   4          2.14          2.74         3.41 o                         
   8   0   4        195.27        220.59        13.45 o                         
   9   0   4        520.85        669.30        31.55 o                         
  10   0   4        179.39        257.91        13.48 o                         
  11   0   4         42.22         70.05         4.52 o                         
  12   0   4        680.19        809.11        42.14 o                         
  13   0   4          1.48          6.47         2.22 o                         
  14   0   4       2726.26       3006.96       154.58 o                         
  15   0   4        125.30        166.61         9.39 o                         
  16   0   4          2.52          0.33         1.80 o                         
  17   0   4        317.60        310.95        16.67 o                         
  18   0   4        144.83        146.11        11.34 o                         
  19   0   4         87.43         84.88         5.98 o                         
  20   0   4          0.12         -0.05         1.84 o                         
 -21   1   4         19.44         14.98         2.09 o                         
 -20   1   4          0.54          1.11         1.16 o                         
 -19   1   4          4.52          5.41         1.40 o                         
 -18   1   4        237.11        261.98         9.48 o                         
 -17   1   4        300.95        327.83        12.30 o                         
 -16   1   4       2008.00       2264.67       135.07 o                         
 -15   1   4        937.42       1031.96        37.90 o                         
 -14   1   4        162.98        181.98         7.82 o                         
 -13   1   4         31.44         41.06         2.77 o                         
 -12   1   4        226.74        244.60         9.55 o                         
 -11   1   4          7.48          4.73         2.73 o                         
 -10   1   4        230.88        273.81         9.42 o                         
  -9   1   4       1303.40       1675.59        66.61 o                         
  -8   1   4        441.32        648.43        31.39 o                         
  -7   1   4        956.74       1032.93        54.59 o                         
  -6   1   4          4.10          5.64         1.86 o                         
  -5   1   4        308.03        359.91        18.63 o                         
  -4   1   4        161.94        146.13         6.51 o                         
  -3   1   4         60.41         60.88         4.41 o                         
  -2   1   4         21.90         20.17         1.50 o                         
  -1   1   4         14.29         10.15         0.98 o                         
   0   1   4        141.84        127.93         7.49 o                         
   1   1   4         67.26         58.93         3.00 o                         
   2   1   4       3389.31       2970.37       115.57 o                         
   3   1   4       1627.72       1428.43        55.76 o                         
   4   1   4       1349.80       1235.61        42.77 o                         
   5   1   4       1704.75       1546.73        65.76 o                         
   6   1   4          1.80          7.41         2.22 o                         
   7   1   4      13468.13      15337.30       785.24 o                         
   8   1   4         28.81         38.86         3.24 o                         
   9   1   4        102.89        116.45         5.24 o                         
  10   1   4        100.96        138.62         6.60 o                         
  11   1   4          0.68          0.63         1.32 o                         
  12   1   4          0.23          1.84         2.25 o                         
  13   1   4          0.04          1.66         1.30 o                         
  14   1   4         65.11         63.15         3.09 o                         
  15   1   4          4.44          3.65         1.48 o                         
  16   1   4         39.69         30.60         2.15 o                         
  17   1   4          4.47          3.11         1.29 o                         
  18   1   4        103.01         87.97         4.74 o                         
  19   1   4         71.88         76.82         3.93 o                         
  20   1   4          6.06          5.75         1.67 o                         
 -21   2   4         41.69         29.84         3.47 o                         
 -20   2   4         26.60         25.26         1.89 o                         
 -19   2   4         87.27         92.77         7.39 o                         
 -18   2   4        324.41        343.70        14.01 o                         
 -17   2   4        585.34        608.30        21.27 o                         
 -16   2   4        278.34        287.89        11.84 o                         
 -15   2   4        149.20        168.32         7.33 o                         
 -14   2   4          0.52          0.51         1.52 o                         
 -13   2   4          0.02          1.45         1.58 o                         
 -12   2   4          6.85         10.66         2.08 o                         
 -11   2   4         67.32         69.29         3.73 o                         
 -10   2   4         16.60         25.77         2.94 o                         
  -9   2   4         29.42         25.08         3.78 o                         
  -8   2   4        534.86        658.01        32.35 o                         
  -7   2   4        165.75        262.44        12.12 o                         
  -6   2   4        366.24        399.59        19.77 o                         
  -5   2   4      10069.99      11796.97      1390.47 o                         
  -4   2   4       1024.86        844.30        51.18 o                         
  -3   2   4       1675.67       1598.74        67.91 o                         
  -2   2   4        779.07        720.48        33.99 o                         
  -1   2   4         69.94         54.60         3.05 o                         
   0   2   4        324.80        254.61        11.41 o                         
   1   2   4        430.30        362.35        15.99 o                         
   2   2   4       9562.14       8387.39       609.10 o                         
   3   2   4       1799.01       1463.92        62.08 o                         
   4   2   4        935.66        869.06        37.34 o                         
   5   2   4         37.36         38.22         4.41 o                         
   6   2   4        216.57        216.41        14.20 o                         
   7   2   4       3140.98       3659.99       167.83 o                         
   8   2   4          8.96         16.04         2.74 o                         
   9   2   4          1.55          8.16         2.03 o                         
  10   2   4         18.01         26.38         1.70 o                         
  11   2   4          0.01         -0.06         1.27 o                         
  12   2   4         61.83         71.07         3.28 o                         
  13   2   4         35.10         38.28         2.47 o                         
  14   2   4        313.88        326.16        12.47 o                         
  15   2   4         47.89         43.96         3.50 o                         
  16   2   4         90.44         96.26         4.54 o                         
  17   2   4          3.04          2.25         1.34 o                         
  18   2   4         12.67         11.44         2.43 o                         
  19   2   4        156.90        174.37         8.58 o                         
  20   2   4         12.34         15.41         3.90 o                         
 -20   3   4          9.11          8.34         1.14 o                         
 -19   3   4         82.71         85.66         5.37 o                         
 -18   3   4          9.31          9.06         1.64 o                         
 -17   3   4         14.31         16.26         2.03 o                         
 -16   3   4          7.31          7.62         1.70 o                         
 -15   3   4          0.01          0.25         2.22 o                         
 -14   3   4         14.48          7.45         1.88 o                         
 -13   3   4          6.98          7.54         1.89 o                         
 -12   3   4         21.61         27.94         3.08 o                         
 -11   3   4         19.90         32.26         4.02 o                         
 -10   3   4        179.17        216.79         9.37 o                         
  -9   3   4        424.68        458.04        20.54 o                         
  -8   3   4        145.12        148.87        11.35 o                         
  -7   3   4          5.10          6.77         2.49 o                         
  -6   3   4         78.52         76.20         7.96 o                         
  -5   3   4        180.18        231.68        12.50 o                         
  -4   3   4        350.54        310.18        15.82 o                         
  -3   3   4        179.46        154.90         9.51 o                         
  -2   3   4       7383.72       7094.13       517.53 o                         
  -1   3   4        348.32        342.68        24.34 o                         
   0   3   4        562.96        538.33        25.60 o                         
   1   3   4          3.41          6.02         1.22 o                         
   2   3   4         31.84         30.20         3.29 o                         
   3   3   4       1488.01       1390.27        83.67 o                         
   4   3   4       3112.08       3330.93       242.55 o                         
   5   3   4        259.11        266.81        19.02 o                         
   6   3   4         71.67        110.28         8.37 o                         
   7   3   4         72.67         79.67         5.30 o                         
   8   3   4         10.12          9.14         3.87 o                         
   9   3   4         23.49         24.35         2.15 o                         
  10   3   4         41.91         54.22         2.68 o                         
  11   3   4          4.04          5.77         1.44 o                         
  12   3   4         68.91         77.97         4.24 o                         
  13   3   4          4.84          4.87         1.53 o                         
  14   3   4         14.43         16.24         2.52 o                         
  15   3   4          0.88         -0.66         1.39 o                         
  16   3   4        135.04        142.72         7.40 o                         
  17   3   4         39.44         28.65         2.30 o                         
  18   3   4         60.46         54.83         3.31 o                         
  19   3   4          0.80         -0.82         1.16 o                         
 -19   4   4        129.61        149.76         7.21 o                         
 -18   4   4         27.43         27.99         2.03 o                         
 -17   4   4        138.46        140.95         7.87 o                         
 -16   4   4          0.34         -0.55         1.60 o                         
 -15   4   4         84.64         71.32         4.62 o                         
 -14   4   4        194.47        163.79        12.69 o                         
 -13   4   4          0.17          0.94         2.02 o                         
 -12   4   4          0.01          1.35         2.07 o                         
 -11   4   4          2.78          3.03         2.32 o                         
 -10   4   4         15.78         28.56         3.40 o                         
  -9   4   4         16.86         17.20         2.62 o                         
  -8   4   4         81.27         86.70         5.37 o                         
  -7   4   4        723.39        719.04        34.78 o                         
  -6   4   4        432.18        447.20        26.81 o                         
  -5   4   4          6.05          7.70         1.83 o                         
  -4   4   4       5160.76       4573.47       271.94 o                         
  -3   4   4       3459.84       2855.81       145.86 o                         
  -2   4   4       2002.11       1823.36        94.67 o                         
  -1   4   4        282.13        236.80        19.84 o                         
   0   4   4        422.21        331.94        21.01 o                         
   1   4   4         29.24         22.20         4.79 o                         
   2   4   4        190.30        201.73        12.30 o                         
   3   4   4        556.76        563.56        42.70 o                         
   4   4   4        167.97        192.98         8.40 o                         
   5   4   4          0.00          2.08         1.89 o                         
   6   4   4         20.74         24.12         4.01 o                         
   7   4   4        201.33        202.57        10.42 o                         
   8   4   4         14.53         21.71         3.08 o                         
   9   4   4        147.77        180.53         8.21 o                         
  10   4   4         87.03        106.49         5.09 o                         
  11   4   4         15.18         15.98         1.95 o                         
  12   4   4        891.55       1009.05        46.75 o                         
  13   4   4         51.89         58.95         6.03 o                         
  14   4   4        372.81        415.96        19.78 o                         
  15   4   4          8.16          5.00         1.70 o                         
  16   4   4          3.63          5.21         1.57 o                         
  17   4   4          5.25          3.92         1.42 o                         
  18   4   4          2.27          4.04         1.38 o                         
 -18   5   4         30.34         27.78         2.12 o                         
 -17   5   4          7.78          5.56         1.53 o                         
 -16   5   4          7.29          5.41         1.56 o                         
 -15   5   4          0.14          1.62         2.31 o                         
 -14   5   4         31.61         27.99         2.77 o                         
 -13   5   4         97.87         81.69         4.59 o                         
 -12   5   4        274.53        218.43        10.51 o                         
 -11   5   4        128.79        128.54         6.93 o                         
 -10   5   4        271.06        257.39        12.09 o                         
  -9   5   4        189.61        187.53        11.85 o                         
  -8   5   4         40.66         47.13         4.59 o                         
  -7   5   4         41.51         41.65         3.91 o                         
  -6   5   4         12.47         13.36         2.83 o                         
  -5   5   4        774.05        666.85        27.38 o                         
  -4   5   4        633.80        533.17        20.86 o                         
  -3   5   4       1646.73       1371.19        53.97 o                         
  -2   5   4        233.35        193.40         8.71 o                         
  -1   5   4        170.34        145.46         6.31 o                         
   0   5   4          1.23          1.80         1.59 o                         
   1   5   4         33.88         34.94         2.41 o                         
   2   5   4         11.53         12.89         2.28 o                         
   3   5   4        257.64        242.60        10.83 o                         
   4   5   4        335.13        315.41        14.46 o                         
   5   5   4        423.31        423.94        21.12 o                         
   6   5   4          2.81          4.98         1.79 o                         
   7   5   4          0.38         -2.66         2.66 o                         
   8   5   4         24.57         29.98         3.44 o                         
   9   5   4          0.06          3.15         1.69 o                         
  10   5   4          7.57          6.84         1.68 o                         
  11   5   4         73.01         78.42         4.78 o                         
  12   5   4       1887.81       2099.80       107.65 o                         
  13   5   4         89.73         94.84         5.23 o                         
  14   5   4       1054.67       1149.17        45.01 o                         
  15   5   4        116.53        129.23         7.32 o                         
  16   5   4         54.15         45.28         3.63 o                         
  17   5   4         59.08         40.67         4.39 o                         
  18   5   4          4.56          2.91         1.55 o                         
 -17   6   4         23.88         23.66         4.54 o                         
 -16   6   4          0.57         -1.48         1.88 o                         
 -15   6   4          0.05         -1.03         1.92 o                         
 -14   6   4         41.71         31.38         2.90 o                         
 -13   6   4         20.10         20.64         2.62 o                         
 -12   6   4         30.96         28.73         2.84 o                         
 -11   6   4          4.55          4.47         2.70 o                         
 -10   6   4         38.60         60.39         4.77 o                         
  -9   6   4        137.47        152.80         8.97 o                         
  -8   6   4        743.31        727.38        34.74 o                         
  -7   6   4       1704.67       1621.58        75.63 o                         
  -6   6   4         22.03         22.65         3.40 o                         
  -5   6   4         17.94         13.63         3.42 o                         
  -4   6   4         14.54         12.39         2.64 o                         
  -3   6   4          1.28          0.65         2.60 o                         
  -2   6   4         20.76         18.57         2.45 o                         
  -1   6   4          3.73          4.89         2.17 o                         
   0   6   4         81.49         75.35         4.38 o                         
   1   6   4         15.07         21.87         2.47 o                         
   2   6   4         58.57         69.38         4.97 o                         
   3   6   4          5.25          6.96         2.60 o                         
   4   6   4         29.34         26.29         2.87 o                         
   5   6   4        191.94        206.16        10.42 o                         
   6   6   4        119.58        133.44         7.09 o                         
   7   6   4       1544.16       1775.04        75.05 o                         
   8   6   4        456.97        519.11        22.90 o                         
   9   6   4        255.80        296.49        13.66 o                         
  10   6   4        648.43        697.46        30.17 o                         
  11   6   4        272.33        313.15        14.48 o                         
  12   6   4        254.13        250.31        16.70 o                         
  13   6   4         38.64         39.31         3.88 o                         
  14   6   4         36.95         30.97         3.01 o                         
  15   6   4          1.46          1.67         1.75 o                         
  16   6   4         13.19          8.05         3.99 o                         
 -16   7   4          3.60          4.03         2.18 o                         
 -15   7   4          7.85          4.45         2.42 o                         
 -14   7   4         94.62         85.35         7.13 o                         
 -13   7   4         51.79         38.33         3.77 o                         
 -12   7   4          4.01          9.48         3.10 o                         
 -11   7   4         29.08         32.39         4.70 o                         
 -10   7   4        457.07        446.72        24.89 o                         
  -9   7   4        469.88        444.61        24.79 o                         
  -8   7   4         37.92         43.13         4.97 o                         
  -7   7   4         74.65         78.97         8.03 o                         
  -6   7   4        134.69        119.92         8.75 o                         
  -5   7   4        216.12        183.90        13.95 o                         
  -4   7   4        300.77        284.42        17.36 o                         
  -3   7   4       1438.74       1288.10        60.82 o                         
  -2   7   4        609.06        505.46        25.04 o                         
  -1   7   4         51.52         45.52         4.58 o                         
   0   7   4        456.32        366.57        18.87 o                         
   1   7   4         39.82         42.83         4.71 o                         
   2   7   4        318.13        265.23        14.30 o                         
   3   7   4         34.24         26.39         3.72 o                         
   4   7   4         22.27         11.97         3.14 o                         
   5   7   4         41.16         41.98         4.46 o                         
   6   7   4         22.39         24.99         4.15 o                         
   7   7   4        144.36        176.21        12.44 o                         
   8   7   4        156.13        171.88        10.94 o                         
   9   7   4        361.40        409.24        38.70 o                         
  10   7   4         52.71         61.19         4.89 o                         
  11   7   4         63.09         57.28         4.91 o                         
  12   7   4          5.39          3.42         2.93 o                         
  13   7   4         21.38         18.88         3.06 o                         
  14   7   4         95.90         73.01         8.53 o                         
  15   7   4         18.64         13.22         4.75 o                         
 -13   8   4          2.55          1.16         4.07 o                         
 -12   8   4        246.69        295.11        24.33 o                         
 -11   8   4         11.44         10.94         2.86 o                         
 -10   8   4         17.60         29.63         5.04 o                         
  -9   8   4         14.30         20.85         4.10 o                         
  -8   8   4         36.39         44.52         5.56 o                         
  -7   8   4         15.15         13.15         4.12 o                         
  -6   8   4         16.84         12.98         4.26 o                         
  -5   8   4         57.28         53.37         6.23 o                         
  -4   8   4         13.95         13.66         3.99 o                         
  -3   8   4         66.42         59.51         5.27 o                         
  -2   8   4        663.25        637.34        30.71 o                         
  -1   8   4          8.13          9.44         3.21 o                         
   0   8   4        178.51        144.53         9.18 o                         
   1   8   4         67.59         62.77         5.32 o                         
   2   8   4       1142.29       1032.87        48.92 o                         
   3   8   4          5.59          5.12         2.89 o                         
   4   8   4         76.99         66.35         6.36 o                         
   5   8   4          2.30          1.05         2.86 o                         
   6   8   4        111.15        129.31        10.69 o                         
   7   8   4        274.60        337.82        29.71 o                         
   8   8   4          1.68          2.27         3.29 o                         
   9   8   4        438.60        520.65        46.20 o                         
  10   8   4        127.08        123.83        13.56 o                         
  11   8   4        400.09        418.26        33.78 o                         
  12   8   4        533.68        545.48        48.67 o                         
  13   8   4        198.23        176.97        24.59 o                         
 -11   9   4         55.28         48.74         6.90 o                         
 -10   9   4         75.87         83.99         9.09 o                         
  -9   9   4          0.42         -0.56         2.89 o                         
  -8   9   4         11.31         17.45         3.69 o                         
  -7   9   4          4.40          3.15         3.20 o                         
  -6   9   4          2.73          6.14         5.05 o                         
  -5   9   4         44.35         48.30         5.76 o                         
  -4   9   4        132.49        136.88        10.96 o                         
  -3   9   4        344.87        417.82        23.40 o                         
  -2   9   4        116.14        130.09         8.16 o                         
  -1   9   4         10.32          8.75         3.23 o                         
   0   9   4        568.78        567.35        32.12 o                         
   1   9   4         75.94         66.56         8.11 o                         
   2   9   4        240.96        272.07        18.82 o                         
   3   9   4          2.67          5.04         3.06 o                         
   4   9   4         18.56         23.46         3.55 o                         
   5   9   4         18.27         25.38         5.03 o                         
   6   9   4         30.91         31.38         5.04 o                         
   7   9   4         75.28         69.48         9.22 o                         
   8   9   4         14.94         14.78         5.18 o                         
   9   9   4         85.97        121.95        12.43 o                         
  10   9   4          0.05          1.53         4.22 o                         
  -6  10   4          7.04          8.12         3.81 o                         
  -5  10   4          1.24          1.81         3.07 o                         
  -4  10   4        111.31        127.56        11.72 o                         
  -3  10   4        133.01        171.94        28.88 o                         
  -2  10   4        508.49        592.42        62.43 o                         
  -1  10   4        272.49        406.14        63.69 o                         
   0  10   4        182.71        227.67        36.32 o                         
   1  10   4         47.93         68.87         8.21 o                         
   2  10   4        138.19        128.46        13.18 o                         
   3  10   4         80.83         62.13         8.56 o                         
   4  10   4          1.91         11.74         5.58 o                         
 -21   1   5         12.47         13.03         2.60 o                         
 -20   1   5          7.38          4.52         1.15 o                         
 -19   1   5         20.35         18.89         1.79 o                         
 -18   1   5        107.74        122.24         5.46 o                         
 -17   1   5         39.20         45.21         2.43 o                         
 -16   1   5        147.80        164.47         6.31 o                         
 -15   1   5        176.91        187.50         7.54 o                         
 -14   1   5        456.12        503.56        18.81 o                         
 -13   1   5        180.35        200.56         8.01 o                         
 -12   1   5         49.00         47.96         2.72 o                         
 -11   1   5         24.81         33.41         3.68 o                         
 -10   1   5        171.58        187.65         7.14 o                         
  -9   1   5         21.34         39.93         3.68 o                         
  -8   1   5         10.83         10.15         3.31 o                         
  -7   1   5       1241.55       1289.19        67.98 o                         
  -6   1   5         23.90         25.20         2.65 o                         
  -5   1   5        192.93        266.50        15.35 o                         
  -4   1   5         44.04         45.12         4.45 o                         
  -3   1   5         11.57         14.40         1.78 o                         
  -2   1   5        247.48        224.79        10.39 o                         
  -1   1   5        651.44        625.76        26.99 o                         
   0   1   5        218.32        184.23         9.26 o                         
   1   1   5        249.21        210.47         9.04 o                         
   2   1   5        422.40        364.64        14.04 o                         
   3   1   5        126.97        116.91         5.51 o                         
   4   1   5        145.19        144.37         6.74 o                         
   5   1   5       5044.39       5071.81       215.94 o                         
   6   1   5        515.59        555.18        25.37 o                         
   7   1   5        510.72        477.84        22.67 o                         
   8   1   5         83.89         97.43         3.87 o                         
   9   1   5        761.42        892.02        31.49 o                         
  10   1   5        534.17        718.22        24.71 o                         
  11   1   5        119.52        160.47         7.64 o                         
  12   1   5         57.05         55.43         2.92 o                         
  13   1   5         16.11         10.40         1.51 o                         
  14   1   5          0.12          2.15         1.33 o                         
  15   1   5        304.76        299.99        11.42 o                         
  16   1   5        281.50        268.35        10.26 o                         
  17   1   5          1.27          0.26         1.27 o                         
  18   1   5         12.64          8.47         1.99 o                         
  19   1   5          0.41         -1.27         1.27 o                         
  20   1   5          2.01          1.64         1.80 o                         
 -20   2   5          4.90          4.13         1.09 o                         
 -19   2   5        131.79        154.72         7.72 o                         
 -18   2   5          9.86          5.73         1.64 o                         
 -17   2   5         34.48         31.25         2.32 o                         
 -16   2   5         11.37         13.19         1.78 o                         
 -15   2   5         18.64         18.76         1.85 o                         
 -14   2   5          1.30          1.25         1.59 o                         
 -13   2   5          1.71          2.63         1.65 o                         
 -12   2   5         35.77         38.71         2.59 o                         
 -11   2   5         87.22         99.50         5.07 o                         
 -10   2   5        137.94        136.06         6.30 o                         
  -9   2   5        189.66        208.52        11.53 o                         
  -8   2   5          0.00          3.38         2.28 o                         
  -7   2   5       1870.36       2315.05       205.13 o                         
  -6   2   5         15.59          8.63         2.57 o                         
  -5   2   5        241.30        283.47        15.82 o                         
  -4   2   5         55.83         52.81         3.78 o                         
  -3   2   5        635.86        662.20        40.59 o                         
  -2   2   5         96.41         95.50         5.92 o                         
  -1   2   5         88.00         66.81         4.30 o                         
   0   2   5        820.33        769.40        36.41 o                         
   1   2   5        108.51        115.22         7.31 o                         
   2   2   5       1230.72       1049.65        49.73 o                         
   3   2   5         31.76         31.10         2.53 o                         
   4   2   5       1196.73       1013.25        40.48 o                         
   5   2   5      10524.15      10119.84       519.18 o                         
   6   2   5        761.31        703.25        34.47 o                         
   7   2   5       2515.02       2822.67       102.62 o                         
   8   2   5        346.70        402.24        14.94 o                         
   9   2   5        217.91        279.46        10.45 o                         
  10   2   5          3.61          4.41         1.29 o                         
  11   2   5          1.52          2.21         1.31 o                         
  12   2   5        105.80        114.96         5.68 o                         
  13   2   5          0.01         -0.33         1.33 o                         
  14   2   5         24.02         20.93         1.98 o                         
  15   2   5          0.06         -1.45         1.45 o                         
  16   2   5         60.94         65.39         5.75 o                         
  17   2   5          0.56         -0.71         1.29 o                         
  18   2   5          3.23          3.18         1.39 o                         
  19   2   5         24.12         27.87         4.15 o                         
 -20   3   5         21.68         16.15         1.98 o                         
 -19   3   5        133.04        132.02         6.06 o                         
 -18   3   5        134.63        158.44         7.98 o                         
 -17   3   5        180.49        193.52         9.76 o                         
 -16   3   5         73.61         71.23         4.37 o                         
 -15   3   5         46.24         46.64         3.09 o                         
 -14   3   5         31.51         26.32         2.46 o                         
 -13   3   5         22.94         20.40         2.38 o                         
 -12   3   5        245.95        251.45        12.47 o                         
 -11   3   5          8.46          9.91         2.12 o                         
 -10   3   5         39.98         59.78         3.95 o                         
  -9   3   5          8.45         13.62         2.85 o                         
  -8   3   5         18.09         16.69         2.60 o                         
  -7   3   5        147.50        123.17         6.85 o                         
  -6   3   5         69.42         91.39         7.05 o                         
  -5   3   5       2042.68       2191.65       101.73 o                         
  -4   3   5       1306.50       1321.09        61.51 o                         
  -3   3   5        951.61       1000.33        52.92 o                         
  -2   3   5         29.64         31.16         3.16 o                         
  -1   3   5        141.43        122.86         7.54 o                         
   0   3   5        303.46        263.00        13.52 o                         
   1   3   5       1112.95        960.84        45.39 o                         
   2   3   5       4742.44       4615.98       212.59 o                         
   3   3   5        227.88        214.83        10.48 o                         
   4   3   5        707.92        656.78        32.24 o                         
   5   3   5        353.02        395.78        17.65 o                         
   6   3   5          2.75          3.13         1.94 o                         
   7   3   5        374.19        410.27        15.60 o                         
   8   3   5         31.91         37.52         2.48 o                         
   9   3   5         76.16         87.03         3.97 o                         
  10   3   5        146.41        184.39         8.41 o                         
  11   3   5        111.74        133.41         6.00 o                         
  12   3   5         57.23         72.56         3.92 o                         
  13   3   5          6.01          6.04         1.57 o                         
  14   3   5        121.70        139.24         7.23 o                         
  15   3   5         43.96         43.82         3.59 o                         
  16   3   5         20.16         23.24         2.15 o                         
  17   3   5          3.97          4.23         1.89 o                         
  18   3   5         13.29          9.88         1.52 o                         
  19   3   5          0.37          1.19         1.40 o                         
 -19   4   5        169.02        194.78        10.20 o                         
 -18   4   5        158.75        157.38         7.60 o                         
 -17   4   5        243.91        277.87        14.81 o                         
 -16   4   5         22.92         28.28         2.56 o                         
 -15   4   5          1.07          2.48         1.80 o                         
 -14   4   5        127.12        110.95         6.85 o                         
 -13   4   5         54.81         47.89         3.71 o                         
 -12   4   5         87.18         57.00         4.24 o                         
 -11   4   5          3.25          2.56         2.25 o                         
 -10   4   5          7.11         15.58         2.61 o                         
  -9   4   5         28.17         31.49         3.50 o                         
  -8   4   5          0.01          2.38         2.33 o                         
  -7   4   5        116.26         96.30         6.25 o                         
  -6   4   5        187.20        177.34         7.89 o                         
  -5   4   5        614.75        537.24        26.99 o                         
  -4   4   5       1615.44       1377.80        61.48 o                         
  -3   4   5       1354.31       1120.96        52.13 o                         
  -2   4   5        207.81        152.83         8.00 o                         
  -1   4   5          2.54          6.40         2.11 o                         
   0   4   5          9.95         10.82         2.48 o                         
   1   4   5         12.59         18.30         2.05 o                         
   2   4   5        957.64        915.28        38.96 o                         
   3   4   5         13.26          9.58         1.71 o                         
   4   4   5        105.56        138.09         7.59 o                         
   5   4   5        261.58        266.86        13.53 o                         
   6   4   5          1.11          0.75         1.64 o                         
   7   4   5         21.49         31.05         3.16 o                         
   8   4   5        127.18        130.57         9.25 o                         
   9   4   5        477.85        572.40        24.63 o                         
  10   4   5         73.58         94.71         5.30 o                         
  11   4   5        214.56        267.31        11.05 o                         
  12   4   5        725.16        897.80        41.80 o                         
  13   4   5          2.48          4.47         1.51 o                         
  14   4   5        557.25        620.27        29.92 o                         
  15   4   5        216.27        228.39        11.23 o                         
  16   4   5        483.99        508.42        23.65 o                         
  17   4   5        422.73        445.39        21.23 o                         
  18   4   5         24.34         22.95         3.85 o                         
 -18   5   5         58.35         57.87         5.34 o                         
 -17   5   5        106.12         92.04         5.43 o                         
 -16   5   5        224.94        198.85        12.66 o                         
 -15   5   5        184.18        171.09         8.74 o                         
 -14   5   5          1.68          1.03         1.78 o                         
 -13   5   5          0.04          1.72         1.96 o                         
 -12   5   5        606.14        492.36        38.26 o                         
 -11   5   5          3.24          2.32         2.20 o                         
 -10   5   5         39.97         39.21         3.23 o                         
  -9   5   5         47.17         49.95         3.85 o                         
  -8   5   5          0.14         -1.46         2.55 o                         
  -7   5   5         23.23         12.00         4.01 o                         
  -6   5   5          2.35          5.02         2.47 o                         
  -5   5   5       1985.95       1731.16        67.86 o                         
  -4   5   5         25.83         20.29         2.65 o                         
  -3   5   5        134.12        100.93         5.14 o                         
  -2   5   5       1009.49        765.94        28.36 o                         
  -1   5   5        194.21        156.76         7.97 o                         
   0   5   5          0.25          0.48         1.66 o                         
   1   5   5          3.51          3.42         1.62 o                         
   2   5   5        199.88        190.59         8.14 o                         
   3   5   5        340.84        363.63        18.66 o                         
   4   5   5        137.50        145.43         7.59 o                         
   5   5   5          0.86          1.64         1.75 o                         
   6   5   5         91.76        107.64         7.39 o                         
   7   5   5         16.96         22.06         2.60 o                         
   8   5   5          1.89          5.00         1.92 o                         
   9   5   5        578.87        668.46        28.63 o                         
  10   5   5        136.04        153.00         7.36 o                         
  11   5   5        820.02       1032.16        61.83 o                         
  12   5   5        219.03        252.72        12.36 o                         
  13   5   5        152.03        163.95        11.06 o                         
  14   5   5         29.66         32.08         2.66 o                         
  15   5   5         29.60         25.22         3.67 o                         
  16   5   5         15.27         14.44         1.81 o                         
  17   5   5         15.88         13.30         2.58 o                         
 -17   6   5          0.09          0.06         1.70 o                         
 -16   6   5          3.87          4.23         1.63 o                         
 -15   6   5          0.22         -1.75         1.75 o                         
 -14   6   5          2.33          1.65         2.44 o                         
 -13   6   5         35.04         25.25         2.70 o                         
 -12   6   5        196.04        156.30         8.08 o                         
 -11   6   5         91.65         87.92         5.83 o                         
 -10   6   5        231.40        190.41        14.46 o                         
  -9   6   5        154.87        151.53         9.06 o                         
  -8   6   5        850.73        864.28        41.04 o                         
  -7   6   5       2651.10       2588.18       119.61 o                         
  -6   6   5          1.24         -0.28         3.54 o                         
  -5   6   5       1061.87        949.11        50.23 o                         
  -4   6   5        318.49        269.95        12.57 o                         
  -3   6   5          6.90          7.51         2.72 o                         
  -2   6   5        378.71        330.42        13.27 o                         
  -1   6   5         11.53          9.91         2.32 o                         
   0   6   5         54.78         40.49         2.99 o                         
   1   6   5         75.82         69.11         5.13 o                         
   2   6   5          0.02          2.77         2.42 o                         
   3   6   5          4.20          3.06         1.97 o                         
   4   6   5          0.14          0.10         2.05 o                         
   5   6   5        149.76        160.03         8.30 o                         
   6   6   5          6.27          6.50         1.94 o                         
   7   6   5        137.94        160.23         8.96 o                         
   8   6   5         23.78         25.06         2.69 o                         
   9   6   5          0.27         -0.42         1.80 o                         
  10   6   5       1971.22       2224.40        93.72 o                         
  11   6   5       1046.57       1165.84        49.92 o                         
  12   6   5        933.77       1093.35        46.27 o                         
  13   6   5        155.29        160.76         9.85 o                         
  14   6   5         60.82         49.05         7.57 o                         
  15   6   5         16.70         12.38         2.12 o                         
  16   6   5          0.50         -0.30         2.05 o                         
 -15   7   5          4.34          0.96         1.98 o                         
 -14   7   5          0.00         -0.86         2.51 o                         
 -13   7   5          5.93          3.08         2.59 o                         
 -12   7   5         31.85         25.05         3.17 o                         
 -11   7   5         28.23         21.09         3.77 o                         
 -10   7   5         18.06         18.29         3.45 o                         
  -9   7   5         14.39         11.96         2.93 o                         
  -8   7   5        113.71        123.96         7.49 o                         
  -7   7   5        160.18        175.35         9.94 o                         
  -6   7   5        290.07        290.75        20.09 o                         
  -5   7   5        402.45        344.68        19.76 o                         
  -4   7   5       1917.38       1753.11        91.09 o                         
  -3   7   5       3607.60       3348.72       154.03 o                         
  -2   7   5        236.46        214.05        12.31 o                         
  -1   7   5         28.88         28.69         3.84 o                         
   0   7   5         45.22         52.27         4.83 o                         
   1   7   5          0.03          3.53         2.79 o                         
   2   7   5         20.26          9.60         2.91 o                         
   3   7   5         11.50          5.53         2.59 o                         
   4   7   5         69.76         63.61         4.61 o                         
   5   7   5        380.40        372.08        24.17 o                         
   6   7   5         47.05         51.93         4.52 o                         
   7   7   5        137.74        153.34         9.85 o                         
   8   7   5         72.70         85.70         6.38 o                         
   9   7   5        979.90       1044.86       111.00 o                         
  10   7   5        171.27        218.78        18.73 o                         
  11   7   5        152.67        182.19        11.04 o                         
  12   7   5         61.97         70.12         6.39 o                         
  13   7   5          1.51          0.06         2.47 o                         
  14   7   5         97.19         88.23        11.98 o                         
 -13   8   5          4.56          2.27         4.24 o                         
 -12   8   5        128.76        124.59         8.26 o                         
 -11   8   5          2.50          2.99         2.40 o                         
 -10   8   5         16.35         16.38         3.22 o                         
  -9   8   5          0.29         -2.19         3.36 o                         
  -8   8   5          9.46          7.15         3.34 o                         
  -7   8   5        134.95        128.06        10.57 o                         
  -6   8   5          2.57          3.47         3.54 o                         
  -5   8   5        382.70        405.33        26.45 o                         
  -4   8   5         41.42         46.69         5.77 o                         
  -3   8   5         62.00         68.67         6.90 o                         
  -2   8   5       1547.81       1521.59        71.07 o                         
  -1   8   5        605.36        583.46        28.42 o                         
   0   8   5        676.38        633.45        30.43 o                         
   1   8   5        105.22        100.12         6.84 o                         
   2   8   5        115.35         97.90         7.46 o                         
   3   8   5          1.37          5.22         2.94 o                         
   4   8   5        205.66        188.56        14.51 o                         
   5   8   5        168.97        175.77        14.15 o                         
   6   8   5          0.61          1.78         3.29 o                         
   7   8   5        142.12        171.40        12.97 o                         
   8   8   5          2.97          4.91         2.62 o                         
   9   8   5        139.36        163.65        12.29 o                         
  10   8   5        249.61        252.59        20.66 o                         
  11   8   5        178.55        204.24        18.81 o                         
  12   8   5         21.72         15.15         5.53 o                         
 -10   9   5         59.52         71.67         5.86 o                         
  -9   9   5         15.64         19.43         3.38 o                         
  -8   9   5          3.84          2.29         2.80 o                         
  -7   9   5          2.52          0.42         2.96 o                         
  -6   9   5          6.71          6.51         3.28 o                         
  -5   9   5          4.84          8.21         4.08 o                         
  -4   9   5         53.92         50.56        10.42 o                         
  -3   9   5        177.04        200.52        14.32 o                         
  -2   9   5        335.38        406.64        26.17 o                         
  -1   9   5         63.62         78.03         7.03 o                         
   0   9   5         55.55         59.19         4.89 o                         
   1   9   5         58.07         67.55         9.63 o                         
   2   9   5          0.00          1.14         2.83 o                         
   3   9   5         22.28         28.23         4.16 o                         
   4   9   5         38.24         47.78         5.35 o                         
   5   9   5          3.37          4.20         3.45 o                         
   6   9   5          7.17          9.53         3.67 o                         
   7   9   5         10.02         16.52         7.93 o                         
   8   9   5         84.19        103.76        14.54 o                         
   9   9   5        145.68        150.73        14.57 o                         
  -5  10   5         19.26         40.73         5.60 o                         
  -4  10   5          0.41          1.35         4.33 o                         
  -3  10   5         60.27         69.67        10.45 o                         
  -2  10   5         35.18         41.93        11.66 o                         
  -1  10   5          1.93          3.41         3.92 o                         
   0  10   5         25.91         39.84         6.00 o                         
   1  10   5         26.90         29.52         6.21 o                         
   4  10   5          8.53         14.93         7.95 o                         
 -20   0   6          6.65          6.08         1.85 o                         
 -19   0   6        102.41        104.52         7.65 o                         
 -18   0   6          8.07         10.21         2.13 o                         
 -17   0   6        220.42        239.18        13.05 o                         
 -16   0   6        330.54        345.17        18.59 o                         
 -15   0   6       1610.33       1740.39        89.94 o                         
 -14   0   6       2136.92       2428.12       125.21 o                         
 -13   0   6        417.05        468.38        22.29 o                         
 -12   0   6       3349.52       3441.00       177.15 o                         
 -11   0   6        229.38        265.25        13.55 o                         
 -10   0   6       1932.56       1885.99        88.73 o                         
  -9   0   6       1325.27       1268.39        59.78 o                         
  -8   0   6        139.36        134.16         8.70 o                         
  -7   0   6       2551.91       3026.46       377.60 o                         
  -6   0   6          8.52          6.05        10.59 o                         
  -5   0   6          4.00         13.22         7.17 o                         
  -4   0   6         84.27         90.20        13.97 o                         
  -3   0   6        510.86        450.48        29.32 o                         
  -2   0   6       1517.98       1381.58       103.15 o                         
  -1   0   6        162.17        157.94        11.56 o                         
   0   0   6       8196.83       8211.18       597.11 o                         
   1   0   6       1040.00        921.64        56.58 o                         
   2   0   6         50.43         49.57         6.58 o                         
   3   0   6         51.61         43.85         7.73 o                         
   4   0   6        733.99        623.97        39.48 o                         
   5   0   6        226.48        252.34        31.79 o                         
   6   0   6          0.69          0.33         5.27 o                         
   7   0   6        713.48        623.51        34.83 o                         
   8   0   6         38.03         51.45         4.66 o                         
   9   0   6         59.03         74.11         5.43 o                         
  10   0   6         49.52         67.64         5.30 o                         
  11   0   6          0.99          2.36         1.97 o                         
  12   0   6         57.99         36.44         3.14 o                         
  13   0   6        168.68        177.38        10.07 o                         
  14   0   6       1202.30       1193.24        74.69 o                         
  15   0   6          0.08          0.45         1.82 o                         
  16   0   6         89.13         80.86         6.93 o                         
  17   0   6        136.97        130.45         7.47 o                         
  18   0   6          1.91         -1.33         1.88 o                         
  19   0   6         62.58         36.23         9.16 o                         
 -20   1   6          0.91         -0.62         1.13 o                         
 -19   1   6         16.81         16.33         1.63 o                         
 -18   1   6         15.43         18.02         1.64 o                         
 -17   1   6        104.91        126.24         5.70 o                         
 -16   1   6          6.88          6.48         1.49 o                         
 -15   1   6         12.63         13.59         1.81 o                         
 -14   1   6        235.56        260.24         9.62 o                         
 -13   1   6          0.12          4.49         2.76 o                         
 -12   1   6        239.97        285.03        10.03 o                         
 -11   1   6        450.27        477.33        16.04 o                         
 -10   1   6         96.95        101.65         4.15 o                         
  -9   1   6       2061.06       2226.01        73.23 o                         
  -8   1   6        407.32        404.18        17.66 o                         
  -7   1   6         60.91         64.85         8.59 o                         
  -6   1   6         16.05         16.44         2.87 o                         
  -5   1   6       1452.82       1595.60        75.65 o                         
  -4   1   6        131.84        136.82         8.94 o                         
  -3   1   6       1842.09       1819.49        85.38 o                         
  -2   1   6       1494.59       1405.15        66.20 o                         
  -1   1   6          5.46          3.34         1.53 o                         
   0   1   6       1768.87       1547.79        65.53 o                         
   1   1   6         73.84         67.20         4.26 o                         
   2   1   6        697.00        639.09        28.10 o                         
   3   1   6         42.44         38.46         4.05 o                         
   4   1   6        127.53        114.40         8.86 o                         
   5   1   6        905.62        816.99        36.20 o                         
   6   1   6        277.04        262.44        11.34 o                         
   7   1   6        518.62        617.61        20.51 o                         
   8   1   6          5.31         10.81         1.86 o                         
   9   1   6          0.13          2.44         2.25 o                         
  10   1   6         18.94         27.02         1.75 o                         
  11   1   6          1.95          4.39         1.45 o                         
  12   1   6          1.28          2.17         1.57 o                         
  13   1   6          3.15          4.25         1.40 o                         
  14   1   6          4.65         -0.20         1.51 o                         
  15   1   6        187.07        178.67         7.13 o                         
  16   1   6       1171.27       1170.64        45.72 o                         
  17   1   6        255.70        218.42         9.67 o                         
  18   1   6         14.29         13.06         1.67 o                         
  19   1   6         22.87         19.77         2.56 o                         
 -20   2   6         44.30         41.99         2.24 o                         
 -19   2   6          1.75          1.85         1.15 o                         
 -18   2   6         11.46          8.71         1.49 o                         
 -17   2   6          8.64          6.12         1.49 o                         
 -16   2   6          7.89          7.02         1.62 o                         
 -15   2   6         47.33         47.02         3.89 o                         
 -14   2   6         18.02         15.26         2.29 o                         
 -13   2   6          7.10          5.22         1.84 o                         
 -12   2   6         46.47         48.58         3.19 o                         
 -11   2   6        210.79        245.79        12.35 o                         
 -10   2   6        603.75        611.47        24.36 o                         
  -9   2   6        122.55        127.24         6.37 o                         
  -8   2   6        243.27        236.60        11.85 o                         
  -7   2   6          0.04          2.36         1.95 o                         
  -6   2   6         88.79        100.46         8.89 o                         
  -5   2   6          3.13         -1.05         4.49 o                         
  -4   2   6         86.52         79.69         5.89 o                         
  -3   2   6        210.03        245.40        13.76 o                         
  -2   2   6         49.21         32.81         3.49 o                         
  -1   2   6         45.11         44.40         5.34 o                         
   0   2   6       1568.61       1273.37        54.22 o                         
   1   2   6          1.58          1.07         1.47 o                         
   2   2   6        609.68        573.40        25.49 o                         
   3   2   6        439.32        363.51        20.58 o                         
   4   2   6        605.97        598.63        27.26 o                         
   5   2   6        671.00        651.46        37.38 o                         
   6   2   6        117.77        111.95         5.15 o                         
   7   2   6       1393.29       1473.73        57.05 o                         
   8   2   6        132.41        138.42         6.03 o                         
   9   2   6        518.48        631.65        24.84 o                         
  10   2   6        243.47        302.16        11.49 o                         
  11   2   6         32.25         49.36         3.00 o                         
  12   2   6          0.48          7.04         1.74 o                         
  13   2   6          5.33          4.84         1.46 o                         
  14   2   6         53.47         53.42         3.12 o                         
  15   2   6          2.81          4.19         1.51 o                         
  16   2   6         26.91         32.45         2.68 o                         
  17   2   6         20.08         14.27         1.73 o                         
  18   2   6         11.74          5.66         1.44 o                         
  19   2   6         16.14          5.22         2.51 o                         
 -20   3   6         42.52         35.78         4.85 o                         
 -19   3   6          6.51          3.75         1.11 o                         
 -18   3   6        214.86        248.41        10.90 o                         
 -17   3   6         75.95         81.31         4.21 o                         
 -16   3   6        148.99        161.64         7.60 o                         
 -15   3   6          3.53          4.24         1.71 o                         
 -14   3   6        185.44        172.10        10.36 o                         
 -13   3   6          9.25          9.14         2.07 o                         
 -12   3   6        293.34        274.12        12.47 o                         
 -11   3   6          0.11          0.71         1.99 o                         
 -10   3   6         34.58         30.57         4.48 o                         
  -9   3   6         40.32         35.08         3.19 o                         
  -8   3   6         45.70         46.95         4.57 o                         
  -7   3   6         67.82         91.19         5.17 o                         
  -6   3   6          1.53          1.36         5.67 o                         
  -5   3   6        185.67        190.51        19.23 o                         
  -4   3   6        123.89         96.23         7.68 o                         
  -3   3   6        861.93        806.35        49.98 o                         
  -2   3   6        559.01        544.57        41.73 o                         
  -1   3   6        114.25        112.53         7.66 o                         
   0   3   6         44.15         23.29         4.76 o                         
   1   3   6         80.86         64.07         4.83 o                         
   2   3   6       2121.48       1789.99       106.99 o                         
   3   3   6        221.75        178.87         9.15 o                         
   4   3   6        294.50        284.75        17.50 o                         
   5   3   6       4014.77       4268.28       177.87 o                         
   6   3   6        218.13        253.14        12.51 o                         
   7   3   6        514.61        653.78        27.65 o                         
   8   3   6         88.57         98.32         4.61 o                         
   9   3   6       1086.73       1327.95        55.90 o                         
  10   3   6         39.15         53.10         3.02 o                         
  11   3   6        381.25        480.42        19.16 o                         
  12   3   6        396.14        457.25        19.66 o                         
  13   3   6         13.74         13.42         2.10 o                         
  14   3   6        135.48        146.72         8.90 o                         
  15   3   6         68.85         81.98         4.64 o                         
  16   3   6          6.58          6.06         1.58 o                         
  17   3   6          3.08          2.52         1.39 o                         
  18   3   6          0.14          0.85         1.29 o                         
 -19   4   6         96.27         77.35         6.81 o                         
 -18   4   6        125.48        122.19         6.00 o                         
 -17   4   6        215.35        226.68        10.99 o                         
 -16   4   6          0.37          0.68         1.47 o                         
 -15   4   6        144.28        156.16         8.02 o                         
 -14   4   6        126.27        134.48         7.19 o                         
 -13   4   6          1.70          2.42         4.69 o                         
 -12   4   6        635.50        537.92        28.29 o                         
 -11   4   6         15.98         18.21         2.61 o                         
 -10   4   6          9.42          8.26         2.30 o                         
  -9   4   6         11.76         15.56         2.57 o                         
  -8   4   6         65.06         62.81         3.80 o                         
  -7   4   6        187.98        174.35         8.48 o                         
  -6   4   6        118.58        100.30         5.50 o                         
  -5   4   6       1203.13        998.93        42.69 o                         
  -4   4   6        292.62        230.23        10.64 o                         
  -3   4   6        216.58        161.49         8.81 o                         
  -2   4   6        313.85        189.49        15.95 o                         
  -1   4   6        100.06         73.96         7.82 o                         
   0   4   6          1.95          6.82         2.49 o                         
   1   4   6         33.48         26.52         3.53 o                         
   2   4   6        255.58        228.02        10.07 o                         
   3   4   6        465.35        412.47        18.42 o                         
   4   4   6        366.37        347.90        18.41 o                         
   5   4   6        196.55        189.67        10.51 o                         
   6   4   6        116.99        127.54         7.52 o                         
   7   4   6        319.25        326.97        15.86 o                         
   8   4   6         55.66         63.84         7.21 o                         
   9   4   6         44.04         50.65         6.73 o                         
  10   4   6         13.25         18.71         2.87 o                         
  11   4   6         16.16         17.38         1.96 o                         
  12   4   6        226.12        262.93        11.87 o                         
  13   4   6          5.04          6.74         1.86 o                         
  14   4   6        133.53        149.84         7.60 o                         
  15   4   6         80.59         78.73         6.62 o                         
  16   4   6        591.34        572.10        29.83 o                         
  17   4   6        546.53        555.66        29.13 o                         
  18   4   6        197.80        158.76        17.30 o                         
 -18   5   6         10.05          8.42         1.43 o                         
 -17   5   6          1.21          0.08         1.33 o                         
 -16   5   6          3.56          5.86         1.64 o                         
 -15   5   6         22.22         25.44         3.50 o                         
 -14   5   6          9.23          7.95         1.93 o                         
 -13   5   6          0.03          0.60         1.93 o                         
 -12   5   6        133.81        112.32         5.66 o                         
 -11   5   6         26.27         16.92         2.72 o                         
 -10   5   6        237.70        203.81         9.42 o                         
  -9   5   6        160.67        151.78         8.27 o                         
  -8   5   6          8.42          7.13         2.67 o                         
  -7   5   6         23.65         24.00         3.23 o                         
  -6   5   6        522.33        449.33        20.81 o                         
  -5   5   6        115.14        109.15         6.81 o                         
  -4   5   6       1273.17       1050.35        45.62 o                         
  -3   5   6       1831.84       1376.26        58.43 o                         
  -2   5   6          3.43          4.39         1.93 o                         
  -1   5   6         37.57         27.99         2.47 o                         
   0   5   6        402.16        326.82        18.45 o                         
   1   5   6         13.64         11.76         1.98 o                         
   2   5   6        359.00        295.22        14.73 o                         
   3   5   6         13.71         15.18         2.13 o                         
   4   5   6        177.70        176.12        10.50 o                         
   5   5   6         65.44         81.65         5.00 o                         
   6   5   6         26.37         31.67         3.24 o                         
   7   5   6          0.36         -0.42         1.77 o                         
   8   5   6        156.67        182.00         9.43 o                         
   9   5   6        236.24        307.10        13.67 o                         
  10   5   6        321.86        347.04        19.28 o                         
  11   5   6        617.96        746.66        31.68 o                         
  12   5   6        174.09        207.41        10.33 o                         
  13   5   6          5.18          5.49         1.70 o                         
  14   5   6        102.99        117.23         6.10 o                         
  15   5   6         47.26         48.13         3.05 o                         
  16   5   6        135.57        140.60         9.70 o                         
 -17   6   6         33.71         22.71         5.83 o                         
 -16   6   6          2.04          3.07         1.70 o                         
 -15   6   6          0.20          0.35         1.69 o                         
 -14   6   6         15.09         10.79         2.20 o                         
 -13   6   6          7.54          6.68         2.21 o                         
 -12   6   6        107.66         80.96         5.46 o                         
 -11   6   6         13.76         12.00         2.67 o                         
 -10   6   6         22.80         19.64         3.11 o                         
  -9   6   6         53.36         57.33         8.87 o                         
  -8   6   6        301.10        324.97        16.56 o                         
  -7   6   6        229.68        231.65        12.42 o                         
  -6   6   6        245.93        231.19        12.38 o                         
  -5   6   6       3843.08       3649.53       167.63 o                         
  -4   6   6         70.49         64.93         4.85 o                         
  -3   6   6        239.50        200.96        10.90 o                         
  -2   6   6         92.55         84.03         5.68 o                         
  -1   6   6        131.37        121.20         8.54 o                         
   0   6   6        405.95        378.29        18.53 o                         
   1   6   6         29.87         28.80         2.89 o                         
   2   6   6         31.71         30.70         2.76 o                         
   3   6   6          6.28          5.18         1.97 o                         
   4   6   6          8.70          6.52         1.94 o                         
   5   6   6         19.41         23.71         2.50 o                         
   6   6   6          0.04         -0.37         1.79 o                         
   7   6   6        293.25        335.99        16.81 o                         
   8   6   6          0.04         -0.30         1.92 o                         
   9   6   6          1.29          3.58         2.58 o                         
  10   6   6        438.88        516.90        20.95 o                         
  11   6   6        286.86        327.14        14.96 o                         
  12   6   6         11.24         11.09         2.11 o                         
  13   6   6         40.74         40.69         3.02 o                         
  14   6   6         34.78         31.83         2.52 o                         
  15   6   6          2.67          3.23         1.94 o                         
 -15   7   6          2.69          4.39         2.88 o                         
 -14   7   6          5.15          2.89         6.36 o                         
 -13   7   6          4.21          5.40         2.51 o                         
 -12   7   6         80.63         85.78         8.98 o                         
 -11   7   6         17.22         12.28         2.97 o                         
 -10   7   6        239.43        241.47        12.78 o                         
  -9   7   6         67.62         74.92         5.26 o                         
  -8   7   6          0.59          0.12         2.66 o                         
  -7   7   6        483.58        458.33        22.50 o                         
  -6   7   6        159.70        156.19         9.02 o                         
  -5   7   6         14.71          5.82         5.17 o                         
  -4   7   6        163.68        154.51        12.42 o                         
  -3   7   6         21.47         20.20         2.83 o                         
  -2   7   6       1063.73        975.55        45.90 o                         
  -1   7   6         16.49         11.21         2.42 o                         
   0   7   6        149.71        150.07         7.94 o                         
   1   7   6          7.42         10.36         2.27 o                         
   2   7   6        321.29        298.05        15.48 o                         
   3   7   6        110.39        109.42         8.50 o                         
   4   7   6         51.51         35.34         2.99 o                         
   5   7   6        115.46        100.52         5.91 o                         
   6   7   6        133.90        152.32         8.36 o                         
   7   7   6         96.77        101.52         6.28 o                         
   8   7   6          3.74          8.34         2.12 o                         
   9   7   6        509.77        543.41        29.41 o                         
  10   7   6        101.11        133.41        17.42 o                         
  11   7   6         19.44         24.47         3.10 o                         
  12   7   6        179.46        171.49        12.30 o                         
  13   7   6          2.69          2.58         2.07 o                         
 -13   8   6         44.46         21.81         3.79 o                         
 -12   8   6          1.24          0.93         4.16 o                         
 -11   8   6         14.35         12.22         2.90 o                         
 -10   8   6         97.65         84.56         7.38 o                         
  -9   8   6         24.50         18.23         3.54 o                         
  -8   8   6         19.46         19.97         3.80 o                         
  -7   8   6        207.88        227.17        13.78 o                         
  -6   8   6         87.87         89.71         6.95 o                         
  -5   8   6        414.20        450.25        24.88 o                         
  -4   8   6        146.89        154.26        12.15 o                         
  -3   8   6         96.00         93.47         8.51 o                         
  -2   8   6        754.65        763.71        40.43 o                         
  -1   8   6        552.62        579.84        31.15 o                         
   0   8   6       1800.29       1969.71       101.40 o                         
   1   8   6         74.57         87.10         6.25 o                         
   2   8   6         97.27        115.74         9.29 o                         
   3   8   6          3.29          2.83         2.75 o                         
   4   8   6         67.14         66.33         7.62 o                         
   5   8   6        200.04        206.70        18.73 o                         
   6   8   6          5.83          7.78         2.71 o                         
   7   8   6          2.19          3.69         3.13 o                         
   8   8   6        232.55        202.81        19.44 o                         
   9   8   6        225.76        212.66        18.30 o                         
  10   8   6        318.81        321.28        26.49 o                         
  11   8   6        135.99        128.25        15.77 o                         
  -9   9   6         93.47        160.42        14.72 o                         
  -8   9   6          7.54          6.67         2.79 o                         
  -7   9   6          1.11          2.80         2.87 o                         
  -6   9   6         22.17         16.62         3.95 o                         
  -5   9   6         58.06         59.08         5.72 o                         
  -4   9   6        132.43        162.04        11.74 o                         
  -3   9   6         19.35         23.85         4.08 o                         
  -2   9   6        156.54        193.64        14.23 o                         
  -1   9   6          1.92          1.73         3.12 o                         
   0   9   6          2.48          1.69         2.74 o                         
   1   9   6         23.28         22.73         3.69 o                         
   2   9   6         47.78         79.38         7.68 o                         
   3   9   6         39.91         36.85         3.85 o                         
   4   9   6          0.33          1.70         3.14 o                         
   5   9   6        117.45        206.52        23.94 o                         
   6   9   6         13.04         17.29         6.28 o                         
   7   9   6        501.17        453.26        59.47 o                         
   8   9   6        203.04        207.30        28.53 o                         
  -3  10   6         33.71         52.39         8.18 o                         
  -2  10   6          0.78         -0.45         2.99 o                         
  -1  10   6          9.20         12.34         6.74 o                         
   0  10   6        241.18        658.26        72.29 o                         
   1  10   6          0.52         -1.06         8.02 o                         
   2  10   6          5.52         12.56         6.81 o                         
 -20   1   7          7.13          5.90         1.51 o                         
 -19   1   7         10.80          5.57         1.18 o                         
 -18   1   7          0.00         -0.66         1.33 o                         
 -17   1   7         33.49         36.43         2.36 o                         
 -16   1   7          0.55          2.75         1.58 o                         
 -15   1   7         92.61        105.63         4.80 o                         
 -14   1   7        226.20        235.84         9.35 o                         
 -13   1   7        188.43        202.64         8.23 o                         
 -12   1   7        451.73        485.16        19.48 o                         
 -11   1   7        311.38        330.36        13.62 o                         
 -10   1   7        684.09        701.45        25.93 o                         
  -9   1   7         95.52        103.66         4.95 o                         
  -8   1   7          4.40          6.46         2.84 o                         
  -7   1   7        239.40        201.75        10.95 o                         
  -6   1   7        147.35        127.63         7.37 o                         
  -5   1   7        529.54        572.13        32.78 o                         
  -4   1   7        272.87        277.87        15.83 o                         
  -3   1   7       1462.86       1447.77        68.66 o                         
  -2   1   7          2.17          2.04         1.96 o                         
  -1   1   7        334.09        283.55        15.70 o                         
   0   1   7       2175.96       2070.73        96.26 o                         
   1   1   7        334.92        324.09        22.04 o                         
   2   1   7         21.72         25.61         3.44 o                         
   3   1   7          1.09         -1.76         2.40 o                         
   4   1   7         11.51         11.38         4.16 o                         
   5   1   7         57.98         59.49         4.03 o                         
   6   1   7          0.87          1.62         1.35 o                         
   7   1   7         34.46         45.20         5.91 o                         
   8   1   7         88.28         98.35         4.42 o                         
   9   1   7         14.18         18.29         2.01 o                         
  10   1   7         66.09         79.09         4.13 o                         
  11   1   7         16.64         17.92         1.84 o                         
  12   1   7        230.39        247.67        10.35 o                         
  13   1   7         21.18         21.06         2.12 o                         
  14   1   7        219.50        205.47         8.64 o                         
  15   1   7          0.01          0.34         1.46 o                         
  16   1   7          9.73         10.88         1.53 o                         
  17   1   7         67.64         48.73         5.63 o                         
  18   1   7          0.46         -0.06         1.32 o                         
 -20   2   7          3.46          3.07         1.35 o                         
 -19   2   7          9.47          9.79         1.27 o                         
 -18   2   7         10.77          9.00         1.53 o                         
 -17   2   7         20.47         23.32         2.11 o                         
 -16   2   7         35.80         31.67         2.38 o                         
 -15   2   7         33.02         30.93         2.44 o                         
 -14   2   7         50.40         49.03         3.34 o                         
 -13   2   7          7.33          9.91         1.94 o                         
 -12   2   7         34.66         34.17         2.85 o                         
 -11   2   7         48.39         50.79         3.41 o                         
 -10   2   7         26.86         24.48         3.17 o                         
  -9   2   7         27.70         32.37         2.72 o                         
  -8   2   7        114.04        106.24         7.64 o                         
  -7   2   7        266.19        224.37         9.06 o                         
  -6   2   7         93.78         78.12         4.65 o                         
  -5   2   7          3.88          2.20         1.99 o                         
  -4   2   7        291.20        295.38        15.14 o                         
  -3   2   7         73.33         77.90         7.91 o                         
  -2   2   7         70.86         52.37         5.05 o                         
  -1   2   7          2.22         -0.16         2.39 o                         
   0   2   7        941.71        857.81        41.46 o                         
   1   2   7        104.94         98.47        11.07 o                         
   2   2   7        414.44        453.60        26.72 o                         
   3   2   7          1.68          2.51         2.21 o                         
   4   2   7         24.63         44.66         3.16 o                         
   5   2   7        725.75        732.88        36.16 o                         
   6   2   7        189.46        213.56        11.27 o                         
   7   2   7       8055.32      10025.52       418.93 o                         
   8   2   7        121.77        163.93         7.08 o                         
   9   2   7       1293.93       1729.51        72.69 o                         
  10   2   7        868.94       1138.02        47.89 o                         
  11   2   7        300.97        388.20        15.62 o                         
  12   2   7        967.76       1107.40        46.72 o                         
  13   2   7        117.43        114.55         7.41 o                         
  14   2   7         54.16         46.71         4.45 o                         
  15   2   7         19.21         16.37         1.76 o                         
  16   2   7          0.58         -0.70         1.34 o                         
  17   2   7          9.15          2.33         1.48 o                         
  18   2   7          2.40          4.80         1.45 o                         
 -19   3   7         31.67         35.03         2.98 o                         
 -18   3   7         10.27         12.06         1.46 o                         
 -17   3   7         63.51         69.74         3.76 o                         
 -16   3   7        106.87         99.21         6.15 o                         
 -15   3   7         93.25         93.01         4.55 o                         
 -14   3   7        141.38        128.92         5.99 o                         
 -13   3   7         88.48         80.09         4.53 o                         
 -12   3   7         49.61         49.01         3.38 o                         
 -11   3   7         24.17         28.41         2.70 o                         
 -10   3   7          1.20         -2.17         2.17 o                         
  -9   3   7        118.40        110.52         6.21 o                         
  -8   3   7         45.65         44.19         2.78 o                         
  -7   3   7        332.86        286.61        12.81 o                         
  -6   3   7         20.61         24.44         4.57 o                         
  -5   3   7        117.66         97.86         5.65 o                         
  -4   3   7        199.55        153.48         8.99 o                         
  -3   3   7        270.76        220.54        11.05 o                         
  -2   3   7         10.07          4.94         1.63 o                         
  -1   3   7          0.15          2.23         3.03 o                         
   0   3   7        798.03        621.32        27.39 o                         
   1   3   7          9.69          9.13         1.87 o                         
   2   3   7         32.89         34.38         5.81 o                         
   3   3   7        243.88        200.91        12.06 o                         
   4   3   7        237.56        198.05         9.40 o                         
   5   3   7        567.30        611.81        25.92 o                         
   6   3   7         19.97         26.28         2.17 o                         
   7   3   7          0.60         10.70         4.35 o                         
   8   3   7        623.42        713.85        30.59 o                         
   9   3   7       2995.75       3614.38       151.33 o                         
  10   3   7         12.07         15.60         1.87 o                         
  11   3   7        565.82        667.80        26.24 o                         
  12   3   7         13.08         12.94         3.38 o                         
  13   3   7         81.64         56.65         4.55 o                         
  14   3   7        304.76        345.27        21.39 o                         
  15   3   7        140.81        150.35         7.70 o                         
  16   3   7        156.76        175.43         9.56 o                         
  17   3   7        127.51        127.05         8.20 o                         
  18   3   7         16.84         11.60         1.51 o                         
 -18   4   7          3.77          1.88         1.27 o                         
 -17   4   7         21.26         10.79         1.47 o                         
 -16   4   7          3.90          2.07         1.64 o                         
 -15   4   7         95.23         97.71         5.11 o                         
 -14   4   7        641.65        595.11        25.70 o                         
 -13   4   7         50.09         38.24         3.02 o                         
 -12   4   7          0.21          2.78         2.10 o                         
 -11   4   7        109.37        107.80         5.82 o                         
 -10   4   7         35.25         26.02         3.98 o                         
  -9   4   7         55.58         59.76         4.65 o                         
  -8   4   7          2.40          3.18         2.23 o                         
  -7   4   7        104.12        119.44         6.36 o                         
  -6   4   7         61.71         61.67         4.08 o                         
  -5   4   7         11.79          9.85         2.04 o                         
  -4   4   7          8.19          8.17         1.92 o                         
  -3   4   7        360.35        301.16        14.73 o                         
  -2   4   7        167.94        129.22         7.11 o                         
  -1   4   7          7.33          7.42         1.89 o                         
   0   4   7        489.44        393.63        20.80 o                         
   1   4   7        133.40        126.89         7.71 o                         
   2   4   7        162.96        139.60         9.14 o                         
   3   4   7        422.44        353.09        18.77 o                         
   4   4   7        119.08        118.37         6.55 o                         
   5   4   7        329.09        362.53        17.40 o                         
   6   4   7         95.18        104.55         6.37 o                         
   7   4   7        134.08        153.39         8.06 o                         
   8   4   7        176.57        199.11        11.13 o                         
   9   4   7        476.88        599.22        28.31 o                         
  10   4   7        522.62        616.38        26.41 o                         
  11   4   7        301.67        361.93        15.92 o                         
  12   4   7        177.03        203.83        10.25 o                         
  13   4   7         29.25         28.97         3.49 o                         
  14   4   7        415.20        458.62        22.23 o                         
  15   4   7         72.90         81.94         5.16 o                         
  16   4   7        246.18        257.45        14.29 o                         
  17   4   7        232.17        226.43        14.77 o                         
 -17   5   7         70.69         60.83         3.80 o                         
 -16   5   7          3.70          4.56         1.57 o                         
 -15   5   7         42.13         37.68         3.27 o                         
 -14   5   7        125.25        122.90         8.39 o                         
 -13   5   7         74.23         66.62         4.71 o                         
 -12   5   7         90.51         72.68         4.59 o                         
 -11   5   7         48.77         47.55         3.67 o                         
 -10   5   7         68.52         52.40         3.98 o                         
  -9   5   7          0.17          1.18         2.37 o                         
  -8   5   7          3.01          3.08         2.46 o                         
  -7   5   7        112.48        100.74         6.52 o                         
  -6   5   7          0.32          2.03         2.43 o                         
  -5   5   7       4599.07       3845.22       197.53 o                         
  -4   5   7        192.82        174.66         8.50 o                         
  -3   5   7        155.41        137.62         8.14 o                         
  -2   5   7        222.70        168.48        11.43 o                         
  -1   5   7        401.95        340.97        22.74 o                         
   0   5   7         37.48         26.70         3.05 o                         
   1   5   7         11.38         14.57         2.56 o                         
   2   5   7        282.63        242.93        13.45 o                         
   3   5   7          7.20          5.18         2.12 o                         
   4   5   7         83.95         93.95         6.60 o                         
   5   5   7        268.15        294.67        17.97 o                         
   6   5   7          0.54          0.09         1.80 o                         
   7   5   7        142.39        158.83         8.40 o                         
   8   5   7         49.80         60.78         3.98 o                         
   9   5   7        113.50        141.00        10.05 o                         
  10   5   7         35.70         48.21         3.12 o                         
  11   5   7          0.30         -1.30         1.53 o                         
  12   5   7        216.30        234.80        11.57 o                         
  13   5   7         11.75         10.79         1.81 o                         
  14   5   7          1.17          1.98         1.43 o                         
  15   5   7          7.25          5.90         1.47 o                         
  16   5   7          0.06         -0.56         1.38 o                         
 -16   6   7          2.11          0.45         2.42 o                         
 -15   6   7         65.29         58.72         9.31 o                         
 -14   6   7         27.00         20.19         2.40 o                         
 -13   6   7          1.63          1.15         2.40 o                         
 -12   6   7          3.55          4.85         2.42 o                         
 -11   6   7          0.02          0.07         2.30 o                         
 -10   6   7         19.10         11.00         2.70 o                         
  -9   6   7          7.48          6.87         2.61 o                         
  -8   6   7          3.70          3.98         7.24 o                         
  -7   6   7         54.19         52.42         4.44 o                         
  -6   6   7        572.68        554.05        26.87 o                         
  -5   6   7       6062.16       6138.23       281.34 o                         
  -4   6   7        690.35        677.59        33.08 o                         
  -3   6   7        162.00        158.32         9.95 o                         
  -2   6   7        133.22        128.08         7.03 o                         
  -1   6   7        117.62        113.39         6.62 o                         
   0   6   7        218.22        205.47        11.37 o                         
   1   6   7          1.40          2.31         1.92 o                         
   2   6   7          0.54         -0.48         2.19 o                         
   3   6   7         13.99         15.08         2.21 o                         
   4   6   7         49.43         48.51         3.60 o                         
   5   6   7         60.36         66.86         4.45 o                         
   6   6   7          7.36          8.73         2.19 o                         
   7   6   7         88.42         91.40         5.80 o                         
   8   6   7          0.25         -0.34         1.64 o                         
   9   6   7         22.30         25.54         2.42 o                         
  10   6   7        207.34        235.45        10.27 o                         
  11   6   7        309.24        348.27        15.78 o                         
  12   6   7         39.40         32.57         4.50 o                         
  13   6   7         12.41          9.45         1.78 o                         
  14   6   7          5.46          4.66         1.94 o                         
 -14   7   7          0.00         -1.29         2.19 o                         
 -13   7   7          0.51         -1.66         2.25 o                         
 -12   7   7          2.53          3.43         2.51 o                         
 -11   7   7          0.05          0.25         2.31 o                         
 -10   7   7         35.93         32.76         4.09 o                         
  -9   7   7         14.37          7.73         2.69 o                         
  -8   7   7          1.40          3.96         2.50 o                         
  -7   7   7        141.46        141.14         8.19 o                         
  -6   7   7          7.20          5.26         2.64 o                         
  -5   7   7        156.35        170.89         9.58 o                         
  -4   7   7        808.06        892.99        47.35 o                         
  -3   7   7        607.92        650.03        34.69 o                         
  -2   7   7        181.28        197.84        24.23 o                         
  -1   7   7          1.04          2.36         3.66 o                         
   0   7   7         62.09         64.95        10.84 o                         
   1   7   7          8.27          5.04         2.37 o                         
   2   7   7          0.23          1.06         1.95 o                         
   3   7   7        149.40        157.24         9.24 o                         
   4   7   7        278.66        276.15        13.66 o                         
   5   7   7        134.80        144.84         8.67 o                         
   6   7   7         75.63         80.48         5.17 o                         
   7   7   7        466.36        471.94        22.52 o                         
   8   7   7         79.08         82.88         8.10 o                         
   9   7   7        218.26        243.96        12.55 o                         
  10   7   7          3.90          3.41         2.86 o                         
  11   7   7         14.00         16.71         2.27 o                         
  12   7   7         43.68         36.48         4.02 o                         
  13   7   7         41.56         32.70         3.33 o                         
 -12   8   7         19.17         21.80         4.84 o                         
 -11   8   7          8.49          3.61         2.52 o                         
 -10   8   7         41.30         37.51         6.21 o                         
  -9   8   7        178.58        196.72        14.55 o                         
  -8   8   7         75.84         81.96         7.06 o                         
  -7   8   7         23.40         20.35         3.46 o                         
  -6   8   7         91.54         87.58         8.74 o                         
  -5   8   7        411.57        418.68        23.09 o                         
  -4   8   7         55.16         52.69         6.14 o                         
  -3   8   7         14.88         13.36         3.35 o                         
  -2   8   7          5.65          7.69         2.98 o                         
  -1   8   7         27.28         26.38         3.80 o                         
   0   8   7        679.33        805.14        48.26 o                         
   1   8   7        128.19        139.16         8.73 o                         
   2   8   7        308.26        347.47        18.93 o                         
   3   8   7        118.42        127.52         7.39 o                         
   4   8   7        258.35        306.21        20.04 o                         
   5   8   7         10.01          9.26         3.05 o                         
   6   8   7         72.86         94.32         7.87 o                         
   7   8   7         26.52         20.59         3.77 o                         
   8   8   7        233.16        275.51        27.53 o                         
   9   8   7        277.64        298.42        18.56 o                         
  10   8   7        139.94        154.35        14.97 o                         
  -8   9   7          6.43          1.67         2.67 o                         
  -7   9   7        559.27        641.80        50.82 o                         
  -6   9   7        300.36        390.61        25.03 o                         
  -5   9   7         40.27         33.85         4.34 o                         
  -4   9   7         37.90         50.71         5.28 o                         
  -3   9   7         28.04         31.90         4.20 o                         
  -2   9   7         62.22         80.59         7.04 o                         
  -1   9   7          0.01         -2.73         2.73 o                         
   0   9   7         86.02        124.43        11.70 o                         
   1   9   7         13.28         15.82         3.05 o                         
   2   9   7         77.71         98.13        12.72 o                         
   3   9   7         21.51         26.48         7.46 o                         
   4   9   7         65.81         99.37        11.43 o                         
   5   9   7          2.03          1.01         3.15 o                         
   6   9   7          1.89          3.34         3.08 o                         
   7   9   7        168.67        133.34        16.54 o                         
 -20   0   8          0.86          0.61         1.61 o                         
 -19   0   8          3.85         -0.81         1.59 o                         
 -18   0   8         31.27         33.11         4.93 o                         
 -17   0   8        229.00        247.68        25.12 o                         
 -16   0   8         19.33         16.19         2.42 o                         
 -15   0   8        172.06        188.84         9.83 o                         
 -14   0   8         44.22         48.67         7.26 o                         
 -13   0   8         17.34         12.53         2.86 o                         
 -12   0   8        510.38        509.56        27.15 o                         
 -11   0   8          0.01         -2.15         2.45 o                         
 -10   0   8       1861.61       1824.10       108.73 o                         
  -9   0   8        355.56        366.62        19.64 o                         
  -8   0   8        161.40        135.69         9.35 o                         
  -7   0   8        248.55        172.03         9.70 o                         
  -6   0   8         16.05         16.73         5.27 o                         
  -5   0   8         88.23         91.32         7.77 o                         
  -4   0   8        151.09        112.00        10.94 o                         
  -3   0   8        502.32        480.40        44.22 o                         
  -2   0   8       2271.02       2022.08       122.28 o                         
  -1   0   8       2187.25       1796.22       142.53 o                         
   0   0   8       4128.56       4209.30       308.46 o                         
   1   0   8          3.81          5.13         3.14 o                         
   2   0   8        103.38        134.30        13.07 o                         
   3   0   8         11.44         14.43         4.22 o                         
   4   0   8       1049.30        978.29       111.40 o                         
   5   0   8        940.90        812.07        43.97 o                         
   6   0   8         40.01         52.56         3.92 o                         
   7   0   8        327.36        374.44        19.54 o                         
   8   0   8          0.01          0.55         2.47 o                         
   9   0   8         13.65         21.84         2.82 o                         
  10   0   8          1.15          2.45         2.53 o                         
  11   0   8         61.31         77.28         6.09 o                         
  12   0   8         22.65         33.99         3.10 o                         
  13   0   8          1.24          3.93         2.10 o                         
  14   0   8        363.64        379.27        20.09 o                         
  15   0   8          0.10         -0.15         1.95 o                         
  16   0   8          1.19         -2.03         2.03 o                         
  17   0   8         83.81         80.05         6.01 o                         
  18   0   8          4.48          1.21         1.87 o                         
 -20   1   8          0.01         -0.76         1.28 o                         
 -19   1   8          1.36          2.11         1.21 o                         
 -18   1   8         25.33         25.22         3.27 o                         
 -17   1   8          0.95         -0.07         1.29 o                         
 -16   1   8        107.37        112.37         4.88 o                         
 -15   1   8         12.70         13.64         1.99 o                         
 -14   1   8       1066.91       1157.16        69.84 o                         
 -13   1   8        138.09        141.56         6.15 o                         
 -12   1   8       1285.28       1345.46        49.33 o                         
 -11   1   8          8.36          9.69         1.91 o                         
 -10   1   8        441.62        407.03        15.44 o                         
  -9   1   8        643.38        575.06        22.82 o                         
  -8   1   8        342.59        309.45        12.68 o                         
  -7   1   8         17.69         14.69         2.52 o                         
  -6   1   8         17.77         22.71         3.40 o                         
  -5   1   8          5.47          6.20         3.00 o                         
  -4   1   8          3.90          1.66         2.59 o                         
  -3   1   8       1148.48        988.07        51.21 o                         
  -2   1   8       3224.97       3203.78       150.09 o                         
  -1   1   8       1057.02        977.79        50.03 o                         
   0   1   8        465.26        417.17        26.44 o                         
   1   1   8         72.43         69.22         4.05 o                         
   2   1   8        168.45        156.58         8.98 o                         
   3   1   8        102.23         90.13         6.75 o                         
   4   1   8         27.75         31.02         4.23 o                         
   5   1   8        101.15        101.66        10.36 o                         
   6   1   8          3.17          4.11         4.23 o                         
   7   1   8        868.72       1037.97        43.76 o                         
   8   1   8          1.19          0.59         1.67 o                         
   9   1   8        867.78       1050.96        41.13 o                         
  10   1   8         36.49         44.86         2.83 o                         
  11   1   8          9.01          9.52         1.83 o                         
  12   1   8         14.43         10.06         1.79 o                         
  13   1   8         23.74         25.82         1.98 o                         
  14   1   8        132.70        121.81         5.92 o                         
  15   1   8         17.24         12.84         1.57 o                         
  16   1   8         36.27         25.15         2.31 o                         
  17   1   8         56.90         37.49         5.19 o                         
  18   1   8          1.53          1.37         1.68 o                         
 -19   2   8         98.25        131.81         7.02 o                         
 -18   2   8          1.06          0.01         1.24 o                         
 -17   2   8          5.71          1.48         1.34 o                         
 -16   2   8         10.73          9.32         1.62 o                         
 -15   2   8          3.21          2.08         1.53 o                         
 -14   2   8         45.49         38.23         2.61 o                         
 -13   2   8          0.14         -1.55         1.68 o                         
 -12   2   8        295.54        285.05        11.92 o                         
 -11   2   8         61.41         62.83         3.60 o                         
 -10   2   8         87.19         79.88         4.32 o                         
  -9   2   8         94.26        112.61         5.79 o                         
  -8   2   8          5.82          5.86         1.75 o                         
  -7   2   8          4.30          8.55         1.72 o                         
  -6   2   8         28.29         20.05         4.34 o                         
  -5   2   8         12.54          3.56         2.92 o                         
  -4   2   8        129.68         95.54         5.88 o                         
  -3   2   8         49.79         45.22         4.66 o                         
  -2   2   8        554.67        388.03        18.66 o                         
  -1   2   8        733.98        584.21        29.10 o                         
   0   2   8        509.46        428.42        21.91 o                         
   1   2   8         21.22         28.06         2.79 o                         
   2   2   8         60.61         72.40         4.23 o                         
   3   2   8         28.13         30.82         2.55 o                         
   4   2   8         30.93         28.79         2.44 o                         
   5   2   8        469.91        450.73        19.26 o                         
   6   2   8        410.48        450.70        17.86 o                         
   7   2   8         99.03        108.92         5.71 o                         
   8   2   8          5.72          9.05         1.72 o                         
   9   2   8        142.02        151.15         7.16 o                         
  10   2   8         92.90         88.97         4.29 o                         
  11   2   8          0.14          2.01         1.52 o                         
  12   2   8        113.28        126.38         6.86 o                         
  13   2   8         83.55         90.35         4.40 o                         
  14   2   8         87.65         94.80         6.23 o                         
  15   2   8          0.93          0.81         1.34 o                         
  16   2   8         46.41         40.68         6.70 o                         
  17   2   8          0.29          1.97         1.47 o                         
 -19   3   8          2.84          2.88         1.36 o                         
 -18   3   8          0.77         -0.03         1.15 o                         
 -17   3   8         14.48         10.95         1.50 o                         
 -16   3   8         59.51         57.58         3.46 o                         
 -15   3   8         11.75         11.13         1.74 o                         
 -14   3   8         42.74         49.57         2.98 o                         
 -13   3   8         45.22         43.55         2.94 o                         
 -12   3   8          4.79          7.74         1.93 o                         
 -11   3   8        235.95        236.33        10.16 o                         
 -10   3   8         92.19         82.53         4.33 o                         
  -9   3   8        220.14        223.94         9.60 o                         
  -8   3   8          0.00          1.93         2.15 o                         
  -7   3   8       1122.17        986.21        38.48 o                         
  -6   3   8        108.23         94.22         4.98 o                         
  -5   3   8        267.39        180.86         8.61 o                         
  -4   3   8          8.68          9.81         1.82 o                         
  -3   3   8          3.08          2.95         1.59 o                         
  -2   3   8          6.16          5.53         3.01 o                         
  -1   3   8         77.59         72.40         7.50 o                         
   0   3   8          4.47          6.20         4.57 o                         
   1   3   8          4.31          3.12         1.73 o                         
   2   3   8         76.96         75.26         8.29 o                         
   3   3   8         37.36         37.16         3.32 o                         
   4   3   8         34.67         37.81         2.67 o                         
   5   3   8         69.70         72.60         4.82 o                         
   6   3   8         93.38         92.08         5.63 o                         
   7   3   8         57.99         48.50         3.16 o                         
   8   3   8        637.23        763.62        32.48 o                         
   9   3   8       3889.11       4907.60       205.36 o                         
  10   3   8        808.53        971.91        38.01 o                         
  11   3   8        490.28        531.50        22.98 o                         
  12   3   8        355.47        368.57        15.06 o                         
  13   3   8          5.04          4.04         1.60 o                         
  14   3   8        271.61        300.16        15.99 o                         
  15   3   8          5.30          4.74         1.84 o                         
  16   3   8        321.19        336.17        17.67 o                         
  17   3   8        218.81        180.89         9.76 o                         
 -18   4   8          1.83          3.24         1.28 o                         
 -17   4   8          2.66          0.00         1.41 o                         
 -16   4   8          2.13          5.38         1.59 o                         
 -15   4   8          0.03          0.14         1.58 o                         
 -14   4   8          6.41          5.41         1.80 o                         
 -13   4   8          0.01          1.10         1.89 o                         
 -12   4   8        848.18        812.29        37.89 o                         
 -11   4   8         52.21         54.15         3.89 o                         
 -10   4   8          0.56         -1.98         1.98 o                         
  -9   4   8        147.75        143.33         7.74 o                         
  -8   4   8         86.83         84.07         5.56 o                         
  -7   4   8         10.53         15.11         2.43 o                         
  -6   4   8          1.93          1.28         2.10 o                         
  -5   4   8       1037.27        865.86        75.30 o                         
  -4   4   8          8.53          3.83         1.94 o                         
  -3   4   8        176.15        133.73         9.50 o                         
  -2   4   8        792.36        572.09        26.88 o                         
  -1   4   8        216.34        163.00         9.78 o                         
   0   4   8        671.60        548.35        28.71 o                         
   1   4   8         23.23         23.36         2.92 o                         
   2   4   8         71.09         53.31         3.36 o                         
   3   4   8        167.76        170.77        13.20 o                         
   4   4   8        346.14        371.44        17.47 o                         
   5   4   8         87.97         86.40         5.01 o                         
   6   4   8          0.02          1.96         1.71 o                         
   7   4   8        588.91        682.89        35.47 o                         
   8   4   8        167.49        198.06        10.98 o                         
   9   4   8        813.22        959.49        44.73 o                         
  10   4   8         78.37        112.76         5.81 o                         
  11   4   8        122.51        163.17         7.69 o                         
  12   4   8        347.29        399.01        18.94 o                         
  13   4   8          0.22         -0.47         1.68 o                         
  14   4   8        155.20        167.56         8.24 o                         
  15   4   8          7.71          6.46         1.41 o                         
  16   4   8          0.55         -1.26         1.26 o                         
 -17   5   8          0.79          0.87         1.28 o                         
 -16   5   8          4.41          7.92         1.65 o                         
 -15   5   8          1.61          0.37         1.60 o                         
 -14   5   8          1.04         -0.17         1.84 o                         
 -13   5   8          0.51          1.26         2.11 o                         
 -12   5   8         47.30         40.59         3.64 o                         
 -11   5   8         12.98         12.76         2.51 o                         
 -10   5   8          8.58          3.26         2.30 o                         
  -9   5   8        106.36        101.64         6.90 o                         
  -8   5   8        112.09        111.29         6.57 o                         
  -7   5   8       1188.34       1076.79        56.68 o                         
  -6   5   8         62.20         61.02         4.67 o                         
  -5   5   8        307.70        279.89        17.01 o                         
  -4   5   8          4.99          3.09         2.46 o                         
  -3   5   8        697.14        660.34        46.65 o                         
  -2   5   8        820.95        653.66        39.44 o                         
  -1   5   8        462.52        396.99        23.49 o                         
   0   5   8       1702.73       1687.10       125.09 o                         
   1   5   8         22.09         23.93         2.57 o                         
   2   5   8         18.21         18.20         2.34 o                         
   3   5   8        214.03        215.22        13.18 o                         
   4   5   8        289.29        304.46        15.00 o                         
   5   5   8          0.46          2.35         1.82 o                         
   6   5   8          6.95         10.26         2.05 o                         
   7   5   8         13.03         12.59         3.44 o                         
   8   5   8         85.85         92.48         5.64 o                         
   9   5   8         11.16         10.10         1.80 o                         
  10   5   8        104.74        121.80         6.20 o                         
  11   5   8        100.27        115.94         5.49 o                         
  12   5   8          0.01          1.65         1.67 o                         
  13   5   8          6.67          7.37         1.60 o                         
  14   5   8        159.84        134.44         7.11 o                         
  15   5   8         23.84         16.09         3.83 o                         
 -15   6   8          8.39         11.75         3.05 o                         
 -14   6   8          8.38         10.28         1.92 o                         
 -13   6   8          0.00          0.70         2.05 o                         
 -12   6   8          1.03          2.40         2.22 o                         
 -11   6   8          6.22          4.48         2.37 o                         
 -10   6   8         66.60         62.09         4.84 o                         
  -9   6   8         34.80         34.63         3.50 o                         
  -8   6   8        159.78        151.94         8.93 o                         
  -7   6   8          6.00          8.71         2.61 o                         
  -6   6   8        203.42        215.14        13.14 o                         
  -5   6   8        585.94        586.94        28.27 o                         
  -4   6   8         71.27         71.34         5.02 o                         
  -3   6   8       1241.04       1251.00        78.28 o                         
  -2   6   8       1100.57       1085.95        56.38 o                         
  -1   6   8         60.72         54.96         4.79 o                         
   0   6   8          0.24         -1.06         1.97 o                         
   1   6   8        158.08        159.97         8.17 o                         
   2   6   8        292.05        283.01        16.15 o                         
   3   6   8         67.34         80.17         7.59 o                         
   4   6   8          3.55          7.19         1.95 o                         
   5   6   8        253.75        279.19        15.35 o                         
   6   6   8         57.37         64.01         5.68 o                         
   7   6   8         33.67         33.66         3.60 o                         
   8   6   8         31.15         41.93         3.11 o                         
   9   6   8         17.32         15.60         2.24 o                         
  10   6   8          0.90          1.84         1.48 o                         
  11   6   8          4.32          4.15         2.06 o                         
  12   6   8         16.05         14.53         1.87 o                         
  13   6   8         54.62         51.71         3.91 o                         
  14   6   8         39.91         22.08         5.67 o                         
 -14   7   8          4.71          4.26         1.76 o                         
 -13   7   8          6.66          2.83         2.27 o                         
 -12   7   8         65.12         80.46         7.20 o                         
 -11   7   8         10.36          8.55         2.67 o                         
 -10   7   8         98.14         99.98         7.65 o                         
  -9   7   8         81.54         98.70         6.81 o                         
  -8   7   8          2.90          0.54         2.36 o                         
  -7   7   8          8.99         10.51         2.62 o                         
  -6   7   8         22.34         22.96         2.98 o                         
  -5   7   8          0.19          2.68         2.68 o                         
  -4   7   8          7.10          8.07         2.53 o                         
  -3   7   8         66.44         71.21         5.97 o                         
  -2   7   8          1.34          0.35         2.17 o                         
  -1   7   8         34.82         38.85         3.51 o                         
   0   7   8        205.99        215.43        15.63 o                         
   1   7   8          1.43          1.73         1.93 o                         
   2   7   8         64.31         83.44         5.11 o                         
   3   7   8         11.22         14.68         2.56 o                         
   4   7   8          6.98          6.88         2.05 o                         
   5   7   8          0.77         -0.19         1.88 o                         
   6   7   8         17.80         18.32         4.10 o                         
   7   7   8         81.93         78.25         6.65 o                         
   8   7   8          0.04         -0.06         1.62 o                         
   9   7   8          2.42         -0.48         3.53 o                         
  10   7   8         21.39         14.95         3.08 o                         
  11   7   8          1.16         -1.03         2.15 o                         
  12   7   8        132.35         72.97         8.27 o                         
 -11   8   8         22.73         20.95         6.28 o                         
 -10   8   8          4.16          4.82         2.18 o                         
  -9   8   8          1.84          1.71         2.42 o                         
  -8   8   8          2.79          2.44         3.12 o                         
  -7   8   8        902.24       1107.78        81.54 o                         
  -6   8   8        553.11        556.58        34.39 o                         
  -5   8   8        169.01        178.98        11.15 o                         
  -4   8   8        176.68        201.77        13.53 o                         
  -3   8   8         30.57         32.29         3.93 o                         
  -2   8   8          4.32          2.51         2.70 o                         
  -1   8   8        197.57        231.35        13.01 o                         
   0   8   8        423.01        484.01        29.71 o                         
   1   8   8          6.67          8.35         2.53 o                         
   2   8   8        306.25        393.87        24.36 o                         
   3   8   8        584.96        665.00        40.62 o                         
   4   8   8        665.93        817.35        83.63 o                         
   5   8   8         13.78         19.84         5.41 o                         
   6   8   8         23.93         34.07         8.92 o                         
   7   8   8         17.08         11.56         3.07 o                         
   8   8   8          2.04          0.95         2.91 o                         
   9   8   8         19.16         18.73         2.45 o                         
  -7   9   8        194.53        149.62        16.85 o                         
  -6   9   8        164.67        189.51        15.49 o                         
  -5   9   8         10.41          5.96         2.81 o                         
  -4   9   8         36.21         47.39         5.46 o                         
  -3   9   8        157.10        223.50        17.15 o                         
  -2   9   8         25.21         44.48         8.10 o                         
  -1   9   8          0.00          0.12         2.65 o                         
   0   9   8        320.51        921.19        98.11 o                         
   1   9   8          0.02          0.30         3.23 o                         
   2   9   8        362.58        532.09        55.63 o                         
   3   9   8         11.98         15.41         5.17 o                         
   4   9   8         75.65        100.41        15.83 o                         
 -19   1   9          1.08          1.72         1.70 o                         
 -18   1   9         12.38          7.27         2.22 o                         
 -17   1   9          8.49          7.56         1.72 o                         
 -16   1   9         24.88         21.36         1.91 o                         
 -15   1   9          6.22          5.36         1.72 o                         
 -14   1   9         61.78         60.68         3.25 o                         
 -13   1   9         22.62         23.63         3.62 o                         
 -12   1   9        432.72        433.73        15.48 o                         
 -11   1   9          0.04          2.00         1.68 o                         
 -10   1   9       1243.49       1267.38        46.45 o                         
  -9   1   9        552.88        529.20        18.61 o                         
  -8   1   9        109.86        103.48         4.70 o                         
  -7   1   9        120.47        102.81         4.79 o                         
  -6   1   9        197.98        170.98         7.25 o                         
  -5   1   9        103.57         87.54         5.29 o                         
  -4   1   9        424.54        349.36        18.92 o                         
  -3   1   9         26.06         26.85         5.80 o                         
  -2   1   9       1879.90       1628.94        69.62 o                         
  -1   1   9        853.18        746.98        30.82 o                         
   0   1   9          0.50          0.85         1.64 o                         
   1   1   9          0.10         -1.66         3.12 o                         
   2   1   9          0.18          0.19         4.59 o                         
   3   1   9        137.12        128.32         8.67 o                         
   4   1   9         14.21         12.38         3.21 o                         
   5   1   9        169.64        169.17         7.96 o                         
   6   1   9        425.50        523.82        20.84 o                         
   7   1   9        589.50        645.27        25.54 o                         
   8   1   9        653.73        787.75        32.29 o                         
   9   1   9       1938.94       2418.52        87.85 o                         
  10   1   9         38.25         44.48         2.47 o                         
  11   1   9         55.59         73.21         4.79 o                         
  12   1   9         48.48         54.06         3.06 o                         
  13   1   9          0.30          1.21         1.58 o                         
  14   1   9         64.70         63.38         4.44 o                         
  15   1   9         21.13         18.02         2.35 o                         
  16   1   9          8.98          3.96         1.40 o                         
  17   1   9          0.51         -1.68         1.68 o                         
 -19   2   9         17.53         17.05         2.61 o                         
 -18   2   9         10.53          8.70         1.57 o                         
 -17   2   9         71.30         79.29         3.81 o                         
 -16   2   9         42.08         41.40         2.64 o                         
 -15   2   9          9.69          8.89         1.63 o                         
 -14   2   9         82.48         75.26         3.86 o                         
 -13   2   9         12.83         11.23         1.84 o                         
 -12   2   9         21.29         14.63         2.05 o                         
 -11   2   9          7.01          4.48         1.81 o                         
 -10   2   9        147.29        143.83         6.50 o                         
  -9   2   9        259.25        269.24        11.26 o                         
  -8   2   9        156.20        147.25         7.16 o                         
  -7   2   9          7.23          8.38         1.76 o                         
  -6   2   9         68.12         59.16         4.14 o                         
  -5   2   9        441.55        354.60        16.84 o                         
  -4   2   9          0.92          0.66         1.88 o                         
  -3   2   9         53.33         45.77         4.51 o                         
  -2   2   9        225.15        176.95         8.83 o                         
  -1   2   9        123.47         99.11         6.63 o                         
   0   2   9         82.32         75.47         5.64 o                         
   1   2   9         31.44         23.78         2.17 o                         
   2   2   9          0.27          0.62         3.93 o                         
   3   2   9         68.32         66.53         3.71 o                         
   4   2   9          8.10         10.47         1.86 o                         
   5   2   9         15.53         15.83         2.05 o                         
   6   2   9          7.68          7.59         1.87 o                         
   7   2   9        241.78        265.03        11.75 o                         
   8   2   9        281.05        339.36        16.25 o                         
   9   2   9       2044.35       2609.50       109.15 o                         
  10   2   9        272.62        346.11        13.97 o                         
  11   2   9          1.84          4.69         1.53 o                         
  12   2   9         88.96        104.12         6.06 o                         
  13   2   9          2.95          3.48         1.49 o                         
  14   2   9        193.46        163.57        10.52 o                         
  15   2   9         13.55          8.81         2.24 o                         
  16   2   9          0.05          0.83         1.44 o                         
  17   2   9        140.62        111.07         9.59 o                         
 -18   3   9         20.40         20.73         6.56 o                         
 -17   3   9         21.07         28.19         3.37 o                         
 -16   3   9         70.71         83.24         5.55 o                         
 -15   3   9         26.35         29.20         2.38 o                         
 -14   3   9          0.68          0.49         1.61 o                         
 -13   3   9         93.95         85.89         5.16 o                         
 -12   3   9         21.83         11.98         1.98 o                         
 -11   3   9        177.44        183.80         8.13 o                         
 -10   3   9        908.34        886.15        34.88 o                         
  -9   3   9        500.13        496.95        21.35 o                         
  -8   3   9        275.33        253.78        11.35 o                         
  -7   3   9       1247.27       1101.18        58.84 o                         
  -6   3   9        174.81        152.09         9.13 o                         
  -5   3   9       1231.42        982.96        45.94 o                         
  -4   3   9          0.53         -1.64         1.64 o                         
  -3   3   9         87.26         72.00         3.70 o                         
  -2   3   9          0.44          0.46         1.62 o                         
  -1   3   9         20.47         24.66         3.30 o                         
   0   3   9        101.55         83.88         4.47 o                         
   1   3   9         11.16         11.04         1.95 o                         
   2   3   9         98.98         93.72         4.93 o                         
   3   3   9         13.25         13.57         3.47 o                         
   4   3   9          3.34          1.69         1.94 o                         
   5   3   9          2.22          0.54         1.79 o                         
   6   3   9          0.11         -0.17         1.62 o                         
   7   3   9         22.31         26.68         2.99 o                         
   8   3   9         10.97          9.84         2.40 o                         
   9   3   9        856.01       1015.11        46.96 o                         
  10   3   9       1214.36       1388.05        53.96 o                         
  11   3   9        510.54        602.24        25.61 o                         
  12   3   9        226.06        242.09        13.36 o                         
  13   3   9         12.01         10.75         1.77 o                         
  14   3   9        624.78        465.89        35.51 o                         
  15   3   9         22.09         17.46         2.20 o                         
  16   3   9         60.04         34.27         2.47 o                         
 -17   4   9          3.90          1.85         1.33 o                         
 -16   4   9          0.04          1.90         1.44 o                         
 -15   4   9         21.39         20.42         2.61 o                         
 -14   4   9         13.55          7.91         2.00 o                         
 -13   4   9          0.50          0.59         1.97 o                         
 -12   4   9        482.55        471.12        24.96 o                         
 -11   4   9          2.23          4.21         2.30 o                         
 -10   4   9         93.88         73.59         6.46 o                         
  -9   4   9         23.67         20.25         2.54 o                         
  -8   4   9        117.43        121.70         9.26 o                         
  -7   4   9        842.59        731.92        38.32 o                         
  -6   4   9        583.68        453.99        24.19 o                         
  -5   4   9       1343.30       1069.64        55.43 o                         
  -4   4   9         91.78         86.38         6.56 o                         
  -3   4   9       1213.34        921.43        43.01 o                         
  -2   4   9        700.21        507.99        27.81 o                         
  -1   4   9        135.00        107.54         9.29 o                         
   0   4   9        796.72        641.42        38.46 o                         
   1   4   9          3.23          2.79         1.80 o                         
   2   4   9        467.68        445.65        20.78 o                         
   3   4   9        260.76        245.65        15.26 o                         
   4   4   9         42.20         42.39         3.23 o                         
   5   4   9          0.00         -0.20         1.77 o                         
   6   4   9          3.20          1.86         1.74 o                         
   7   4   9         39.27         50.53         5.17 o                         
   8   4   9         64.66         72.36         5.33 o                         
   9   4   9        171.16        221.55        11.21 o                         
  10   4   9        129.86        140.39         6.84 o                         
  11   4   9        431.04        477.40        20.55 o                         
  12   4   9         13.38         10.14         1.91 o                         
  13   4   9        165.76        170.24         8.58 o                         
  14   4   9         24.39         24.06         2.01 o                         
  15   4   9          0.00         -0.96         1.21 o                         
 -16   5   9          0.05          1.39         1.35 o                         
 -15   5   9         11.04         10.82         1.87 o                         
 -14   5   9         30.68         36.25         2.96 o                         
 -13   5   9         11.14          8.49         2.08 o                         
 -12   5   9          1.50          2.19         2.23 o                         
 -11   5   9         75.23         78.37         5.45 o                         
 -10   5   9          0.35          0.93         2.18 o                         
  -9   5   9         39.08         36.07         3.35 o                         
  -8   5   9         49.78         47.85        10.14 o                         
  -7   5   9         36.17         28.66         3.35 o                         
  -6   5   9        157.57        153.06        10.52 o                         
  -5   5   9         17.78         16.93         2.78 o                         
  -4   5   9        423.65        365.83        22.71 o                         
  -3   5   9       1395.02       1213.86        63.16 o                         
  -2   5   9        393.55        328.85        17.99 o                         
  -1   5   9        320.31        275.98        15.33 o                         
   0   5   9        377.55        335.47        25.95 o                         
   1   5   9          4.09          6.15         2.00 o                         
   2   5   9          0.49          3.48         1.87 o                         
   3   5   9        211.08        223.23        11.43 o                         
   4   5   9         82.04         91.92         5.77 o                         
   5   5   9          2.48          1.39         1.86 o                         
   6   5   9          7.24          7.87         7.57 o                         
   7   5   9          6.88          8.87         2.08 o                         
   8   5   9          5.48          6.05         1.81 o                         
   9   5   9        166.43        201.33         9.36 o                         
  10   5   9          0.10          0.98         1.52 o                         
  11   5   9         73.85         78.29         4.55 o                         
  12   5   9         16.51         15.76         2.01 o                         
  13   5   9         12.58         10.70         1.57 o                         
  14   5   9          0.12         -1.20         1.20 o                         
 -15   6   9         21.75         22.51         2.61 o                         
 -14   6   9          3.06          4.57         1.71 o                         
 -13   6   9          3.46          3.29         1.84 o                         
 -12   6   9        219.13        230.12        14.45 o                         
 -11   6   9          1.32          1.79         2.20 o                         
 -10   6   9        161.38        179.83        11.60 o                         
  -9   6   9          7.30          1.96         2.31 o                         
  -8   6   9         20.36         22.64         2.98 o                         
  -7   6   9         29.42         38.55         3.90 o                         
  -6   6   9          0.48         -1.46         2.26 o                         
  -5   6   9        130.00        126.66         8.54 o                         
  -4   6   9         12.21         11.13         2.70 o                         
  -3   6   9        136.54        129.08        18.03 o                         
  -2   6   9          0.11          2.15         2.41 o                         
  -1   6   9         34.26         27.58         4.73 o                         
   0   6   9         22.44         27.05         4.54 o                         
   1   6   9        159.67        152.59        18.34 o                         
   2   6   9        747.85        851.70        39.70 o                         
   3   6   9        226.95        231.44        13.10 o                         
   4   6   9        154.39        154.56        13.30 o                         
   5   6   9         83.24         78.98         7.76 o                         
   6   6   9        166.80        183.96         9.87 o                         
   7   6   9        577.25        686.07        36.15 o                         
   8   6   9         56.81         68.98         4.23 o                         
   9   6   9        305.21        333.35        16.07 o                         
  10   6   9          2.90          2.93         1.62 o                         
  11   6   9          6.15          3.19         1.92 o                         
  12   6   9         60.54         47.18         5.82 o                         
  13   6   9         24.54         11.42         3.82 o                         
 -13   7   9         10.75          7.40         1.85 o                         
 -12   7   9         59.61         66.40        11.50 o                         
 -11   7   9         17.13         16.11         3.04 o                         
 -10   7   9          3.56          5.31         2.23 o                         
  -9   7   9         10.14          7.85         2.38 o                         
  -8   7   9          0.27          3.91         2.28 o                         
  -7   7   9          3.72          6.50         2.47 o                         
  -6   7   9          4.36          1.77         2.38 o                         
  -5   7   9         66.99         78.52         5.27 o                         
  -4   7   9          1.15          1.09         2.23 o                         
  -3   7   9          8.18          9.06         2.38 o                         
  -2   7   9         82.68         91.26         6.46 o                         
  -1   7   9          2.21          1.09         2.00 o                         
   0   7   9        216.79        240.12        19.52 o                         
   1   7   9         34.55         45.10         4.65 o                         
   2   7   9         24.15         21.68         3.03 o                         
   3   7   9         52.64         59.69         6.94 o                         
   4   7   9          7.60          8.47         2.05 o                         
   5   7   9        138.25        141.27         8.43 o                         
   6   7   9          4.66          4.33         1.79 o                         
   7   7   9        134.91        138.54         8.14 o                         
   8   7   9          0.21         -1.14         1.77 o                         
   9   7   9         19.36         12.04         2.87 o                         
  10   7   9         10.78          7.11         1.91 o                         
  11   7   9         55.01         49.99         5.09 o                         
 -10   8   9          1.54          2.48         4.69 o                         
  -9   8   9         59.44         55.88         7.72 o                         
  -8   8   9        103.18        138.26        20.53 o                         
  -7   8   9        193.82        210.73        15.46 o                         
  -6   8   9        163.35        200.32        13.81 o                         
  -5   8   9         10.03         12.47         3.08 o                         
  -4   8   9         23.05         27.83         3.61 o                         
  -3   8   9         11.38         18.96         4.27 o                         
  -2   8   9         14.99         23.09         3.68 o                         
  -1   8   9          0.05          2.37         2.76 o                         
   0   8   9          0.26          2.39         2.43 o                         
   1   8   9         16.73         27.26        10.07 o                         
   2   8   9         32.42         40.09         5.74 o                         
   3   8   9        148.69        173.57        13.50 o                         
   4   8   9         48.40         62.21         5.56 o                         
   5   8   9        200.92        240.31        26.65 o                         
   6   8   9          6.99          3.90         2.06 o                         
   7   8   9         15.70         12.98         3.17 o                         
   8   8   9          5.54          6.42         2.64 o                         
  -5   9   9        238.33        321.19        34.02 o                         
  -4   9   9          6.21          1.36         4.09 o                         
  -3   9   9         74.14        354.60        42.42 o                         
  -2   9   9         33.13         54.20         8.48 o                         
  -1   9   9          8.99         28.72        12.26 o                         
   1   9   9          0.00         -0.38         3.31 o                         
   2   9   9        221.03        281.88        30.06 o                         
   3   9   9         43.80        152.32        20.90 o                         
 -18   0  10         22.62         18.47         2.80 o                         
 -17   0  10          1.21          1.35         1.86 o                         
 -16   0  10        180.59        214.82        13.83 o                         
 -15   0  10        154.33        165.69         9.83 o                         
 -14   0  10          1.54          1.79         2.20 o                         
 -13   0  10          7.15          9.68         2.52 o                         
 -12   0  10          2.64          6.41         3.20 o                         
 -11   0  10          3.04          2.26         2.51 o                         
 -10   0  10          4.10          2.73         2.50 o                         
  -9   0  10         77.62         81.91         5.70 o                         
  -8   0  10        153.92        141.60         9.55 o                         
  -7   0  10          0.62          0.77         4.13 o                         
  -6   0  10         60.92         58.75         8.14 o                         
  -5   0  10        118.75         94.25         7.90 o                         
  -4   0  10         40.83         50.33         4.60 o                         
  -3   0  10         21.38         27.37         3.53 o                         
  -2   0  10         22.73         27.27         4.31 o                         
  -1   0  10        339.57        342.91        49.11 o                         
   0   0  10       3316.37       3497.36       327.23 o                         
   1   0  10         31.07         29.65         3.78 o                         
   2   0  10       3218.62       2960.40       215.57 o                         
   3   0  10        433.13        428.26        26.23 o                         
   4   0  10       1614.09       1852.96       104.76 o                         
   5   0  10        228.05        245.69        20.96 o                         
   6   0  10       1086.70       1359.82        80.67 o                         
   7   0  10        548.18        657.00        34.31 o                         
   8   0  10         75.84         82.84         5.49 o                         
   9   0  10        585.98        757.88        45.63 o                         
  10   0  10        240.46        279.99        32.53 o                         
  11   0  10         16.50         18.69         2.59 o                         
  12   0  10          7.83          1.76         2.18 o                         
  13   0  10         39.45         35.19         3.30 o                         
  14   0  10        121.99        130.57         7.79 o                         
  15   0  10          1.13          0.82         2.07 o                         
  16   0  10         26.16         17.67         2.94 o                         
 -18   1  10         33.61         25.08         2.41 o                         
 -17   1  10         75.15         88.02         5.75 o                         
 -16   1  10        107.15        130.15         6.02 o                         
 -15   1  10        135.08        167.03         7.28 o                         
 -14   1  10         19.39         21.61         2.11 o                         
 -13   1  10          8.53         11.50         1.90 o                         
 -12   1  10          5.03          3.95         4.87 o                         
 -11   1  10         80.59         80.81         3.86 o                         
 -10   1  10        688.50        686.40        24.03 o                         
  -9   1  10       1838.73       1800.57        65.78 o                         
  -8   1  10       1044.56        978.80        36.11 o                         
  -7   1  10          2.82          4.76         2.11 o                         
  -6   1  10          0.19          1.24         2.43 o                         
  -5   1  10         34.50         21.59         2.38 o                         
  -4   1  10          4.80          9.35         2.36 o                         
  -3   1  10        155.21        145.46         8.71 o                         
  -2   1  10          9.26          6.30         2.90 o                         
  -1   1  10         30.88         37.88         2.56 o                         
   0   1  10         36.96         30.85         2.66 o                         
   1   1  10          9.82         13.85         1.87 o                         
   2   1  10         42.45         39.60         2.60 o                         
   3   1  10          5.45          3.46         1.71 o                         
   4   1  10        193.27        219.18        18.89 o                         
   5   1  10       2321.56       2526.62       115.92 o                         
   6   1  10        255.53        318.13        14.09 o                         
   7   1  10       4648.12       5676.07       219.13 o                         
   8   1  10        145.68        189.56         8.18 o                         
   9   1  10         82.14         93.72         4.17 o                         
  10   1  10          1.52          0.84         1.87 o                         
  11   1  10          0.74          5.55         1.89 o                         
  12   1  10         42.50         52.05         2.97 o                         
  13   1  10          6.38          5.29         1.56 o                         
  14   1  10         12.02          8.36         1.52 o                         
  15   1  10          3.08          2.83         1.43 o                         
  16   1  10         19.81         13.87         1.87 o                         
 -18   2  10         17.32         25.86         2.87 o                         
 -17   2  10          2.56          3.15         1.49 o                         
 -16   2  10          1.20          1.07         1.65 o                         
 -15   2  10         15.48         22.13         2.04 o                         
 -14   2  10         11.17         10.45         1.72 o                         
 -13   2  10         10.79         11.18         1.87 o                         
 -12   2  10        129.59        143.03         6.59 o                         
 -11   2  10          1.00          1.73         1.80 o                         
 -10   2  10         65.56         64.62         3.70 o                         
  -9   2  10        118.51        123.73         6.21 o                         
  -8   2  10        347.92        299.66        14.50 o                         
  -7   2  10       2078.43       1810.05        92.78 o                         
  -6   2  10        145.43        109.21         7.65 o                         
  -5   2  10         14.32         13.28         2.36 o                         
  -4   2  10         18.68         17.68         2.25 o                         
  -3   2  10        337.46        267.55        12.08 o                         
  -2   2  10         35.66         33.90         2.51 o                         
  -1   2  10          5.77          5.51         1.80 o                         
   0   2  10         64.65         72.86         4.34 o                         
   1   2  10         30.59         36.33         3.04 o                         
   2   2  10        153.35        144.14         7.72 o                         
   3   2  10         89.23         79.95         4.76 o                         
   4   2  10         93.41        101.53         7.20 o                         
   5   2  10          5.63          6.51         1.80 o                         
   6   2  10          1.06          3.19         1.68 o                         
   7   2  10       1488.68       1759.43        74.01 o                         
   8   2  10         79.79         94.12         4.87 o                         
   9   2  10        251.93        295.65        13.29 o                         
  10   2  10          1.78          3.78         1.55 o                         
  11   2  10         45.04         50.36         4.32 o                         
  12   2  10         50.13         58.05         5.45 o                         
  13   2  10          9.84          8.99         1.61 o                         
  14   2  10        103.50        108.10         9.51 o                         
  15   2  10          1.67          0.57         1.45 o                         
  16   2  10          8.75          7.20         2.35 o                         
 -17   3  10         97.46        118.93         9.75 o                         
 -16   3  10         12.63         13.17         1.86 o                         
 -15   3  10          1.73          2.29         1.92 o                         
 -14   3  10         31.66         30.68         2.84 o                         
 -13   3  10          4.54          7.63         1.99 o                         
 -12   3  10         73.28         62.62         4.09 o                         
 -11   3  10          0.01          0.00         1.99 o                         
 -10   3  10        138.48        119.87         6.66 o                         
  -9   3  10         97.48        103.86         5.88 o                         
  -8   3  10         86.62        102.52         5.88 o                         
  -7   3  10        188.11        151.43         7.98 o                         
  -6   3  10         57.25         47.95         6.20 o                         
  -5   3  10        320.30        260.84        12.03 o                         
  -4   3  10         75.93         70.48         5.50 o                         
  -3   3  10          0.93          1.56         1.94 o                         
  -2   3  10        408.62        352.54        16.83 o                         
  -1   3  10        122.58         92.51         6.79 o                         
   0   3  10          2.40          9.20         4.11 o                         
   1   3  10          0.28         -0.99         1.80 o                         
   2   3  10        285.17        265.53        14.38 o                         
   3   3  10          2.02          2.17         2.48 o                         
   4   3  10        123.26        130.86         7.00 o                         
   5   3  10         75.32         73.72         4.73 o                         
   6   3  10         19.58         23.36         2.38 o                         
   7   3  10          1.63          4.06         1.77 o                         
   8   3  10          4.12          3.44         2.17 o                         
   9   3  10         24.51         27.55         2.45 o                         
  10   3  10         16.34         20.11         1.99 o                         
  11   3  10         50.60         51.10         3.82 o                         
  12   3  10       1736.63       1938.77       115.47 o                         
  13   3  10         84.03        101.61         6.20 o                         
  14   3  10        586.34        658.68        33.79 o                         
  15   3  10         12.99         16.14         2.28 o                         
 -17   4  10          5.97          5.90         1.33 o                         
 -16   4  10          0.70         -0.31         1.34 o                         
 -15   4  10         13.30         13.25         1.89 o                         
 -14   4  10         57.91         57.36         5.33 o                         
 -13   4  10          0.03          1.10         1.93 o                         
 -12   4  10         13.29          6.77         2.24 o                         
 -11   4  10         11.55         12.32         2.45 o                         
 -10   4  10         12.37          7.16         2.37 o                         
  -9   4  10        142.39        146.83         8.11 o                         
  -8   4  10          3.75          3.08         2.09 o                         
  -7   4  10       1572.90       1386.37        71.62 o                         
  -6   4  10         32.78         28.19         2.84 o                         
  -5   4  10        674.18        585.90        30.77 o                         
  -4   4  10        442.53        362.33        19.47 o                         
  -3   4  10       1755.16       1404.35        72.70 o                         
  -2   4  10         88.47         68.93         7.97 o                         
  -1   4  10        176.65        156.87        12.05 o                         
   0   4  10        516.74        435.07        23.15 o                         
   1   4  10          1.98          3.56         1.87 o                         
   2   4  10          3.04          7.97         2.51 o                         
   3   4  10         85.42         74.20         4.40 o                         
   4   4  10        156.20        178.64         9.01 o                         
   5   4  10          0.58          0.42         1.75 o                         
   6   4  10          2.76          3.15         1.83 o                         
   7   4  10          4.81          3.56         1.76 o                         
   8   4  10          2.21          1.68         2.43 o                         
   9   4  10         33.77         30.04         2.45 o                         
  10   4  10         10.12         10.03         1.90 o                         
  11   4  10         35.11         44.76         3.44 o                         
  12   4  10        282.95        313.28        22.71 o                         
  13   4  10          4.46          2.47         1.36 o                         
  14   4  10        105.01         66.37         6.86 o                         
 -15   5  10          1.42          0.65         1.40 o                         
 -14   5  10         16.73         17.32         2.03 o                         
 -13   5  10         50.95         54.42         3.74 o                         
 -12   5  10        101.45        107.11         6.68 o                         
 -11   5  10         62.37         60.73         4.48 o                         
 -10   5  10         88.02        100.35         6.55 o                         
  -9   5  10          1.93          0.27         2.20 o                         
  -8   5  10          1.11          1.75         2.15 o                         
  -7   5  10        105.83        118.16         7.48 o                         
  -6   5  10         19.02         23.66         3.55 o                         
  -5   5  10        629.99        558.46        34.00 o                         
  -4   5  10         54.06         53.27         8.25 o                         
  -3   5  10         28.48         23.75         4.41 o                         
  -2   5  10         14.82         11.84         2.33 o                         
  -1   5  10        410.38        381.49        20.56 o                         
   0   5  10        696.83        720.42        41.14 o                         
   1   5  10         10.34          8.53         2.04 o                         
   2   5  10       1906.60       1877.84        96.36 o                         
   3   5  10        118.56        127.97         8.81 o                         
   4   5  10        136.90        141.95         7.99 o                         
   5   5  10         70.43         73.85         4.71 o                         
   6   5  10         12.24         12.54         2.98 o                         
   7   5  10         31.66         31.79         3.79 o                         
   8   5  10          6.12          3.98         1.72 o                         
   9   5  10        283.25        319.84        14.15 o                         
  10   5  10         38.18         35.79         2.43 o                         
  11   5  10         12.14          6.63         1.73 o                         
  12   5  10         12.33          9.01         1.54 o                         
  13   5  10         22.42         17.21         1.93 o                         
 -14   6  10         46.41         24.71         2.62 o                         
 -13   6  10         47.34         40.45         3.28 o                         
 -12   6  10          0.03          1.68         1.80 o                         
 -11   6  10         32.91         27.75         3.00 o                         
 -10   6  10         53.68         37.87         4.28 o                         
  -9   6  10          0.02         -0.25         2.15 o                         
  -8   6  10          0.74          3.23         2.27 o                         
  -7   6  10        126.76        117.18         8.50 o                         
  -6   6  10         78.26         75.70         6.02 o                         
  -5   6  10        245.52        241.73        15.52 o                         
  -4   6  10         22.35         24.74         3.62 o                         
  -3   6  10         60.36         73.20         7.16 o                         
  -2   6  10        115.39        111.14         8.87 o                         
  -1   6  10         23.22         26.66         2.73 o                         
   0   6  10         13.49         20.99         4.80 o                         
   1   6  10         36.36         32.34         5.28 o                         
   2   6  10         65.99         58.14         4.44 o                         
   3   6  10        107.79         97.28         6.29 o                         
   4   6  10         94.47         93.27         7.45 o                         
   5   6  10         14.48         14.25         2.17 o                         
   6   6  10          0.15          1.12         1.66 o                         
   7   6  10         90.05        107.16         6.69 o                         
   8   6  10          0.01         -1.10         1.80 o                         
   9   6  10         86.84         88.66         4.86 o                         
  10   6  10          1.14          1.97         1.53 o                         
  11   6  10          0.07          1.08         1.41 o                         
  12   6  10         44.66         35.49         7.72 o                         
 -12   7  10        100.22        118.93         9.37 o                         
 -11   7  10         23.13         25.20         6.81 o                         
 -10   7  10         26.58         29.05         4.31 o                         
  -9   7  10          3.34          1.40         2.72 o                         
  -8   7  10         12.33          9.02         2.16 o                         
  -7   7  10         33.54         36.61         5.15 o                         
  -6   7  10          3.65          8.98         2.48 o                         
  -5   7  10          0.56          0.12         2.35 o                         
  -4   7  10          3.56          2.21         2.10 o                         
  -3   7  10        156.72        189.78        13.37 o                         
  -2   7  10         20.44         22.30         2.68 o                         
  -1   7  10         16.71         15.29         2.26 o                         
   0   7  10         10.01          6.10         2.66 o                         
   1   7  10          0.00          1.02         1.98 o                         
   2   7  10         36.27         35.15         4.48 o                         
   3   7  10          2.13          1.18         2.37 o                         
   4   7  10          0.00          2.47         1.82 o                         
   5   7  10         45.56         51.41         7.37 o                         
   6   7  10         28.53         22.01         2.15 o                         
   7   7  10          9.93         10.70         2.17 o                         
   8   7  10          0.44          0.80         1.78 o                         
   9   7  10          2.12          2.56         2.20 o                         
  -8   8  10          1.69          2.85         2.58 o                         
  -7   8  10          5.35          6.63         2.50 o                         
  -6   8  10          4.69          2.72         2.69 o                         
  -5   8  10         39.58         32.66         4.92 o                         
  -4   8  10          0.42          1.63         3.65 o                         
  -3   8  10          0.39          1.41         3.17 o                         
  -2   8  10         25.49         25.34         3.74 o                         
  -1   8  10          5.41          6.70         2.69 o                         
   0   8  10        121.22        158.27        12.58 o                         
   1   8  10        139.76        195.10        18.19 o                         
   2   8  10         79.07         86.51         9.61 o                         
   3   8  10         56.66         66.19         5.34 o                         
   4   8  10          6.09          5.85         2.18 o                         
   5   8  10         84.89         81.87         6.01 o                         
   6   8  10          0.22         -0.70         2.84 o                         
 -18   1  11         52.65         51.34         6.36 o                         
 -17   1  11         63.71         97.32         6.69 o                         
 -16   1  11         60.26         75.31         7.07 o                         
 -15   1  11          3.17          1.97         1.74 o                         
 -14   1  11          0.36         -2.01         2.01 o                         
 -13   1  11         21.90         21.58         2.73 o                         
 -12   1  11          0.56          0.52         2.41 o                         
 -11   1  11          3.13          4.18         2.17 o                         
 -10   1  11          1.15         -1.31         2.05 o                         
  -9   1  11        740.61        757.24        35.45 o                         
  -8   1  11       1257.75       1259.47        53.01 o                         
  -7   1  11          3.46          4.72         2.90 o                         
  -6   1  11        100.85        102.56        11.23 o                         
  -5   1  11        559.15        474.27        28.53 o                         
  -4   1  11          5.15          6.23         2.11 o                         
  -3   1  11         75.62         74.11        10.16 o                         
  -2   1  11         13.17         14.90         2.18 o                         
  -1   1  11          4.99          4.43         1.94 o                         
   0   1  11         42.48         63.83         5.77 o                         
   1   1  11         23.76         25.71         2.82 o                         
   2   1  11        419.26        415.65        22.08 o                         
   3   1  11        335.57        315.45        16.96 o                         
   4   1  11        104.67        117.60         9.01 o                         
   5   1  11        546.63        645.88        27.48 o                         
   6   1  11        428.47        518.95        20.73 o                         
   7   1  11        531.79        652.97        25.78 o                         
   8   1  11         81.34         84.06        19.23 o                         
   9   1  11         47.01         47.28         3.54 o                         
  10   1  11          1.77          4.22         1.97 o                         
  11   1  11         29.71         30.67         2.27 o                         
  12   1  11        246.39        261.93        15.31 o                         
  13   1  11          3.68          2.24         1.53 o                         
  14   1  11        370.79        346.03        24.88 o                         
  15   1  11          7.00          4.41         1.49 o                         
 -17   2  11          0.34          5.71         2.35 o                         
 -16   2  11          0.11          1.20         1.77 o                         
 -15   2  11          8.54          7.24         1.96 o                         
 -14   2  11          0.48         -0.65         1.79 o                         
 -13   2  11         13.01         13.18         2.21 o                         
 -12   2  11        161.23        155.71         8.14 o                         
 -11   2  11         54.79         57.94         4.05 o                         
 -10   2  11        447.66        438.20        28.56 o                         
  -9   2  11         82.01         87.99         5.21 o                         
  -8   2  11        217.39        194.93        10.01 o                         
  -7   2  11       5009.30       4712.36       215.66 o                         
  -6   2  11        172.36        144.28         8.62 o                         
  -5   2  11         54.85         46.80         3.97 o                         
  -4   2  11         88.86         87.02         5.05 o                         
  -3   2  11          0.76          1.92         1.91 o                         
  -2   2  11        221.27        210.57        11.82 o                         
  -1   2  11          3.52          4.65         1.94 o                         
   0   2  11         17.22         16.26         2.37 o                         
   1   2  11         48.49         48.64         3.40 o                         
   2   2  11          1.41          4.69         1.81 o                         
   3   2  11         12.82         13.92         2.06 o                         
   4   2  11        107.89        115.36         6.34 o                         
   5   2  11        458.76        516.96        22.23 o                         
   6   2  11        418.58        487.37        21.01 o                         
   7   2  11        317.28        380.59        16.60 o                         
   8   2  11         64.27         72.47         4.61 o                         
   9   2  11          8.57          8.20         1.68 o                         
  10   2  11         14.25         13.75         2.49 o                         
  11   2  11         61.52         68.92         4.46 o                         
  12   2  11          5.35          4.22         1.69 o                         
  13   2  11          0.03         -0.34         1.29 o                         
  14   2  11         11.53          9.10         1.64 o                         
  15   2  11          0.02         -0.15         1.87 o                         
 -17   3  11         74.22        103.70         8.30 o                         
 -16   3  11         36.01         46.56         6.62 o                         
 -15   3  11         43.14         52.31         5.33 o                         
 -14   3  11         12.38         10.24         2.20 o                         
 -13   3  11         32.42         37.56         2.88 o                         
 -12   3  11         10.16          8.25         2.06 o                         
 -11   3  11         11.46         10.37         2.23 o                         
 -10   3  11        206.64        187.00         9.58 o                         
  -9   3  11          3.03          1.36         2.07 o                         
  -8   3  11          2.27         -1.94         2.01 o                         
  -7   3  11        485.31        424.68        23.84 o                         
  -6   3  11        228.31        200.25        10.11 o                         
  -5   3  11        214.96        209.98        13.77 o                         
  -4   3  11        120.18        121.54         8.05 o                         
  -3   3  11        341.55        302.57        16.35 o                         
  -2   3  11         89.77         72.48         4.39 o                         
  -1   3  11         57.66         55.40         3.66 o                         
   0   3  11          5.28          1.17         1.90 o                         
   1   3  11         17.21         19.96         2.30 o                         
   2   3  11        403.88        350.81        16.68 o                         
   3   3  11        102.95        113.60         6.23 o                         
   4   3  11         75.29         82.51         4.80 o                         
   5   3  11         34.98         42.39         3.91 o                         
   6   3  11          3.40          3.64         2.29 o                         
   7   3  11         37.13         40.82         2.95 o                         
   8   3  11         90.45        119.43         6.71 o                         
   9   3  11         27.06         35.18         4.76 o                         
  10   3  11          1.54          3.26         1.50 o                         
  11   3  11         67.61         72.93         6.11 o                         
  12   3  11        237.32        227.45        11.05 o                         
  13   3  11          4.80          3.37         1.38 o                         
  14   3  11        455.99        340.02        18.08 o                         
 -16   4  11          0.06          0.94         1.47 o                         
 -15   4  11         37.84         33.15         4.61 o                         
 -14   4  11         22.41         20.94         3.02 o                         
 -13   4  11          7.66         12.06         2.82 o                         
 -12   4  11          9.07          6.76         2.36 o                         
 -11   4  11         18.29         23.88         2.78 o                         
 -10   4  11         46.95         49.09         4.05 o                         
  -9   4  11         14.68         10.53         2.36 o                         
  -8   4  11          8.38          9.94         2.27 o                         
  -7   4  11        220.04        216.97        10.90 o                         
  -6   4  11          0.02          1.10         2.36 o                         
  -5   4  11        226.33        215.97        13.69 o                         
  -4   4  11         88.01         84.63         5.06 o                         
  -3   4  11        599.81        522.33        24.85 o                         
  -2   4  11         21.84         19.64         2.43 o                         
  -1   4  11        288.90        257.62        14.16 o                         
   0   4  11        506.54        499.27        26.36 o                         
   1   4  11         84.63         66.13         4.16 o                         
   2   4  11       2316.11       2179.37       100.06 o                         
   3   4  11         20.35         22.81         2.45 o                         
   4   4  11         65.94         80.25        16.27 o                         
   5   4  11        115.42        135.78         7.16 o                         
   6   4  11          3.88          2.46         1.72 o                         
   7   4  11          4.59          2.63         1.73 o                         
   8   4  11          4.12          2.37         1.64 o                         
   9   4  11          2.12          2.95         1.47 o                         
  10   4  11        115.96        121.71         5.70 o                         
  11   4  11        344.75        328.22        16.21 o                         
  12   4  11        472.19        419.39        18.45 o                         
  13   4  11         10.21          8.05         1.37 o                         
 -14   5  11          0.21         -0.68         1.46 o                         
 -13   5  11          9.73          4.55         2.14 o                         
 -12   5  11          0.17         -0.69         1.79 o                         
 -11   5  11          0.00          3.55         2.05 o                         
 -10   5  11         41.00         36.88         3.29 o                         
  -9   5  11         64.77         75.38         5.14 o                         
  -8   5  11         28.94         31.79         3.34 o                         
  -7   5  11         14.37         12.61         2.58 o                         
  -6   5  11         44.01         47.51         5.57 o                         
  -5   5  11         19.02         20.27         2.63 o                         
  -4   5  11         29.86         31.64         3.10 o                         
  -3   5  11          9.19          9.56         2.45 o                         
  -2   5  11          3.12          3.99         2.14 o                         
  -1   5  11          0.18         -0.18         2.47 o                         
   0   5  11         80.47         75.24         6.66 o                         
   1   5  11          8.30          9.16         2.07 o                         
   2   5  11         67.10         62.12         4.80 o                         
   3   5  11        168.13        156.59         8.35 o                         
   4   5  11        232.27        232.63        11.68 o                         
   5   5  11        106.81        117.66         6.59 o                         
   6   5  11          2.53          5.28         1.72 o                         
   7   5  11        120.38        144.97         7.72 o                         
   8   5  11         13.05         14.92         2.16 o                         
   9   5  11        242.82        282.55        13.28 o                         
  10   5  11        303.46        311.09        14.07 o                         
  11   5  11        160.44        147.67         8.02 o                         
  12   5  11         12.08          5.86         2.18 o                         
 -13   6  11         86.76         95.46        10.24 o                         
 -12   6  11        138.65        169.62        13.23 o                         
 -11   6  11          0.01         -0.84         2.30 o                         
 -10   6  11          6.23          9.60         2.18 o                         
  -9   6  11          8.07          7.94         2.29 o                         
  -8   6  11        103.42        109.73         7.85 o                         
  -7   6  11         23.55         30.05         3.33 o                         
  -6   6  11         11.84         11.24         2.62 o                         
  -5   6  11        271.55        280.71        17.63 o                         
  -4   6  11         21.52         26.45         3.17 o                         
  -3   6  11         32.89         36.49         3.75 o                         
  -2   6  11          0.04          1.44         2.55 o                         
  -1   6  11         12.96         20.07         4.84 o                         
   0   6  11         28.99         25.06         4.73 o                         
   1   6  11          1.94          0.06         1.86 o                         
   2   6  11        129.66        131.32         7.91 o                         
   3   6  11         21.05         22.40         5.37 o                         
   4   6  11         16.47         16.64         2.23 o                         
   5   6  11         56.11         49.29         3.64 o                         
   6   6  11          9.03          6.25         2.23 o                         
   7   6  11         10.01         11.40         1.72 o                         
   8   6  11         21.87         21.25         1.94 o                         
   9   6  11        490.08        492.82        30.10 o                         
  10   6  11         24.76         21.39         3.83 o                         
 -10   7  11        278.57        556.27        58.49 o                         
  -9   7  11         45.73         46.14         6.06 o                         
  -8   7  11         19.79         16.49         2.84 o                         
  -7   7  11         12.07         10.40         2.34 o                         
  -6   7  11         14.00         15.27         2.48 o                         
  -5   7  11          0.06         -1.69         2.15 o                         
  -4   7  11         38.90         48.82         6.73 o                         
  -3   7  11          8.29         13.25         2.91 o                         
  -2   7  11         37.18         49.00        11.45 o                         
  -1   7  11          0.01         -0.37         2.01 o                         
   0   7  11        105.59        128.11        11.09 o                         
   1   7  11        144.07        182.18        13.97 o                         
   2   7  11         99.45         90.74        11.41 o                         
   3   7  11         46.84         40.28         5.14 o                         
   4   7  11        147.38        158.44         8.84 o                         
   5   7  11         57.14         59.16         4.74 o                         
   6   7  11          0.58         -0.15         1.70 o                         
   7   7  11         74.10         77.59         5.86 o                         
   8   7  11          1.22          5.07         3.18 o                         
  -6   8  11          0.22          0.86         2.46 o                         
  -5   8  11        112.66         96.53        11.06 o                         
  -4   8  11         19.04         28.35        10.29 o                         
  -3   8  11         22.65         32.18         3.78 o                         
  -2   8  11          1.67          5.23         2.43 o                         
  -1   8  11         20.85         34.04         3.79 o                         
   0   8  11        294.64        461.31        33.88 o                         
   1   8  11         22.40         21.86         2.88 o                         
   2   8  11         80.57         80.65         6.85 o                         
   3   8  11          0.35          2.42         2.88 o                         
   4   8  11         18.26         21.21         3.25 o                         
 -17   0  12          0.00         -0.45         2.12 o                         
 -16   0  12         23.36         28.12         3.94 o                         
 -15   0  12          1.17          1.44         2.79 o                         
 -14   0  12          1.85         -0.05         2.79 o                         
 -13   0  12         29.49         39.62         5.32 o                         
 -12   0  12        237.41        316.08        24.75 o                         
 -11   0  12         48.73         41.19         5.66 o                         
 -10   0  12        337.56        359.84        22.57 o                         
  -9   0  12       1072.52        865.94        65.24 o                         
  -8   0  12         47.60         40.13         4.40 o                         
  -7   0  12       1347.28       1281.07        94.04 o                         
  -6   0  12         42.20         39.78         4.21 o                         
  -5   0  12        139.49         98.98         9.17 o                         
  -4   0  12         18.02         24.37         3.78 o                         
  -3   0  12          5.07          8.66         2.78 o                         
  -2   0  12          4.87          7.48         2.79 o                         
  -1   0  12         55.07         68.00         9.92 o                         
   0   0  12         50.39         78.58        14.02 o                         
   1   0  12          0.03          1.90         3.44 o                         
   2   0  12         15.23         24.27         4.76 o                         
   3   0  12         98.51        100.95        11.87 o                         
   4   0  12        209.99        202.13        16.48 o                         
   5   0  12       4860.36       5498.30       398.38 o                         
   6   0  12        795.32        757.23        79.24 o                         
   7   0  12       1781.02       2077.28       106.61 o                         
   8   0  12          0.03          0.79         2.52 o                         
   9   0  12         19.47         16.58         3.69 o                         
  10   0  12        210.34        197.94        19.60 o                         
  11   0  12        187.95        205.57        17.79 o                         
  12   0  12        312.06        358.95        27.00 o                         
  13   0  12        150.44        158.48        12.43 o                         
  14   0  12        384.14        246.99        26.01 o                         
 -17   1  12        149.62        157.69        12.97 o                         
 -16   1  12         31.26         31.74         2.80 o                         
 -15   1  12         50.29         80.93         5.75 o                         
 -14   1  12         63.26         94.75         9.64 o                         
 -13   1  12          9.68         11.88         2.88 o                         
 -12   1  12        252.18        288.40        14.42 o                         
 -11   1  12        300.27        347.61        17.13 o                         
 -10   1  12        956.27       1061.17        49.41 o                         
  -9   1  12        566.85        591.28        27.94 o                         
  -8   1  12        592.94        582.32        27.68 o                         
  -7   1  12         47.45         40.16         3.41 o                         
  -6   1  12          3.13          3.36         2.03 o                         
  -5   1  12          6.73          3.11         1.98 o                         
  -4   1  12          9.39          8.03         2.89 o                         
  -3   1  12         49.21         42.89         3.39 o                         
  -2   1  12         96.02         74.13         4.52 o                         
  -1   1  12         15.86         13.81         2.17 o                         
   0   1  12        223.28        220.34        11.47 o                         
   1   1  12         12.22         12.07         2.82 o                         
   2   1  12         96.72        119.44         6.53 o                         
   3   1  12         59.72         54.03         6.00 o                         
   4   1  12          1.45          1.84         2.03 o                         
   5   1  12       1417.05       1656.72        64.30 o                         
   6   1  12        808.19        980.80        58.95 o                         
   7   1  12        148.28        170.50        10.65 o                         
   8   1  12         32.62         33.90         2.49 o                         
   9   1  12         99.16         85.60         5.38 o                         
  10   1  12        152.00        153.79         9.24 o                         
  11   1  12        211.49        208.78        10.09 o                         
  12   1  12        278.24        297.40        16.37 o                         
  13   1  12         50.56         43.42         3.49 o                         
  14   1  12          9.06          8.70         1.63 o                         
 -16   2  12          2.19          0.33         1.97 o                         
 -15   2  12          0.24          1.98         1.73 o                         
 -14   2  12          3.51          2.40         1.67 o                         
 -13   2  12          0.64         -0.14         2.32 o                         
 -12   2  12         32.56         40.19         3.26 o                         
 -11   2  12         32.07         31.29         3.78 o                         
 -10   2  12         46.70         40.31         3.40 o                         
  -9   2  12        352.59        345.40        18.58 o                         
  -8   2  12          0.14         -1.24         2.25 o                         
  -7   2  12        886.96        888.92        45.94 o                         
  -6   2  12         62.68         63.76         4.17 o                         
  -5   2  12        827.47        759.74        37.79 o                         
  -4   2  12         48.33         46.67         3.40 o                         
  -3   2  12        173.66        161.07        10.49 o                         
  -2   2  12          0.72         -1.19         1.81 o                         
  -1   2  12          2.67          1.68         1.81 o                         
   0   2  12        290.40        247.91        12.07 o                         
   1   2  12         23.74         23.04         2.38 o                         
   2   2  12        375.44        405.38        19.23 o                         
   3   2  12         54.21         52.04         3.50 o                         
   4   2  12        502.04        540.15        25.30 o                         
   5   2  12          3.74          1.58         3.57 o                         
   6   2  12         85.54         96.66         5.37 o                         
   7   2  12        333.97        392.70        18.67 o                         
   8   2  12          0.85          0.71         1.59 o                         
   9   2  12         12.45          9.97         1.82 o                         
  10   2  12          9.76         11.68         2.51 o                         
  11   2  12          0.06         -0.99         1.52 o                         
  12   2  12          0.00         -1.27         1.27 o                         
  13   2  12          0.81         -0.85         1.40 o                         
  14   2  12         52.21         51.83         7.90 o                         
 -16   3  12          6.57          6.74         1.66 o                         
 -15   3  12        110.91        154.21         9.74 o                         
 -14   3  12         29.10         35.58         3.50 o                         
 -13   3  12          0.98          0.42         1.81 o                         
 -12   3  12         20.15         29.89         2.66 o                         
 -11   3  12          4.70          6.09         2.02 o                         
 -10   3  12        209.24        206.13        10.43 o                         
  -9   3  12        269.69        280.17        13.73 o                         
  -8   3  12        276.97        263.01        12.83 o                         
  -7   3  12          0.27         -0.36         1.98 o                         
  -6   3  12         76.85         83.11        15.02 o                         
  -5   3  12        269.53        240.18        14.25 o                         
  -4   3  12        273.55        257.91        12.47 o                         
  -3   3  12        141.53        117.51         6.43 o                         
  -2   3  12          0.50          4.53         1.88 o                         
  -1   3  12          3.10          6.56         1.90 o                         
   0   3  12        414.66        359.67        17.06 o                         
   1   3  12        137.98        123.62         6.63 o                         
   2   3  12       1070.45       1111.66        51.21 o                         
   3   3  12        339.51        291.81        51.53 o                         
   4   3  12         47.71         56.86         3.67 o                         
   5   3  12        404.79        452.08        21.37 o                         
   6   3  12        231.43        269.28        13.03 o                         
   7   3  12          0.05         -0.35         1.63 o                         
   8   3  12          2.81          4.76         1.61 o                         
   9   3  12         17.14         18.55         3.42 o                         
  10   3  12         12.84         11.56         2.06 o                         
  11   3  12         30.42         25.40         2.12 o                         
  12   3  12          5.91          5.57         1.49 o                         
  13   3  12          0.91          0.35         1.32 o                         
 -15   4  12         42.66         72.85        13.70 o                         
 -14   4  12        113.98        180.63        11.23 o                         
 -13   4  12          0.61          4.95         1.73 o                         
 -12   4  12          2.83          3.47         1.84 o                         
 -11   4  12         18.02         15.17         2.38 o                         
 -10   4  12         30.81         36.02         6.86 o                         
  -9   4  12          0.00          2.07         2.19 o                         
  -8   4  12         15.54         10.91         3.10 o                         
  -7   4  12          0.31         -0.02         2.05 o                         
  -6   4  12         54.41         52.84         4.16 o                         
  -5   4  12        133.42        145.76         7.78 o                         
  -4   4  12         57.99         61.35         6.42 o                         
  -3   4  12         29.10         16.66         2.32 o                         
  -2   4  12         35.99         39.98         2.97 o                         
  -1   4  12         96.69         96.36         5.44 o                         
   0   4  12       2113.85       1849.86        95.33 o                         
   1   4  12        178.44        157.88         8.18 o                         
   2   4  12        520.62        635.11        29.62 o                         
   3   4  12          3.19          1.88         1.81 o                         
   4   4  12        124.63        127.70         6.88 o                         
   5   4  12        187.43        231.79        12.69 o                         
   6   4  12         40.13         40.00         3.10 o                         
   7   4  12          2.32          1.79         1.57 o                         
   8   4  12         13.55         13.11         1.77 o                         
   9   4  12         27.40         27.67         2.45 o                         
  10   4  12         27.86         31.72         3.13 o                         
  11   4  12         28.09         22.52         2.19 o                         
  12   4  12         62.99         34.02         6.59 o                         
 -13   5  12          6.72          5.45         1.73 o                         
 -12   5  12          4.80          3.79         1.62 o                         
 -11   5  12          0.77          0.29         1.86 o                         
 -10   5  12          3.96          1.14         1.98 o                         
  -9   5  12          0.02          1.40         2.02 o                         
  -8   5  12         14.94          7.85         4.22 o                         
  -7   5  12         22.49         19.25         3.06 o                         
  -6   5  12          2.44          2.91         2.23 o                         
  -5   5  12          5.72          2.76         2.15 o                         
  -4   5  12         16.17         16.77         2.64 o                         
  -3   5  12          5.51         10.58         2.26 o                         
  -2   5  12         36.75         37.98         3.93 o                         
  -1   5  12         46.07         36.99         3.31 o                         
   0   5  12         25.99         22.22         2.49 o                         
   1   5  12          3.99          1.49         1.81 o                         
   2   5  12        106.09         82.93         5.16 o                         
   3   5  12         21.66         17.37         2.26 o                         
   4   5  12        333.23        334.31        16.30 o                         
   5   5  12        307.13        327.57        15.96 o                         
   6   5  12         21.61         22.90         2.20 o                         
   7   5  12         35.06         28.19         3.86 o                         
   8   5  12         19.29         24.65         1.99 o                         
   9   5  12         20.66         29.23         2.07 o                         
  10   5  12        155.47        142.28         9.53 o                         
 -11   6  12          3.86          2.86         1.61 o                         
 -10   6  12         16.01         26.87         4.80 o                         
  -9   6  12         12.99         13.85         2.32 o                         
  -8   6  12         30.48         34.45         3.19 o                         
  -7   6  12         51.41         54.90         4.43 o                         
  -6   6  12          7.43          9.02         2.63 o                         
  -5   6  12         28.01         32.31         3.62 o                         
  -4   6  12         62.44         82.87         6.10 o                         
  -3   6  12         11.70         11.76         2.36 o                         
  -2   6  12         15.03         19.62         2.63 o                         
  -1   6  12         29.29         33.54         3.59 o                         
   0   6  12         61.41         64.89         4.49 o                         
   1   6  12         33.89         38.73         3.18 o                         
   2   6  12        118.60        124.07         7.41 o                         
   3   6  12         24.30         30.49         5.87 o                         
   4   6  12          8.60         10.92         1.84 o                         
   5   6  12         40.94         41.99         3.96 o                         
   6   6  12          0.12          0.88         1.28 o                         
   7   6  12         17.14         17.45         2.03 o                         
   8   6  12          4.22          2.49         1.30 o                         
   9   6  12         42.55         19.22         8.86 o                         
  -8   7  12          9.41         22.94         8.55 o                         
  -7   7  12          1.31          0.78         2.33 o                         
  -6   7  12          1.40         -0.92         2.21 o                         
  -5   7  12        112.66        139.34         8.99 o                         
  -4   7  12         20.11         20.28         2.53 o                         
  -3   7  12        116.60        126.89         9.38 o                         
  -2   7  12          1.50          3.50         1.87 o                         
  -1   7  12          1.30         -0.50         1.72 o                         
   0   7  12          3.88          8.65         3.75 o                         
   1   7  12          5.36          5.36         1.85 o                         
   2   7  12          2.10          0.70         1.71 o                         
   3   7  12          0.09         -0.20         1.83 o                         
   4   7  12          0.62          0.65         1.64 o                         
   5   7  12         23.87         24.48         2.58 o                         
   6   7  12          5.76          5.54         1.67 o                         
 -16   1  13          0.21          0.20         1.91 o                         
 -15   1  13         21.53         34.33         3.00 o                         
 -14   1  13         35.46         55.19         4.33 o                         
 -13   1  13         12.62         11.66         2.08 o                         
 -12   1  13         45.18         56.63         7.36 o                         
 -11   1  13        349.19        431.24        22.83 o                         
 -10   1  13        188.04        218.38        12.14 o                         
  -9   1  13        899.37       1018.68        52.76 o                         
  -8   1  13        401.90        427.72        22.70 o                         
  -7   1  13        203.77        221.47        12.28 o                         
  -6   1  13          0.17         -2.08         2.08 o                         
  -5   1  13         14.53         12.19         2.53 o                         
  -4   1  13         15.99         16.98         2.39 o                         
  -3   1  13          7.48          3.33         2.91 o                         
  -2   1  13         34.53         28.12         3.17 o                         
  -1   1  13         56.93         51.30         4.06 o                         
   0   1  13         62.25         47.18         4.16 o                         
   1   1  13         23.51         19.48         2.41 o                         
   2   1  13        138.56        139.06         8.39 o                         
   3   1  13         75.75         83.02         7.20 o                         
   4   1  13        386.72        431.18        21.50 o                         
   5   1  13        151.80        167.49        10.62 o                         
   6   1  13         31.77         38.07         2.89 o                         
   7   1  13          1.68          4.14         1.67 o                         
   8   1  13         32.93         35.00         4.68 o                         
   9   1  13          5.05          4.26         1.59 o                         
  10   1  13          0.57          0.33         1.67 o                         
  11   1  13          2.11          1.77         2.00 o                         
  12   1  13         21.81         16.96         1.85 o                         
  13   1  13          0.42          2.48         1.43 o                         
 -15   2  13         39.20         46.18         4.40 o                         
 -14   2  13          2.47          3.89         1.57 o                         
 -13   2  13         14.33         16.35         2.01 o                         
 -12   2  13         34.31         50.03         3.64 o                         
 -11   2  13         10.31          9.69         2.07 o                         
 -10   2  13        188.37        203.93        11.31 o                         
  -9   2  13          0.11          0.61         1.90 o                         
  -8   2  13        112.81         90.97         5.75 o                         
  -7   2  13        802.65        777.73        44.33 o                         
  -6   2  13        227.73        217.87        11.98 o                         
  -5   2  13       1130.99       1071.67        55.08 o                         
  -4   2  13         74.13         64.69         8.45 o                         
  -3   2  13        854.52        678.17        41.52 o                         
  -2   2  13        446.06        371.89        23.10 o                         
  -1   2  13         79.53         82.83         5.52 o                         
   0   2  13        222.51        154.73         9.50 o                         
   1   2  13          0.52          0.93         3.00 o                         
   2   2  13        129.00        120.65         6.48 o                         
   3   2  13         86.74         98.67         5.50 o                         
   4   2  13         36.94         34.54         3.15 o                         
   5   2  13        867.09        995.58        49.44 o                         
   6   2  13         18.91         19.60         2.63 o                         
   7   2  13         38.70         45.92         3.90 o                         
   8   2  13         11.75          8.80         1.69 o                         
   9   2  13        249.29        263.14        14.18 o                         
  10   2  13         10.85          9.96         1.86 o                         
  11   2  13          2.16          0.58         1.33 o                         
  12   2  13         94.12         92.52        16.81 o                         
 -14   3  13          1.04         -1.85         1.85 o                         
 -13   3  13          8.79          8.28         1.86 o                         
 -12   3  13         44.28         54.70         6.47 o                         
 -11   3  13          5.82          5.92         2.67 o                         
 -10   3  13         29.93         34.01         3.06 o                         
  -9   3  13         21.14         19.45         2.40 o                         
  -8   3  13          5.58          3.04         2.32 o                         
  -7   3  13         57.90         70.46         6.62 o                         
  -6   3  13        116.45        128.09         6.84 o                         
  -5   3  13        223.59        240.86        11.74 o                         
  -4   3  13         26.53         32.03         2.74 o                         
  -3   3  13         70.58         75.90         4.47 o                         
  -2   3  13        159.59        148.82         8.76 o                         
  -1   3  13         25.38         22.10         2.30 o                         
   0   3  13        115.44        109.33         6.20 o                         
   1   3  13        154.98        153.35         7.87 o                         
   2   3  13         91.77        134.96         7.04 o                         
   3   3  13        870.60        923.89        47.92 o                         
   4   3  13       2305.79       2551.56       131.22 o                         
   5   3  13          2.59          3.88         1.64 o                         
   6   3  13        108.46        128.53         6.66 o                         
   7   3  13         69.51         71.53         4.47 o                         
   8   3  13          1.60          3.77         1.53 o                         
   9   3  13          0.73          1.43         1.79 o                         
  10   3  13          4.67          1.70         1.72 o                         
  11   3  13          2.87          2.31         1.49 o                         
  12   3  13          0.21          1.94         1.87 o                         
 -13   4  13         59.22         73.51         6.47 o                         
 -12   4  13          1.86          4.38         1.81 o                         
 -11   4  13          5.82          4.95         2.02 o                         
 -10   4  13         30.40         32.20         4.76 o                         
  -9   4  13          0.23         -1.72         1.99 o                         
  -8   4  13          9.15          7.49         2.66 o                         
  -7   4  13         99.42        114.09         7.98 o                         
  -6   4  13          7.40          6.06         2.17 o                         
  -5   4  13          0.00         -0.04         1.96 o                         
  -4   4  13         18.48         22.96         2.50 o                         
  -3   4  13         11.14         12.11         2.19 o                         
  -2   4  13         88.27         91.66         4.89 o                         
  -1   4  13          9.21          6.49         1.85 o                         
   0   4  13          0.63          4.77         1.79 o                         
   1   4  13         10.32         11.18         2.02 o                         
   2   4  13       1439.75       1506.28        69.08 o                         
   3   4  13          0.61         -0.16         1.68 o                         
   4   4  13          5.40          5.62         2.62 o                         
   5   4  13        253.30        303.26        14.93 o                         
   6   4  13        104.02        130.98         8.65 o                         
   7   4  13          3.45          1.34         1.53 o                         
   8   4  13          0.65          1.56         1.28 o                         
   9   4  13         92.52        106.09         6.53 o                         
  10   4  13         15.64         12.57         1.47 o                         
 -12   5  13        190.62        213.10        15.88 o                         
 -11   5  13          4.30          2.20         1.96 o                         
 -10   5  13         28.95         34.86         4.33 o                         
  -9   5  13          8.55          8.89         2.04 o                         
  -8   5  13          1.08         -0.07         2.05 o                         
  -7   5  13         25.81         27.20         3.32 o                         
  -6   5  13         94.15        105.05         6.53 o                         
  -5   5  13        133.24        118.03         8.30 o                         
  -4   5  13        114.55        128.66         7.65 o                         
  -3   5  13         11.63         12.49         2.32 o                         
  -2   5  13          0.96          1.27         1.85 o                         
  -1   5  13         33.80         40.35         4.04 o                         
   0   5  13         28.27         22.05         2.44 o                         
   1   5  13         54.79         55.19         3.84 o                         
   2   5  13         13.97         30.28         3.50 o                         
   3   5  13          2.65          1.41         1.74 o                         
   4   5  13         47.53         49.44         3.53 o                         
   5   5  13        168.31        163.07         8.41 o                         
   6   5  13         33.13         33.80         2.43 o                         
   7   5  13          3.57         -0.31         1.25 o                         
   8   5  13         47.42         50.33         6.48 o                         
   9   5  13        150.05        141.10        14.10 o                         
  -9   6  13          0.73         -0.69         1.76 o                         
  -8   6  13         42.42         65.04         4.86 o                         
  -7   6  13        263.33        330.68        20.13 o                         
  -6   6  13         86.63        107.37         7.39 o                         
  -5   6  13        379.65        480.10        29.01 o                         
  -4   6  13         50.11         61.52         4.56 o                         
  -3   6  13          0.40         -1.22         1.83 o                         
  -2   6  13         26.48         22.35         2.50 o                         
  -1   6  13         15.55         13.23         2.12 o                         
   0   6  13         46.33         47.49         4.31 o                         
   1   6  13         16.13         17.93         2.49 o                         
   2   6  13          8.36          8.00         1.66 o                         
   3   6  13         28.39         37.40         5.03 o                         
   4   6  13         60.13         64.55         4.71 o                         
   5   6  13         42.63         53.71         3.82 o                         
   6   6  13         75.45         77.85         8.17 o                         
   7   6  13        303.57        236.26        24.47 o                         
  -5   7  13        104.00         88.04        10.00 o                         
  -4   7  13         34.87         46.55        11.05 o                         
  -3   7  13        287.80        331.92        35.40 o                         
  -2   7  13          5.06         10.32         3.00 o                         
  -1   7  13          1.68         -0.76         3.33 o                         
   0   7  13          0.78          5.78         2.40 o                         
   1   7  13          0.07          2.45         2.38 o                         
   2   7  13         41.92         45.86         4.11 o                         
 -14   0  14          7.15          0.30         2.27 o                         
 -13   0  14         89.01        126.48        18.94 o                         
 -12   0  14         31.61         54.45         5.91 o                         
 -11   0  14        642.32        773.38        57.23 o                         
 -10   0  14        295.28        364.87        27.99 o                         
  -9   0  14        866.05       1015.71        74.86 o                         
  -8   0  14        527.61        562.13        42.20 o                         
  -7   0  14        101.83        100.13         9.29 o                         
  -6   0  14         58.36         45.70         8.63 o                         
  -5   0  14          4.57          2.19         2.82 o                         
  -4   0  14         11.46         11.31         3.09 o                         
  -3   0  14         48.52         37.69         4.06 o                         
  -2   0  14        102.85        101.00        14.70 o                         
  -1   0  14         11.79         12.63         2.91 o                         
   0   0  14        172.14        194.71        23.10 o                         
   1   0  14          0.89          1.72         2.56 o                         
   2   0  14        351.41        338.68        25.70 o                         
   3   0  14         15.01          9.24         4.00 o                         
   4   0  14          2.00          2.95         7.49 o                         
   5   0  14         19.37         23.25         4.65 o                         
   6   0  14         26.33         23.87         3.93 o                         
   7   0  14         80.43         88.31         9.92 o                         
   8   0  14         85.57         91.52         7.03 o                         
   9   0  14         45.77         38.98         3.90 o                         
  10   0  14          0.29          2.95         6.43 o                         
  11   0  14          2.61          1.51         1.97 o                         
 -14   1  14         10.42         16.44         2.70 o                         
 -13   1  14         25.50         34.26         3.15 o                         
 -12   1  14        368.61        542.51        32.78 o                         
 -11   1  14          0.02          1.91         3.05 o                         
 -10   1  14        242.14        288.33        15.43 o                         
  -9   1  14        163.50        186.53        11.76 o                         
  -8   1  14          0.07          1.49         1.99 o                         
  -7   1  14         41.73         38.97         6.07 o                         
  -6   1  14          8.05          5.99         2.10 o                         
  -5   1  14        110.55        104.13         8.75 o                         
  -4   1  14         16.35         10.33         2.17 o                         
  -3   1  14         59.22         57.54         7.93 o                         
  -2   1  14         78.52         73.08         6.71 o                         
  -1   1  14         74.03         60.03         5.09 o                         
   0   1  14         11.08         11.32         2.38 o                         
   1   1  14          0.45          1.37         1.84 o                         
   2   1  14         10.65         11.24         2.14 o                         
   3   1  14         12.11         10.39         1.99 o                         
   4   1  14          9.02          7.89         1.89 o                         
   5   1  14          9.66          7.53         2.84 o                         
   6   1  14         60.39         56.49         7.18 o                         
   7   1  14         82.42         67.76         6.64 o                         
   8   1  14         24.70         20.29         3.34 o                         
   9   1  14        144.99        126.72         7.28 o                         
  10   1  14         13.38         11.56         1.75 o                         
  11   1  14         72.67         63.54         6.70 o                         
 -14   2  14          1.32          0.76         1.99 o                         
 -13   2  14          8.64          8.27         2.50 o                         
 -12   2  14        147.90        183.02         9.90 o                         
 -11   2  14         24.72         31.19         2.99 o                         
 -10   2  14          4.16          2.68         2.15 o                         
  -9   2  14        146.69        156.73        10.71 o                         
  -8   2  14        298.39        315.46        16.84 o                         
  -7   2  14         11.49          3.15         1.94 o                         
  -6   2  14          0.29          1.64         2.13 o                         
  -5   2  14         45.72         31.73         2.90 o                         
  -4   2  14          0.31         -0.01         1.82 o                         
  -3   2  14         51.84         54.18         3.93 o                         
  -2   2  14        303.83        253.22        13.97 o                         
  -1   2  14        205.92        175.26         9.80 o                         
   0   2  14         11.92          2.88         1.81 o                         
   1   2  14         77.68         68.90         4.48 o                         
   2   2  14          0.15         -1.69         1.69 o                         
   3   2  14        336.94        352.81        18.69 o                         
   4   2  14        175.02        211.95        17.77 o                         
   5   2  14        295.89        334.34        17.64 o                         
   6   2  14         10.55         10.08         2.02 o                         
   7   2  14        104.74         93.26         6.71 o                         
   8   2  14          8.04          6.13         1.84 o                         
   9   2  14          8.32          2.44         1.41 o                         
  10   2  14          2.50          1.30         1.58 o                         
  11   2  14         69.63         72.36         5.90 o                         
 -13   3  14          0.30          2.85         1.87 o                         
 -12   3  14        133.32        148.34        11.68 o                         
 -11   3  14        151.87        181.54        11.63 o                         
 -10   3  14        118.80        127.37         8.77 o                         
  -9   3  14         41.72         39.71         3.18 o                         
  -8   3  14          6.78          4.73         2.11 o                         
  -7   3  14        105.58        111.65         6.76 o                         
  -6   3  14          0.19         -1.89         1.89 o                         
  -5   3  14        633.52        663.80        34.46 o                         
  -4   3  14          0.21         -1.80         1.80 o                         
  -3   3  14        509.91        503.30        26.99 o                         
  -2   3  14          7.25          7.64         1.93 o                         
  -1   3  14          4.21          4.40         1.94 o                         
   0   3  14        451.98        397.12        20.86 o                         
   1   3  14         23.52         24.53         2.33 o                         
   2   3  14        227.21        224.55        14.00 o                         
   3   3  14        758.60        798.93        47.92 o                         
   4   3  14       2500.60       2714.36       138.85 o                         
   5   3  14         65.86         73.58         4.74 o                         
   6   3  14         10.90         13.64         1.75 o                         
   7   3  14        364.71        431.33        22.60 o                         
   8   3  14          0.47         -0.66         1.68 o                         
   9   3  14         17.67         16.55         1.72 o                         
  10   3  14          0.77         -0.40         1.40 o                         
 -12   4  14        303.70        362.83        53.96 o                         
 -11   4  14         11.16          9.55         1.78 o                         
 -10   4  14         27.50         39.68         4.96 o                         
  -9   4  14         17.15         16.13         3.94 o                         
  -8   4  14          1.79          0.14         2.05 o                         
  -7   4  14         16.34         14.30         3.74 o                         
  -6   4  14          2.53          1.11         2.02 o                         
  -5   4  14        206.33        235.81        12.86 o                         
  -4   4  14          0.25          0.44         1.92 o                         
  -3   4  14          1.56          0.67         1.84 o                         
  -2   4  14         17.95         19.50         2.41 o                         
  -1   4  14        114.63        132.95        10.86 o                         
   0   4  14        138.25        153.06         9.12 o                         
   1   4  14         33.02         26.51         2.46 o                         
   2   4  14        596.87        644.45        30.16 o                         
   3   4  14         10.55         14.24         1.94 o                         
   4   4  14          0.35          1.74         1.65 o                         
   5   4  14          0.78          1.62         1.40 o                         
   6   4  14         26.97         25.59         2.04 o                         
   7   4  14        241.81        271.05        12.91 o                         
   8   4  14         20.33         26.95         2.80 o                         
   9   4  14         87.74         81.90         5.86 o                         
 -10   5  14         15.25         16.12         6.43 o                         
  -9   5  14          7.39          6.70         1.98 o                         
  -8   5  14          5.84          7.50         2.07 o                         
  -7   5  14         27.50         27.01         2.63 o                         
  -6   5  14         27.82         36.53         4.02 o                         
  -5   5  14          5.89          5.07         2.47 o                         
  -4   5  14         10.86         11.64         2.29 o                         
  -3   5  14         29.67         28.93         2.72 o                         
  -2   5  14         28.26         32.61         2.81 o                         
  -1   5  14         57.25         60.31         4.05 o                         
   0   5  14        104.78        109.57         6.55 o                         
   1   5  14         25.29         19.73         2.04 o                         
   2   5  14         56.54         51.64         3.26 o                         
   3   5  14         58.85         50.18         4.68 o                         
   4   5  14        177.91        200.75        10.97 o                         
   5   5  14          3.09          2.22         1.32 o                         
   6   5  14          8.96          7.10         1.24 o                         
   7   5  14          7.63          4.63         1.33 o                         
  -7   6  14          0.14         -0.76         1.50 o                         
  -6   6  14          0.11         -1.03         1.78 o                         
  -5   6  14        293.35        444.39        33.73 o                         
  -4   6  14          5.57          4.62         1.68 o                         
  -3   6  14         37.61         40.23         4.33 o                         
  -2   6  14         21.93         20.26         4.45 o                         
  -1   6  14        106.20        129.89        13.03 o                         
   0   6  14         67.86         80.28         6.38 o                         
   1   6  14          2.56          3.16         1.51 o                         
   2   6  14         34.17         34.40         2.89 o                         
   3   6  14         12.33         17.11         2.10 o                         
   4   6  14          7.84          3.48         1.20 o                         
 -13   1  15         56.93         74.44         6.26 o                         
 -12   1  15         12.30         16.23         2.20 o                         
 -11   1  15         50.06         56.55         4.42 o                         
 -10   1  15         31.29         36.73         3.42 o                         
  -9   1  15         71.75         99.89         7.04 o                         
  -8   1  15          7.17          4.92         2.34 o                         
  -7   1  15         26.97         31.06         2.90 o                         
  -6   1  15          6.23          5.69         2.09 o                         
  -5   1  15        217.10        241.20        18.09 o                         
  -4   1  15          8.03          8.19         2.12 o                         
  -3   1  15        210.99        211.77        13.51 o                         
  -2   1  15         17.22         16.45         3.26 o                         
  -1   1  15          0.24         -0.66         1.78 o                         
   0   1  15        320.23        292.07        18.11 o                         
   1   1  15          1.66          1.68         1.87 o                         
   2   1  15         27.62         23.53         4.82 o                         
   3   1  15          1.02          2.51         1.81 o                         
   4   1  15         78.42         89.88         9.48 o                         
   5   1  15         39.04         33.26         3.89 o                         
   6   1  15          0.30          4.34         1.75 o                         
   7   1  15        108.59         85.03         9.58 o                         
   8   1  15          4.89          2.51         1.60 o                         
   9   1  15         38.26         24.62         4.22 o                         
 -12   2  15         23.44         12.84         2.88 o                         
 -11   2  15        190.05        214.75        20.94 o                         
 -10   2  15        206.69        251.01        14.25 o                         
  -9   2  15         39.25         45.49         3.22 o                         
  -8   2  15          5.83          6.67         2.10 o                         
  -7   2  15         35.65         32.58         5.13 o                         
  -6   2  15         34.36         40.38         7.09 o                         
  -5   2  15         67.32         68.16         4.40 o                         
  -4   2  15          8.29          7.01         1.91 o                         
  -3   2  15         58.17         52.22         3.69 o                         
  -2   2  15        370.39        353.24        21.46 o                         
  -1   2  15        170.24        167.81         9.36 o                         
   0   2  15          3.01          3.77         1.74 o                         
   1   2  15          0.38          1.99         1.65 o                         
   2   2  15         75.65         81.37         6.12 o                         
   3   2  15          0.62          2.38         1.73 o                         
   4   2  15         97.91         96.89         5.80 o                         
   5   2  15        337.04        328.48        17.18 o                         
   6   2  15        208.05        202.22        14.64 o                         
   7   2  15        985.90        989.46        72.19 o                         
   8   2  15          1.94          1.09         1.83 o                         
   9   2  15         32.50         16.11         3.55 o                         
 -11   3  15        120.97        159.20        12.48 o                         
 -10   3  15        256.05        328.42        20.56 o                         
  -9   3  15         16.91         18.39         2.34 o                         
  -8   3  15          9.78          6.40         1.84 o                         
  -7   3  15          6.58          7.78         1.99 o                         
  -6   3  15         36.90         41.65         3.87 o                         
  -5   3  15        469.48        459.68        33.51 o                         
  -4   3  15         45.32         48.70         3.85 o                         
  -3   3  15        386.04        391.39        20.68 o                         
  -2   3  15         74.41         93.46         5.60 o                         
  -1   3  15        200.31        239.79        15.54 o                         
   0   3  15        564.66        524.37        27.43 o                         
   1   3  15          0.23          5.38         3.33 o                         
   2   3  15          4.72          8.98         1.78 o                         
   3   3  15          7.31         10.58         1.76 o                         
   4   3  15        465.47        496.38        25.72 o                         
   5   3  15        536.57        570.44        33.99 o                         
   6   3  15        261.41        292.04        13.85 o                         
   7   3  15        194.50        187.75        12.21 o                         
   8   3  15          0.02          1.47         1.47 o                         
 -10   4  15         16.10         23.48         2.37 o                         
  -9   4  15         17.82         19.50         3.74 o                         
  -8   4  15          4.39          4.47         1.81 o                         
  -7   4  15         87.03        122.59         8.07 o                         
  -6   4  15         11.36         16.43         3.34 o                         
  -5   4  15        115.62        146.84         9.48 o                         
  -4   4  15          0.14          0.99         1.90 o                         
  -3   4  15         11.34          7.25         2.03 o                         
  -2   4  15         10.31          7.98         1.96 o                         
  -1   4  15         73.68         75.42        11.10 o                         
   0   4  15        298.49        329.61        20.04 o                         
   1   4  15          0.13          0.59         1.57 o                         
   2   4  15          1.91          3.02         1.48 o                         
   3   4  15        133.46        160.69         8.13 o                         
   4   4  15        140.42        154.92         8.74 o                         
   5   4  15         22.46         19.89         2.84 o                         
   6   4  15          0.88         -0.30         1.44 o                         
  -7   5  15          5.29          6.73         2.57 o                         
  -6   5  15          7.80          4.48         1.85 o                         
  -5   5  15        152.99        232.15        17.42 o                         
  -4   5  15          4.51          7.56         2.07 o                         
  -3   5  15          3.32          2.86         1.76 o                         
  -2   5  15         13.76         14.70         4.29 o                         
  -1   5  15          0.69          0.44         1.61 o                         
   0   5  15          6.12          4.64         1.59 o                         
   1   5  15        133.19        164.50        12.49 o                         
   2   5  15        540.11        593.58        43.38 o                         
   3   5  15        385.81        384.13        29.05 o                         
   4   5  15        445.46        407.79        30.53 o                         
 -11   0  16         14.39         14.98         3.18 o                         
 -10   0  16        229.42        327.37        34.30 o                         
  -9   0  16          3.56          1.97         3.03 o                         
  -8   0  16         32.60         31.49         5.15 o                         
  -7   0  16        116.91        140.15        15.76 o                         
  -6   0  16          1.23          0.56         4.39 o                         
  -5   0  16         21.16         21.41         3.92 o                         
  -4   0  16        276.44        265.06        23.90 o                         
  -3   0  16        234.72        279.33        42.25 o                         
  -2   0  16        627.86        568.30        41.99 o                         
  -1   0  16        290.58        239.17        25.65 o                         
   0   0  16          8.89         14.78         6.36 o                         
   1   0  16         21.75         25.11         4.68 o                         
   2   0  16         25.66         40.11         4.88 o                         
   3   0  16         12.66          9.15         4.62 o                         
   4   0  16          0.00         -0.54         2.35 o                         
   5   0  16         30.54         30.28         4.54 o                         
   6   0  16          9.86          4.24         2.27 o                         
 -10   1  16          1.02          1.86         2.02 o                         
  -9   1  16          1.43          0.56         1.86 o                         
  -8   1  16         12.51         10.22         2.13 o                         
  -7   1  16          9.30          8.81         2.37 o                         
  -6   1  16          7.55          5.37         2.00 o                         
  -5   1  16          5.41          4.80         2.99 o                         
  -4   1  16          0.32         -0.28         2.47 o                         
  -3   1  16        374.90        401.30        29.03 o                         
  -2   1  16        268.29        191.76        15.08 o                         
  -1   1  16         54.43         57.23         5.09 o                         
   0   1  16          8.29          3.44         2.58 o                         
   1   1  16         15.87         15.47         2.33 o                         
   2   1  16         10.84          9.21         2.07 o                         
   3   1  16         61.02         62.76         4.70 o                         
   4   1  16         44.27         32.58         4.52 o                         
   5   1  16         72.98         77.85         5.39 o                         
   6   1  16         45.09         41.56         4.44 o                         
   7   1  16          0.67          1.61         1.74 o                         
 -10   2  16        112.42        130.04        14.25 o                         
  -9   2  16         10.37          7.75         2.01 o                         
  -8   2  16          8.70         13.27         2.54 o                         
  -7   2  16          5.85          8.40         2.11 o                         
  -6   2  16         19.08         17.75         2.12 o                         
  -5   2  16        137.66        140.44         9.18 o                         
  -4   2  16          9.85          9.29         1.82 o                         
  -3   2  16         91.74         90.73         5.44 o                         
  -2   2  16          0.53          0.30         1.64 o                         
  -1   2  16          9.94          9.36         1.71 o                         
   0   2  16          6.74          3.89         1.62 o                         
   1   2  16          1.02          1.42         1.70 o                         
   2   2  16          0.14         -0.77         2.12 o                         
   3   2  16          3.03          2.26         1.74 o                         
   4   2  16         49.69         43.58         3.69 o                         
   5   2  16        231.13        222.44        20.25 o                         
   6   2  16        157.66         74.01         8.95 o                         
  -9   3  16          1.05         -1.51         2.14 o                         
  -8   3  16         10.79         11.63         2.51 o                         
  -7   3  16          0.78          2.35         2.76 o                         
  -6   3  16          2.31          3.32         1.99 o                         
  -5   3  16         69.72         78.10         5.59 o                         
  -4   3  16          1.19         -0.37         1.69 o                         
  -3   3  16         19.35         18.64         2.24 o                         
  -2   3  16         78.34         87.94         6.39 o                         
  -1   3  16         87.36         82.32         7.28 o                         
   0   3  16        271.09        251.47        16.12 o                         
   1   3  16        105.72        113.88         8.75 o                         
   2   3  16        115.66        113.00         7.31 o                         
   3   3  16         25.10         28.77         3.18 o                         
   4   3  16         35.29         19.54         6.06 o                         
   5   3  16        116.23        100.09         8.73 o                         
  -6   4  16         24.03         35.53         3.37 o                         
  -5   4  16        106.50         92.90         7.79 o                         
  -4   4  16          4.12          5.84         1.83 o                         
  -3   4  16        358.65        422.28        25.37 o                         
  -2   4  16        148.89        188.87        20.15 o                         
  -1   4  16         21.47         34.49         5.98 o                         
   0   4  16        135.68        153.13        12.00 o                         
   1   4  16         71.46         79.36         9.39 o                         
   2   4  16         73.86         58.33         8.21 o                         
   3   4  16        127.34        100.09         8.20 o                         
  -7   1  17          1.77          1.66         2.95 o                         
  -6   1  17          3.31          4.86         3.18 o                         
  -5   1  17         13.92         15.72         2.56 o                         
  -4   1  17          7.72          6.26         1.87 o                         
  -3   1  17         72.08         66.82         8.60 o                         
  -2   1  17         61.14         78.67         5.52 o                         
  -1   1  17         73.86         69.16         5.77 o                         
   0   1  17         34.75         29.06         3.18 o                         
   1   1  17          3.04          4.93         2.55 o                         
   2   1  17         29.87         20.11         2.27 o                         
   3   1  17          1.73          1.89         1.71 o                         
   4   1  17         39.11         27.85         2.73 o                         
  -6   2  17         14.79         24.94         3.25 o                         
  -5   2  17         14.89         13.07         6.43 o                         
  -4   2  17         90.55         88.41        11.55 o                         
  -3   2  17          4.68          5.51         1.88 o                         
  -2   2  17         32.15         25.36         2.49 o                         
  -1   2  17          1.21          1.52         1.80 o                         
   0   2  17          3.49         10.97         4.19 o                         
   1   2  17          8.54          6.12         1.88 o                         
   2   2  17          0.28          1.38         1.84 o                         
   3   2  17          0.37         -1.98         1.98 o                         
  -4   3  17         28.10         26.65         4.39 o                         
  -3   3  17        173.05        135.93        15.02 o                         
  -2   3  17          8.21         11.14         2.24 o                         
  -1   3  17         23.86         20.66         7.34 o                         
                                                                                
